# Supplementary material for: Spermatozoa, acts as an external cue and alters the cargo and production of the extracellular vesicles derived from oviductal epithelial cells in vitro
Source: J Cell Commun Signal. 2022 Dec 5;17(3):737–55. doi: 10.1007/s12079-022-00715-w (PMC10409707; doi:10.1007/s12079-022-00715-w)
Supplement: Supplementary file 2 — Supplementary file2 (XLSX 341 KB) [file 12079_2022_715_MOESM2_ESM.xlsx]

## Sheet: Rawdata_proteinGroups
Mass-spectrometry_Rawdata_MaxQuant
Note- proteins considered for heatmap based visualization are highlighted in light green and data variables considered during the analysis are highlighted in light blue
Protein IDs	Majority protein IDs	Peptide counts (all)	Peptide counts (razor+unique)	Peptide counts (unique)	Protein names	Gene names	Fasta headers	Number of proteins	Peptides	Razor + unique peptides	Unique peptides	Peptides BOEC_EV_neat	Peptides O_EV_purified	Razor + unique peptides BOEC_EV_neat	Razor + unique peptides O_EV_purified	Unique peptides BOEC_EV_neat	Unique peptides O_EV_purified	Sequence coverage [%]	Unique + razor sequence coverage [%]	Unique sequence coverage [%]	Mol. weight [kDa]	Sequence length	Sequence lengths	Q-value	Score	Identification type BOEC_EV_neat	Identification type O_EV_purified	Sequence coverage BOEC_EV_neat [%]	Sequence coverage O_EV_purified [%]	Intensity	Intensity BOEC_EV_neat	Intensity O_EV_purified	LFQ intensity BOEC_EV_neat	LFQ intensity O_EV_purified	MS/MS count BOEC_EV_neat	MS/MS count O_EV_purified	MS/MS count	Peptide sequences	Only identified by site	Reverse	Potential contaminant	id	Peptide IDs	Peptide is razor	Mod. peptide IDs	Evidence IDs	MS/MS IDs	Best MS/MS	Deamidation (NQ) site IDs
Q2KJF1;CON__Q2KJF1;A0A3Q1MJT2	Q2KJF1;CON__Q2KJF1;A0A3Q1MJT2	23;23;23	23;23;23	23;23;23	Alpha-1B-glycoprotein	A1BG	sp|Q2KJF1|A1BG_BOVIN Alpha-1B-glycoprotein OS=Bos taurus OX=9913 GN=A1BG PE=1 SV=1;;tr|A0A3Q1MJT2|A0A3Q1MJT2_BOVIN Alpha-1B-glycoprotein OS=Bos taurus OX=9913 GN=A1BG PE=1 SV=1	3	23	23	23	6	23	6	23	6	23	61	61	61	53.553	503	503;503;586	0	288.5	By MS/MS	By MS/MS	17.7	61	2.1234e+09	12994000	2.1104e+09	1804300	261690000	1	43	44	AGEEEPLAVAWSTHGPADLVLTSVGPQHAGTYSCR;ALWTGALTPGR;ALWTGALTPGRDAVLR;ASTSPDRVFFR;CEAEVPDVSFLLLR;DAVLRCEAEVPDVSFLLLR;DGVGQEPVHLESPAHEHRFPLGPVTSTTR;DSAPAELVLSDGTLPAPELSAEPAILSPTPGALVQLR;FPLGPVTSTTR;GAEEQLVPR;LEGEDQFLEVAEAPEATQATFPVHR;LRSELAAWSR;LSALAAGDGSGYTCR;PSATLELR;RGAEEQLVPR;SELAAWSR;SLLSELSDPVELR;THAAGTPSEPSATVTIEELDPPPAPTLTVDR;THAAGTPSEPSATVTIEELDPPPAPTLTVDRESAK;VDGPLPR;VDGPLPRPQLR;VLRPGSSASLTCV…			+	174	120;228;229;331;439;570;613;704;1105;1197;2050;2297;2304;2709;2870;3011;3119;3376;3377;3609;3610;3744;3747	True;True;True;True;True;True;True;True;True;True;True;True;True;True;True;True;True;True;True;True;True;True;True	129;244;245;359;476;621;665;765;1196;1293;2222;2223;2500;2507;2977;3159;3314;3431;3703;3704;3963;3964;3965;4108;4111	174;175;314;315;316;474;475;708;709;991;1064;1065;1066;1216;1217;1218;1912;2047;3643;3644;3645;3646;4226;4227;4237;4238;4937;5216;5217;5616;5841;5842;5843;6217;6218;6219;6220;6672;6673;6674;6675;6898;6899;6902;6903;6904	166;167;301;302;454;455;674;675;954;1022;1023;1024;1025;1026;1168;1169;1170;1838;1973;3547;3548;3549;3550;3551;4133;4134;4145;4146;4811;5101;5523;5741;5742;6098;6099;6100;6101;6555;6556;6557;6784;6785;6788;6789	167;301;302;454;674;954;1025;1169;1838;1973;3547;4134;4145;4811;5101;5523;5742;6098;6099;6555;6556;6784;6788	194
Q7SIH1;CON__ENSEMBL:ENSBTAP00000024146;A0A452DI08;A0A3Q1LMP7	Q7SIH1;CON__ENSEMBL:ENSBTAP00000024146	51;50;11;8	51;50;11;8	51;50;11;8	Alpha-2-macroglobulin	A2M	sp|Q7SIH1|A2MG_BOVIN Alpha-2-macroglobulin OS=Bos taurus OX=9913 GN=A2M PE=1 SV=2;	4	51	51	51	26	48	26	48	26	48	44.4	44.4	44.4	167.57	1510	1510;1477;478;385	0	323.31	By MS/MS	By MS/MS	23.6	41.1	1206100000	221600000	984550000	24697000	60606000	20	55	75	AGALCLSR;ALLAYAFALAGNQER;ASFSVLGDILGSAMR;AVDQSVLLMRPEAELSAATVYNLLPVK;DFVHFDDTSEPPTETVR;DHSPCYGYQWLSEEHQDAYHSANLVFSR;DLFHCVSFTLPR;DMYSFLQDMGLK;DTGLGLSPTASLR;DTIIKPLLVEPEGLEK;EGSQGSHVYTK;ELVFYYLIMAK;EQETYCICGNGR;GATEITTTITK;GIPFTGK;GNSEGNTWLTAFVLK;GPTQEFK;GSGGTAEHPFTVEEFVLPK;GTSLSIR;HFDGSYSTFGEHR;IITILEEEVQVSVCGLYTYGKPVPGR;IQEEGTEVELTGK;IQHHTLLASPVR;KYRNPSNCYGEESNAVCEK;LLIYAILPDGEVVGDSAR;LPPNVVEESA…			+	659	115;203;311;362;593;619;645;675;720;725;841;913;941;1214;1309;1366;1383;1411;1441;1497;1700;1767;1771;1975;2172;2242;2308;2309;2482;2497;2513;2705;2790;2809;2921;3050;3102;3160;3333;3489;3657;3732;3818;3819;3834;3839;3853;3907;3974;3988;4058	True;True;True;True;True;True;True;True;True;True;True;True;True;True;True;True;True;True;True;True;True;True;True;True;True;True;True;True;True;True;True;True;True;True;True;True;True;True;True;True;True;True;True;True;True;True;True;True;True;True;True	124;218;338;390;391;645;671;700;734;781;786;906;987;1015;1016;1310;1407;1468;1494;1523;1553;1609;1845;1915;1920;2137;2360;2443;2512;2513;2718;2739;2757;2973;3070;3094;3217;3353;3413;3474;3657;3830;4015;4096;4193;4194;4209;4214;4228;4292;4362;4376;4456	169;285;286;452;453;512;513;1035;1073;1111;1112;1160;1161;1239;1240;1256;1257;1258;1463;1464;1578;1579;1615;1616;2067;2068;2186;2187;2288;2329;2366;2367;2409;2530;2531;2532;3047;3137;3138;3144;3145;3521;4034;4035;4036;4037;4151;4244;4245;4246;4247;4569;4594;4595;4624;4625;4933;5084;5125;5481;5664;5793;5902;6164;6391;6392;6393;6394;6770;6771;6772;6881;6882;7013;7014;7015;7034;7035;7040;7056;7057;7…	161;273;274;433;489;490;997;1033;1069;1070;1116;1117;1191;1192;1208;1209;1210;1411;1516;1552;1553;1993;1994;2109;2210;2251;2287;2288;2326;2451;2452;2967;3053;3054;3060;3061;3433;3943;3944;3945;4059;4151;4152;4153;4154;4459;4482;4483;4510;4511;4807;4966;5004;5388;5569;5693;5799;6046;6271;6272;6273;6659;6660;6661;6769;6892;6893;6912;6917;6933;6934;7024;7115;7130;7290	161;273;433;490;997;1033;1070;1116;1191;1210;1411;1516;1552;1993;2109;2210;2251;2287;2326;2452;2967;3054;3061;3433;3944;4059;4151;4154;4459;4482;4510;4807;4966;5004;5388;5569;5693;5799;6046;6271;6659;6769;6892;6893;6912;6917;6933;7024;7115;7130;7290	173;270
E1BCR1;A0A3Q1NJC0	E1BCR1;A0A3Q1NJC0	9;6	9;6	9;6	ATP binding cassette subfamily A member 3	ABCA3	tr|E1BCR1|E1BCR1_BOVIN ATP binding cassette subfamily A member 3 OS=Bos taurus OX=9913 GN=ABCA3 PE=4 SV=1;tr|A0A3Q1NJC0|A0A3Q1NJC0_BOVIN ABC transporter domain-containing protein OS=Bos taurus OX=9913 PE=4 SV=1	2	9	9	9	0	9	0	9	0	9	5	5	5	190.93	1704	1704;236	0	64.52		By MS/MS	0	5	82525000	0	82525000	0	0	0	9	9	AIVITSHSMEECEALCTR;AIWDLLQQHK;FGSGYSLR;FLSGGMR;IRSDGQQEALEEFK;MLHVLGLEEKR;RAIWDLLQQHK;VLMLDEPTSGVDAISR;VLMLDEPTSGVDAISRR				344	169;170;1057;1096;1790;2436;2834;3734;3735	True;True;True;True;True;True;True;True;True	182;183;1142;1186;1943;2658;3122;4098;4099	239;240;1837;1899;3174;4478;5157;6884;6885	227;228;1767;1826;3090;4373;5036;6771;6772	227;228;1767;1826;3090;4373;5036;6771;6772
Q4GZT4;B2D1N9	Q4GZT4;B2D1N9	5;5	5;5	5;5	Broad substrate specificity ATP-binding cassette transporter ABCG2	ABCG2	sp|Q4GZT4|ABCG2_BOVIN Broad substrate specificity ATP-binding cassette transporter ABCG2 OS=Bos taurus OX=9913 GN=ABCG2 PE=3 SV=2;tr|B2D1N9|B2D1N9_BOVIN Breast cancer resistance protein OS=Bos taurus OX=9913 GN=ABCG2 PE=2 SV=1	2	5	5	5	0	5	0	5	0	5	8.1	8.1	8.1	72.724	655	655;658	0	31.651		By MS/MS	0	8.1	29340000	0	29340000	0	0	0	5	5	EVTYATSFCHQLK;LAEFYVNSSFFK;LFDSLTLLASGR;VGTQFIR;VIQELGLDK				284	1013;1987;2063;3661;3694	True;True;True;True;True	1093;2150;2237;4019;4057	1718;3539;3664;6776;6825	1655;3449;3569;6665;6712	1655;3449;3569;6665;6712
F1MQJ0	F1MQJ0	20	20	20	Angiotensin-converting enzyme	ACE	tr|F1MQJ0|F1MQJ0_BOVIN Angiotensin-converting enzyme OS=Bos taurus OX=9913 GN=ACE PE=3 SV=3	1	20	20	20	0	20	0	20	0	20	16.1	16.1	16.1	150.1	1306	1306	0	137.17		By MS/MS	0	16.1	555640000	0	555640000	0	0	0	21	21	EGANPGFHEAIGDVLALSVSTPTHLHK;ENYNQEWWSLR;FHIPASVPYVR;FVEEYDRR;GPQFGSEVELR;IAFIPFSFLVDQWR;KFVEEYDRR;LEGPFVGSGR;LEPDLTNLMATSR;LGFSQPWPEAMR;LGWPQYNWTPNSAR;LLADAMK;LNGYQDGGDSWR;NYQDLAWAWK;SMLEKPTDGR;SQDDFDPGAK;VFDGSVTR;VFDGSVTRENYNQEWWSLR;VNFLGLNLEEQQAR;YVELTNK				421	823;935;1059;1155;1381;1587;1883;2051;2055;2089;2101;2149;2220;2686;3147;3175;3636;3637;3764;4072	True;True;True;True;True;True;True;True;True;True;True;True;True;True;True;True;True;True;True;True	888;1009;1144;1248;1492;1713;2037;2224;2229;2266;2281;2336;2417;2418;2952;3461;3489;3993;3994;4130;4470	1442;1607;1839;1977;2327;2771;3295;3647;3653;3840;3861;3999;4115;4116;4900;5886;5923;6715;6716;6928;7453	1389;1544;1769;1904;2249;2695;3208;3552;3558;3559;3754;3775;3911;4022;4023;4774;5784;5819;6594;6595;6811;7306	1389;1544;1769;1904;2249;2695;3208;3552;3559;3754;3775;3911;4022;4774;5784;5819;6594;6595;6811;7306	105
A0A3Q1M6K6;P20004	A0A3Q1M6K6;P20004	1;1	1;1	1;1	Aconitate hydratase, mitochondrial	ACO2	tr|A0A3Q1M6K6|A0A3Q1M6K6_BOVIN Aconitate hydratase, mitochondrial OS=Bos taurus OX=9913 GN=ACO2 PE=1 SV=1;sp|P20004|ACON_BOVIN Aconitate hydratase, mitochondrial OS=Bos taurus OX=9913 GN=ACO2 PE=1 SV=4	2	1	1	1	0	1	0	1	0	1	1.7	1.7	1.7	84.792	776	776;780	0.004894	6.2781		By MS/MS	0	1.7	1470500	0	1470500	0	0	0	1	1	SQFTITPGSEQIR				117	3178	TRUE	3492	5927	5823	5823
G5E5C6	G5E5C6	6	6	6	Acrosin	ACR	tr|G5E5C6|G5E5C6_BOVIN Acrosin OS=Bos taurus OX=9913 GN=ACR PE=3 SV=2	1	6	6	6	2	6	2	6	2	6	13.5	13.5	13.5	45.494	414	414	0	43.943	By MS/MS	By MS/MS	5.8	13.5	43575000	4085100	39490000	2413000	14361000	1	8	9	AGPPRVPQTCWVAGWGFLR;IDTCQGDSGGPLMCK;LQQLIEVLK;RLQQLIEVLK;STNVCAGYPEGK;VPQTCWVAGWGFLR				491	127;1622;2269;2898;3236;3782	True;True;True;True;True;True	136;1751;2471;3192;3555;4152	183;2815;4190;5427;5428;5429;6012;6954;6955	175;2739;4098;5336;5337;5338;5908;6836;6837	175;2739;4098;5337;5908;6836
E1B7S8	E1B7S8	6	6	6	Acrosin binding protein	ACRBP	tr|E1B7S8|E1B7S8_BOVIN Acrosin binding protein OS=Bos taurus OX=9913 GN=ACRBP PE=4 SV=2	1	6	6	6	3	6	3	6	3	6	15.5	15.5	15.5	61.272	542	542	0	41.143	By MS/MS	By MS/MS	6.6	15.5	73081000	13282000	59799000	11439000	31096000	1	9	10	CSNHVYYAK;FFALLTPTWK;HLAACTLCDFCSLK;ICDTEYVQYPNYCAFK;LEQCHSEANLQR;TPFVSPLLASQSMTIGTQIGSLK				333	523;1043;1523;1608;2057;3467	True;True;True;True;True;True	568;1128;1639;1737;2231;3806	830;831;1818;1819;2575;2576;2577;2798;3656;3657;3658;6357	795;796;1748;1749;2496;2497;2722;3562;3563;6238	795;1748;2497;2722;3563;6238
Q32KR2	Q32KR2	4	4	4	Acrosomal vesicle protein 1	ACRV1	tr|Q32KR2|Q32KR2_BOVIN Acrosomal vesicle protein 1 OS=Bos taurus OX=9913 GN=ACRV1 PE=2 SV=1	1	4	4	4	1	4	1	4	1	4	17.9	17.9	17.9	28.953	273	273	0	31.566	By MS/MS	By MS/MS	2.6	17.9	124520000	15335000	109190000	13461000	84295000	1	6	7	CLRGEGVCSTQNSQQCMLK;GEGVCSTQNSQQCMLK;LQFMVQGCENMCPSMNLFSHGTR;MQIICCR				604	481;1246;2254;2456	True;True;True;True	522;1344;2455;2456;2684	773;2109;4165;4166;4167;4529;4530	739;2033;4073;4074;4075;4419;4420	739;2033;4075;4420	167
Q0IIC1	Q0IIC1	3	3	3	Acyl-CoA synthetase bubblegum family member 2	ACSBG2	tr|Q0IIC1|Q0IIC1_BOVIN Acyl-CoA synthetase bubblegum family member 2 OS=Bos taurus OX=9913 GN=ACSBG2 PE=2 SV=1	1	3	3	3	0	3	0	3	0	3	16.8	16.8	16.8	31.674	280	280	0	24.672		By MS/MS	0	16.8	18796000	0	18796000	0	0	0	4	4	ANQCAVIIYTSGTTGQPK;HGPGHESPLTIPEFFR;LWTIHRDGEVLMR				570	252;1508;2383	True;True;True	271;1622;2600	352;2549;4404;4405	339;2469;4304;4305	339;2469;4305
P68138;Q3ZC07;G8JKX4;P62739;A0A452DJE4;A0A3Q1M558;Q5E9B5	P68138;Q3ZC07;G8JKX4;P62739;A0A452DJE4;A0A3Q1M558;Q5E9B5	19;18;17;17;16;16;15	11;10;10;10;9;8;8	11;10;10;10;9;8;8	Actin, alpha skeletal muscle	ACTA1	sp|P68138|ACTS_BOVIN Actin, alpha skeletal muscle OS=Bos taurus OX=9913 GN=ACTA1 PE=1 SV=1;sp|Q3ZC07|ACTC_BOVIN Actin, alpha cardiac muscle 1 OS=Bos taurus OX=9913 GN=ACTC1 PE=2 SV=1;tr|G8JKX4|G8JKX4_BOVIN Actin, aortic smooth muscle OS=Bos taurus OX=9913	7	19	11	11	4	19	1	11	1	11	63.9	44	44	42.051	377	377;377;375;377;340;392;376	0	197.94	By matching	By MS/MS	13.8	63.9	808760000	2549100	806210000	930730	257950000	0	28	28	CPETLFQPSFIGMESAGIHETTYNSIMK;DLTDYLMK;DLYANNVMSGGTTMYPGIADR;DSYVGDEAQSK;DSYVGDEAQSKR;EITALAPSTMK;FRCPETLFQPSFIGMESAGIHETTYNSIMK;GYSFVTTAER;GYSFVTTAEREIVR;HQGVMVGMGQK;IWHHTFYNELR;LCYVALDFENEMATAASSSSLEK;LDLAGRDLTDYLMK;QEYDEAGPSIVHR;QEYDEAGPSIVHRK;SYELPDGQVITIGNER;TTGIVLDSGDGVTHNVPIYEGYALPHAIMR;VAPEEHPTLLTEAPLNPK;YPIEHGIITNWDDMEK				556	498;665;670;712;713;864;1121;1481;1482;1545;1847;2034;2040;2740;2741;3271;3522;3586;4047	True;False;True;False;False;False;True;True;True;False;False;True;False;True;True;False;True;True;True	542;720;725;726;727;728;773;774;931;932;1213;1593;1594;1666;1667;1668;2001;2203;2204;2211;2212;3013;3014;3590;3591;3866;3867;3937;4444;4445	799;1142;1148;1149;1150;1151;1152;1153;1229;1230;1231;1498;1499;1933;2464;2465;2693;2694;2695;2696;2697;2698;2699;2700;3246;3247;3248;3249;3617;3618;3619;3620;3629;3630;3631;3632;5003;5004;5005;6069;6070;6071;6072;6451;6452;6453;6454;6455;6456;6607;6608;7422;7423;7424;7425	764;1098;1104;1105;1106;1107;1108;1109;1181;1182;1183;1444;1445;1858;2377;2378;2615;2616;2617;2618;2619;2620;3161;3162;3163;3164;3521;3522;3523;3524;3533;3534;3535;3536;4889;4890;4891;5959;5960;5961;5962;6330;6331;6332;6333;6334;6335;6489;6490;7277;7278;7279	764;1098;1104;1181;1183;1445;1858;2377;2378;2620;3162;3522;3534;4890;4891;5959;6333;6490;7279	151;154;155
P60712;A0A3Q1NKP5	P60712	23;9	1;0	1;0	Actin, cytoplasmic 1	ACTB	sp|P60712|ACTB_BOVIN Actin, cytoplasmic 1 OS=Bos taurus OX=9913 GN=ACTB PE=1 SV=1	2	23	1	1	6	23	0	1	0	1	74.9	4.5	4.5	41.736	375	375;376	0	35.796	By matching	By MS/MS	24.8	74.9	8605400	0	8605400	0	0	0	1	1	CDVDIRK;CPEALFQPSFLGMESCGIHETTFNSIMK;DDDIAALVVDNGSGMCK;DLTDYLMK;DLYANTVLSGGTTMYPGIADR;DSYVGDEAQSK;DSYVGDEAQSKR;EITALAPSTMK;FRCPEALFQPSFLGMESCGIHETTFNSIMK;GYSFTTTAER;GYSFTTTAEREIVR;GYSFTTTAEREIVRDIK;HQGVMVGMGQK;IWHHTFYNELR;KDLYANTVLSGGTTMYPGIADR;LCYVALDFEQEMATAASSSSLEK;LDLAGRDLTDYLMK;MTQIMFETFNTPAMYVAIQAVLSLYASGR;QEYDESGPSIVHR;QEYDESGPSIVHRK;SYELPDGQVITIGNER;TTGIVMDSGDGVTHTVPIYEGYALPHAILR;VAPEEHPV…				546	435;497;577;665;671;712;713;864;1120;1478;1479;1480;1545;1847;1873;2035;2040;2475;2742;2743;3271;3523;3587	False;False;True;False;False;False;False;False;False;False;False;False;False;False;False;False;False;False;False;False;False;False;False	471;541;629;720;729;730;773;774;931;932;1212;1590;1591;1592;1666;1667;1668;2001;2027;2205;2206;2211;2212;2708;2709;3015;3016;3590;3591;3868;3869;3938	703;798;1003;1142;1154;1155;1156;1229;1230;1231;1498;1499;1932;2459;2460;2461;2462;2463;2693;2694;2695;2696;2697;2698;2699;2700;3246;3247;3248;3249;3282;3621;3622;3623;3629;3630;3631;3632;4557;4558;4559;4560;5006;5007;5008;6069;6070;6071;6072;6457;6458;6459;6460;6609;6610;6611	669;763;966;1098;1110;1111;1112;1181;1182;1183;1444;1445;1857;2373;2374;2375;2376;2615;2616;2617;2618;2619;2620;3161;3162;3163;3164;3196;3525;3526;3527;3533;3534;3535;3536;4449;4450;4892;4893;4894;5959;5960;5961;5962;6336;6337;6338;6339;6491;6492	669;763;966;1098;1112;1181;1183;1445;1857;2373;2375;2376;2620;3162;3196;3527;3534;4449;4893;4894;5959;6339;6492	151
P63258	P63258	23	23	1	Actin, cytoplasmic 2	ACTG1	sp|P63258|ACTG_BOVIN Actin, cytoplasmic 2 OS=Bos taurus OX=9913 GN=ACTG1 PE=1 SV=1	1	23	23	1	6	23	6	23	0	1	74.9	74.9	4.5	41.792	375	375	0	323.31	By MS/MS	By MS/MS	24.8	74.9	2.0761e+09	23722000	2.0524e+09	3119400	238430000	4	45	49	CDVDIRK;CPEALFQPSFLGMESCGIHETTFNSIMK;DLTDYLMK;DLYANTVLSGGTTMYPGIADR;DSYVGDEAQSK;DSYVGDEAQSKR;EEEIAALVIDNGSGMCK;EITALAPSTMK;FRCPEALFQPSFLGMESCGIHETTFNSIMK;GYSFTTTAER;GYSFTTTAEREIVR;GYSFTTTAEREIVRDIK;HQGVMVGMGQK;IWHHTFYNELR;KDLYANTVLSGGTTMYPGIADR;LCYVALDFEQEMATAASSSSLEK;LDLAGRDLTDYLMK;MTQIMFETFNTPAMYVAIQAVLSLYASGR;QEYDESGPSIVHR;QEYDESGPSIVHRK;SYELPDGQVITIGNER;TTGIVMDSGDGVTHTVPIYEGYALPHAILR;VAPEEHPV…				555	435;497;665;671;712;713;809;864;1120;1478;1479;1480;1545;1847;1873;2035;2040;2475;2742;2743;3271;3523;3587	True;True;True;True;True;True;True;True;True;True;True;True;True;True;True;True;True;True;True;True;True;True;True	471;541;720;729;730;773;774;872;873;931;932;1212;1590;1591;1592;1666;1667;1668;2001;2027;2205;2206;2211;2212;2708;2709;3015;3016;3590;3591;3868;3869;3938	703;798;1142;1154;1155;1156;1229;1230;1231;1426;1427;1498;1499;1932;2459;2460;2461;2462;2463;2693;2694;2695;2696;2697;2698;2699;2700;3246;3247;3248;3249;3282;3621;3622;3623;3629;3630;3631;3632;4557;4558;4559;4560;5006;5007;5008;6069;6070;6071;6072;6457;6458;6459;6460;6609;6610;6611	669;763;1098;1110;1111;1112;1181;1182;1183;1373;1374;1444;1445;1857;2373;2374;2375;2376;2615;2616;2617;2618;2619;2620;3161;3162;3163;3164;3196;3525;3526;3527;3533;3534;3535;3536;4449;4450;4892;4893;4894;5959;5960;5961;5962;6336;6337;6338;6339;6491;6492	669;763;1098;1112;1181;1183;1373;1445;1857;2373;2375;2376;2620;3162;3196;3527;3534;4449;4893;4894;5959;6339;6492	151
A0A3Q1MBS5;Q3B7N2;A0A3Q1MPS4	A0A3Q1MBS5;Q3B7N2;A0A3Q1MPS4	7;7;7	2;2;2	2;2;2	Alpha-actinin-1	ACTN1	tr|A0A3Q1MBS5|A0A3Q1MBS5_BOVIN Alpha-actinin-1 OS=Bos taurus OX=9913 GN=ACTN1 PE=1 SV=1;sp|Q3B7N2|ACTN1_BOVIN Alpha-actinin-1 OS=Bos taurus OX=9913 GN=ACTN1 PE=2 SV=1;tr|A0A3Q1MPS4|A0A3Q1MPS4_BOVIN Alpha-actinin-1 OS=Bos taurus OX=9913 GN=ACTN1 PE=1 SV=1	3	7	2	2	0	7	0	2	0	2	9.1	2.5	2.5	102.42	887	887;892;914	0	11.224		By MS/MS	0	9.1	2122600	0	2122600	0	0	0	2	2	ASIHEAWTDGK;CQLEINFNTLQTK;DYETATLSEIK;GYEEWLLNEIR;RDQALTEEHAR;TFTAWCNSHLRK;TINEVENQILTR				137	317;509;759;1472;2854;3349;3396	False;False;True;False;True;False;False	344;553;821;1584;3142;3675;3724	459;814;1300;2450;5181;6185;6249	439;779;1249;2364;5060;6067;6131	439;779;1249;2364;5060;6067;6131
Q3ZC55;A0A3Q1LWS8;A0A3Q1M6W4;A0A3Q1NNJ4	Q3ZC55;A0A3Q1LWS8;A0A3Q1M6W4;A0A3Q1NNJ4	6;6;5;4	2;2;2;1	2;2;2;1	Alpha-actinin-2	ACTN2	sp|Q3ZC55|ACTN2_BOVIN Alpha-actinin-2 OS=Bos taurus OX=9913 GN=ACTN2 PE=2 SV=1;tr|A0A3Q1LWS8|A0A3Q1LWS8_BOVIN Alpha-actinin-2 OS=Bos taurus OX=9913 GN=ACTN2 PE=4 SV=1;tr|A0A3Q1M6W4|A0A3Q1M6W4_BOVIN Alpha-actinin-2 OS=Bos taurus OX=9913 GN=ACTN2 PE=4 SV=1;t	4	6	2	2	0	6	0	2	0	2	7.6	2.3	2.3	103.78	894	894;897;822;681	0	11.853		By MS/MS	0	7.6	1663600	0	1663600	0	0	0	2	2	CQLEINFNTLQTK;GYEEWLLNEIR;HRPDLIDYSK;LASELLEWIRR;MVSDIAGAWQR;TFTAWCNSHLRK				67	509;1472;1553;2009;2481;3349	False;False;True;False;True;False	553;1584;1676;2175;2717;3675	814;2450;2710;3570;4568;6185	779;2364;2629;3480;4458;6067	779;2364;2629;3480;4458;6067
A0A3Q1M2X5;Q0III9	A0A3Q1M2X5;Q0III9	13;13	13;13	10;10	Alpha-actinin-3	ACTN3	tr|A0A3Q1M2X5|A0A3Q1M2X5_BOVIN Alpha-actinin-3 OS=Bos taurus OX=9913 GN=ACTN3 PE=4 SV=1;sp|Q0III9|ACTN3_BOVIN Alpha-actinin-3 OS=Bos taurus OX=9913 GN=ACTN3 PE=2 SV=1	2	13	13	10	0	13	0	13	0	10	15.9	15.9	11.8	101.81	888	888;901	0	105.77		By MS/MS	0	15.9	52372000	0	52372000	0	0	0	14	14	CQLEINFNTLQTK;DGLALCALIHR;ELPAEQAEYCIR;ELPAEQAEYCIRR;ETAETDTAEQVVASFK;GAILGIQGEIQK;GLSQEQLNEFR;LASELLEWIRR;NYITAEELRR;TFTAWCNSHLRK;TINEVENQVLTR;TVPWLENR;VGWEQLLTSIAR				95	509;601;898;899;963;1206;1344;2009;2683;3349;3397;3552;3664	True;True;True;True;True;True;True;True;True;True;True;True;True	553;653;967;968;1038;1302;1444;2175;2949;3675;3725;3902;4022	814;1046;1543;1544;1645;1646;2059;2237;3570;4897;6185;6250;6563;6780	779;1008;1485;1486;1581;1582;1985;2158;3480;4771;6067;6132;6445;6669	779;1008;1485;1486;1581;1985;2158;3480;4771;6067;6132;6445;6669
A0A452DIE5;A5D7D1;A0A3Q1MRU0;A0A3Q1MFS2;A0A3Q1MR52;A0A3Q1MAJ8;E1BLT3	A0A452DIE5;A5D7D1;A0A3Q1MRU0;A0A3Q1MFS2;A0A3Q1MR52;A0A3Q1MAJ8	9;9;9;9;8;8;1	7;7;7;7;7;6;1	4;4;4;4;4;3;1	Alpha-actinin-4	ACTN4	tr|A0A452DIE5|A0A452DIE5_BOVIN Alpha-actinin-4 OS=Bos taurus OX=9913 GN=ACTN4 PE=1 SV=1;sp|A5D7D1|ACTN4_BOVIN Alpha-actinin-4 OS=Bos taurus OX=9913 GN=ACTN4 PE=2 SV=1;tr|A0A3Q1MRU0|A0A3Q1MRU0_BOVIN Alpha-actinin-4 OS=Bos taurus OX=9913 GN=ACTN4 PE=1 SV=1;t	7	9	7	4	0	9	0	7	0	4	12	9.3	5.5	104.13	908	908;911;980;1007;846;1032;2615	0	43.393		By MS/MS	0	12	18073000	0	18073000	0	0	0	8	8	ASIHEAWTDGK;CQLEINFNTLQTK;DGLAFNALIHR;EAILAIHK;ETTDTDTADQVIASFK;GYEEWLLNEIR;ICDQWDALGSLTHSR;TFTAWCNSHLRK;TINEVENQILTR				155	317;509;600;781;977;1472;1607;3349;3396	True;False;True;True;True;True;True;False;True	344;553;652;844;1053;1584;1736;3675;3724	459;814;1044;1045;1338;1665;2450;2797;6185;6249	439;779;1006;1007;1284;1600;2364;2721;6067;6131	439;779;1007;1284;1600;2364;2721;6067;6131
A6H7A2;A0A3Q1M5V8;A0A3Q1M5M9;P56658	A6H7A2;A0A3Q1M5V8;A0A3Q1M5M9;P56658	5;5;5;4	5;5;5;4	5;5;5;4	Adenosine deaminase	ADA	tr|A6H7A2|A6H7A2_BOVIN Adenosine deaminase OS=Bos taurus OX=9913 GN=ADA PE=2 SV=1;tr|A0A3Q1M5V8|A0A3Q1M5V8_BOVIN Adenosine deaminase OS=Bos taurus OX=9913 GN=ADA PE=3 SV=1;tr|A0A3Q1M5M9|A0A3Q1M5M9_BOVIN Adenosine deaminase OS=Bos taurus OX=9913 GN=ADA PE=4	4	5	5	5	0	5	0	5	0	5	17.6	17.6	17.6	40.949	363	363;391;443;363	0	33.178		By MS/MS	0	17.6	16647000	0	16647000	0	0	0	4	4	EAVDTLKTER;ELLDLLYK;FKNDQVNYSLNTDDPLIFK;LGHGYHTLEDTTLYNR;NEMGFTEEEFK				113	797;895;1081;2090;2517	True;True;True;True;True	860;964;1169;2267;2761	1355;1540;1879;3841;4629	1301;1482;1807;3755;4515	1301;1482;1807;3755;4515
A0A452DJA5;Q10741	A0A452DJA5;Q10741	3;3	3;3	3;3	Disintegrin and metalloproteinase domain-containing protein 10	ADAM10	tr|A0A452DJA5|A0A452DJA5_BOVIN Disintegrin and metalloproteinase domain-containing protein 10 OS=Bos taurus OX=9913 GN=ADAM10 PE=1 SV=1;sp|Q10741|ADA10_BOVIN Disintegrin and metalloproteinase domain-containing protein 10 OS=Bos taurus OX=9913 GN=ADAM10 PE=	2	3	3	3	0	3	0	3	0	3	6.2	6.2	6.2	76.296	680	680;748	0	19.534		By MS/MS	0	6.2	9375400	0	9375400	0	0	0	4	4	AIDTIYQTTDFSGIR;NTCQLYIQTDHLFFK;RRPPQPIQQPQR				244	147;2648;2910	True;True;True	156;2907;3206	206;207;4828;5468	196;197;4709;5376	197;4709;5376
O77780;G1K1H0	O77780;G1K1H0	14;14	14;14	14;14	Disintegrin and metalloproteinase domain-containing protein 2	ADAM2	sp|O77780|ADAM2_BOVIN Disintegrin and metalloproteinase domain-containing protein 2 OS=Bos taurus OX=9913 GN=ADAM2 PE=2 SV=1;tr|G1K1H0|G1K1H0_BOVIN Disintegrin and metalloproteinase domain-containing protein 2 OS=Bos taurus OX=9913 GN=ADAM2 PE=4 SV=3	2	14	14	14	0	14	0	14	0	14	20	20	20	83.15	745	745;745	0	222.64		By MS/MS	0	20	1.0369e+09	0	1.0369e+09	0	0	0	26	26	ACDALPDTCCVADTCR;CNNQGVCNNK;CNNQGVCNNKK;DGTVCGESK;FQPGSACDTGLCCESCAFIPK;KACDALPDTCCVADTCR;LLCTYDKR;LNSMNDLSGNCGVTPTGFTPCTSENVR;QCFDIFGEGTSYAPAECFQR;QCVDSSFLNYDCNPEK;SAVCGNGKVEEGEQCDCGNK;SAVCGNGKVEEGEQCDCGNKK;VEEGEQCDCGNK;VEEGEQCDCGNKK				470	36;492;493;611;1115;1857;2154;2228;2729;2730;2968;2969;3624;3625	True;True;True;True;True;True;True;True;True;True;True;True;True;True	37;533;534;535;663;1206;2011;2341;2427;2428;2998;2999;3000;3266;3267;3268;3981;3982	44;45;786;787;788;789;1061;1923;1924;3262;4004;4005;4128;4129;4961;4962;4963;4964;4965;4966;4967;5553;5554;5555;6695;6696	41;42;751;752;753;754;1020;1848;1849;3177;3916;3917;4035;4036;4835;4836;4837;4838;4839;4840;4841;5462;5463;5464;6575;6576	42;751;754;1020;1848;3177;3917;4035;4836;4837;5462;5464;6575;6576	118;119;120;121;251
E1BG77;A0A3Q1LZ36	E1BG77;A0A3Q1LZ36	8;8	8;8	8;8	ADAM metallopeptidase domain 32	ADAM32	tr|E1BG77|E1BG77_BOVIN ADAM metallopeptidase domain 32 OS=Bos taurus OX=9913 GN=ADAM32 PE=4 SV=3;tr|A0A3Q1LZ36|A0A3Q1LZ36_BOVIN ADAM metallopeptidase domain 32 OS=Bos taurus OX=9913 GN=ADAM32 PE=4 SV=1	2	8	8	8	0	8	0	8	0	8	12.6	12.6	12.6	82.518	747	747;764	0	103		By MS/MS	0	12.6	519000000	0	519000000	0	0	0	15	15	AYCFDGGCQDIDAR;AYCFDGGCQDIDARCESIFGK;CSEVGPYINR;DSASVIYAFVR;LICTYPLQTPFLR;NAPFACYEEIQSQTDR;NAPFACYEEIQSQTDRFGNCGK;VNQCSAQCGGNGVCTSR				74	394;395;520;705;2117;2499;2500;3771	True;True;True;True;True;True;True;True	424;425;565;766;2300;2741;2742;2743;4139;4140	558;559;560;827;1219;3893;3894;4600;4601;4602;4603;6937;6938;6939;6940	533;534;535;792;1171;3806;3807;4486;4487;4488;4489;6820;6821;6822;6823	533;535;792;1171;3806;4486;4487;6823	19;188
A0A3Q1N4V7;A0A3Q1MF77;F1N7N4	A0A3Q1N4V7;A0A3Q1MF77;F1N7N4	1;1;1	1;1;1	1;1;1	ADAM metallopeptidase with thrombospondin type 1 motif 16	ADAMTS16	tr|A0A3Q1N4V7|A0A3Q1N4V7_BOVIN ADAM metallopeptidase with thrombospondin type 1 motif 16 OS=Bos taurus OX=9913 GN=ADAMTS16 PE=4 SV=1;tr|A0A3Q1MF77|A0A3Q1MF77_BOVIN ADAM metallopeptidase with thrombospondin type 1 motif 16 OS=Bos taurus OX=9913 GN=ADAMTS16	3	1	1	1	1	0	1	0	1	0	0.9	0.9	0.9	130.23	1171	1171;1187;1251	0.0049751	6.3336	By MS/MS		0.9	0	2601900	2601900	0	0	0	1	0	1	PAAGCSVLQK				150	2691	TRUE	2958	4914	4788	4788
Q3Y5Z3;CON__Q3Y5Z3;A0A3Q1M564	Q3Y5Z3;CON__Q3Y5Z3;A0A3Q1M564	5;5;5	5;5;5	5;5;5	Adiponectin	ADIPOQ	sp|Q3Y5Z3|ADIPO_BOVIN Adiponectin OS=Bos taurus OX=9913 GN=ADIPOQ PE=1 SV=1;;tr|A0A3Q1M564|A0A3Q1M564_BOVIN Adiponectin OS=Bos taurus OX=9913 GN=ADIPOQ PE=4 SV=1	3	5	5	5	1	5	1	5	1	5	25.4	25.4	25.4	26.133	240	240;240;328	0	30.453	By matching	By MS/MS	5	25.4	54491000	2940100	51551000	1666600	26299000	0	5	5	ALLFTHDQFQDK;IFYNQQNHYDGTTGK;NVDQASGSVLLYLEK;QVTVPNVPIR;SAFSVGLER			+	111	206;1648;2662;2819;2955	True;True;True;True;True	221;1781;2921;3104;3253	289;290;2860;4846;5136;5537	277;2783;4726;5015;5446	277;2783;4726;5015;5446
A0A3Q1MIW0;Q3SZ57;CON__Q3SZ57	A0A3Q1MIW0;Q3SZ57;CON__Q3SZ57	7;7;7	7;7;7	7;7;7	Alpha-fetoprotein	AFP	tr|A0A3Q1MIW0|A0A3Q1MIW0_BOVIN Alpha-fetoprotein OS=Bos taurus OX=9913 GN=AFP PE=1 SV=1;sp|Q3SZ57|FETA_BOVIN Alpha-fetoprotein OS=Bos taurus OX=9913 GN=AFP PE=2 SV=1;	3	7	7	7	7	1	7	1	7	1	12.8	12.8	12.8	67.861	601	601;610;610	0	43.745	By MS/MS	By matching	12.8	1.3	30345000	29928000	417320	11023000	162170	6	0	6	AAPASIPPFPVLEPVTSCK;ENRELFINR;GYQELLEK;KAPQLTSPELMALTR;KAPQLTSPELMALTRK;LGEYYLQNAFLVAYTK;QQFLINLVK			+	173	16;932;1477;1864;1865;2086;2785	True;True;True;True;True;True;True	16;1006;1589;2018;2019;2263;3065	21;1604;2457;2458;3271;3272;3837;5078	20;1541;2372;3186;3187;3751;4960	20;1541;2372;3186;3187;3751;4960
F1MGY9	F1MGY9	8	8	8	Aspartylglucosaminidase	AGA	tr|F1MGY9|F1MGY9_BOVIN Aspartylglucosaminidase OS=Bos taurus OX=9913 GN=AGA PE=4 SV=2	1	8	8	8	0	8	0	8	0	8	30.1	30.1	30.1	36.965	346	346	0	55.83		By MS/MS	0	30.1	58665000	0	58665000	0	0	0	12	12	FVPSYQAVEYMR;IGDSPIPGSGAYADDMVGAAAATGDGDILMR;KVLEHTTHTLLAGEAATK;NAIGVAR;RGENPTTACEK;SAPTEEKVDCI;TGNIAAGTSTNGIK;VLEHTTHTLLAGEAATK				390	1165;1653;1956;2495;2873;2963;3364;3718	True;True;True;True;True;True;True;True	1258;1786;1787;2116;2736;3162;3261;3691;4081	2000;2869;2870;3444;4591;5222;5548;6205;6857;6858	1927;2790;2791;2792;3355;3356;4479;5105;5457;6086;6744;6745	1927;2792;3355;4479;5105;5457;6086;6744
Q5GN72;Q3SZR3;CON__Q3SZR3;A0A3Q1LS55	Q5GN72;Q3SZR3;CON__Q3SZR3;A0A3Q1LS55	13;13;13;12	13;13;13;12	13;13;13;12	Alpha-1-acid glycoprotein	agp	tr|Q5GN72|Q5GN72_BOVIN Alpha-1-acid glycoprotein OS=Bos taurus OX=9913 GN=agp PE=2 SV=2;sp|Q3SZR3|A1AG_BOVIN Alpha-1-acid glycoprotein OS=Bos taurus OX=9913 GN=ORM1 PE=2 SV=1;;tr|A0A3Q1LS55|A0A3Q1LS55_BOVIN Alpha-1-acid glycoprotein OS=Bos taurus OX=9913 G	4	13	13	13	13	10	13	10	13	10	57.4	57.4	57.4	23.158	202	202;202;202;187	0	323.31	By MS/MS	By MS/MS	57.4	45	19302000000	18860000000	441850000	4372300000	97364000	30	13	43	AIQAAFFYLEPR;CIGIQESEIIYTDEK;CIGIQESEIIYTDEKK;EYQTIEDK;KDACGPLEK;KEFLDVIK;LITREYQTIEDK;NVGVSFYADKPEVTQEQK;NVGVSFYADKPEVTQEQKK;TFMLAASWNGTK;VESDREHFVDLLLSK;WFYIGSAFR;WFYIGSAFRNPEYNK			+	322	163;468;469;1025;1871;1876;2135;2666;2667;3344;3627;3929;3930	True;True;True;True;True;True;True;True;True;True;True;True;True	175;176;506;507;508;1106;2025;2030;2318;2319;2925;2926;2927;3669;3670;3984;4315;4316	230;231;232;746;747;748;749;750;751;752;753;1764;1765;3279;3280;3287;3916;3917;3918;3919;3920;4850;4851;4852;4853;4854;4855;4856;4857;4858;4859;4860;4861;4862;4863;4864;4865;4866;6177;6178;6698;6699;6700;6701;6702;6703;6704;6705;7185;7186;7187	219;220;710;711;712;713;714;715;716;717;1700;3194;3200;3829;3830;3831;3832;4730;4731;4732;4733;4734;4735;4736;4737;4738;4739;4740;4741;4742;4743;6059;6060;6578;6579;6580;6581;6582;6583;6584;7057;7058;7059	220;710;715;1700;3194;3200;3830;4732;4738;6060;6583;7058;7059	93;239;240;241;242;243
A0A3S5ZPU2	A0A3S5ZPU2	1	1	1	1-acylglycerol-3-phosphate O-acyltransferase 5	AGPAT5	tr|A0A3S5ZPU2|A0A3S5ZPU2_BOVIN 1-acylglycerol-3-phosphate O-acyltransferase 5 OS=Bos taurus OX=9913 GN=AGPAT5 PE=4 SV=1	1	1	1	1	1	1	1	1	1	1	2.5	2.5	2.5	44.908	397	397	1	-2	By MS/MS	By matching	2.5	2.5	44256000	42588000	1668100	0	0	0	0	0	NIPEEQVSMK	+			224	2550	TRUE	2796	4669;4670	4555	4555
F1MSI2;A0A3Q1LMG9;A0A3Q1MDW2	F1MSI2;A0A3Q1LMG9;A0A3Q1MDW2	49;49;46	49;49;46	0;0;0	Agrin	AGRN	tr|F1MSI2|F1MSI2_BOVIN Agrin OS=Bos taurus OX=9913 GN=AGRN PE=1 SV=2;tr|A0A3Q1LMG9|A0A3Q1LMG9_BOVIN Agrin OS=Bos taurus OX=9913 GN=AGRN PE=1 SV=1;tr|A0A3Q1MDW2|A0A3Q1MDW2_BOVIN Agrin OS=Bos taurus OX=9913 GN=AGRN PE=1 SV=1	3	49	49	0	0	49	0	49	0	0	34.3	34.3	0	218.43	2062	2062;1979;1883	0	323.31		By MS/MS	0	34.3	729060000	0	729060000	0	0	0	65	65	ACSGVYDPVCGSDGITYGSACELEATACALGR;AIVEVHFDPTTAFR;ALEPQGLLLYNGNAR;ALGPAGCETDSSPPK;ASCYNSPMGCCSDGKTPSLDAEGSNCPATK;ATERADYIALAIVDGR;AYGTGFVGCLR;CDRCEPGFWNFR;CERPPPGPVCGSDGVTYGSSCELR;CESQPELYVVAQGACR;CGDHPCLPSPCLGGAPCQALEAGR;CGQCPDGR;CVCPSECVASAQPVCGSDGR;DQCPEPCR;DQCPEPCRFNAVCLSR;DSAGTPGLPMER;DVVAQESLLDGGNK;EASYECLCPAGFSGLHCEK;EPLFVGGAPDFSK;FGALCEAETGR;GAVRDDCEQMTGLCSCKPGVAGPK;GGIWDEDSEDGPCVCGFSCQGVLR…				28	42;168;187;195;308;343;398;432;444;445;451;458;528;689;690;702;751;795;936;1051;1217;1277;1320;1354;1439;1462;1486;1543;1878;1946;2053;2262;2527;2783;2795;3070;3086;3171;3172;3199;3315;3356;3474;3603;3724;3809;3869;3880;3932	True;True;True;True;True;True;True;True;True;True;True;True;True;True;True;True;True;True;True;True;True;True;True;True;True;True;True;True;True;True;True;True;True;True;True;True;True;True;True;True;True;True;True;True;True;True;True;True;True	43;181;202;210;335;371;428;468;481;482;488;495;573;749;750;763;813;858;1010;1136;1313;1375;1418;1455;1456;1551;1574;1598;1664;2032;2106;2226;2464;2771;3063;3076;3378;3397;3485;3486;3515;3639;3682;3683;3815;3957;4087;4184;4252;4265;4318	52;237;238;264;265;275;449;489;563;696;715;716;717;724;733;836;1180;1181;1213;1289;1353;1608;1831;2071;2072;2145;2199;2200;2272;2273;2274;2406;2407;2439;2469;2690;2691;3289;3290;3431;3650;4176;4641;5076;5093;5741;5772;5917;5918;5919;5960;6143;6195;6196;6370;6663;6664;6865;7004;7093;7111;7112;7190;7191	49;225;226;252;253;263;430;467;538;665;680;681;682;689;697;802;1135;1136;1166;1238;1299;1545;1761;1997;1998;2068;2069;2121;2122;2194;2195;2196;2323;2324;2353;2382;2612;2613;3202;3203;3343;3555;4084;4527;4958;4974;5641;5671;5813;5814;5815;5855;6025;6076;6077;6251;6547;6548;6752;6883;6969;6986;6987;7062;7063	49;226;253;263;430;467;538;665;680;682;689;697;802;1135;1136;1166;1238;1299;1545;1761;1998;2069;2122;2195;2324;2353;2382;2613;3203;3343;3555;4084;4527;4958;4974;5641;5671;5813;5815;5855;6025;6076;6251;6548;6752;6883;6969;6987;7062
A0A3Q1LTY7	A0A3Q1LTY7	49	1	0	Agrin	AGRN	tr|A0A3Q1LTY7|A0A3Q1LTY7_BOVIN Agrin OS=Bos taurus OX=9913 GN=AGRN PE=1 SV=1	1	49	1	0	0	49	0	1	0	0	34.1	0.7	0	219.23	2068	2068	0	7.3605		By MS/MS	0	34.1	4961400	0	4961400	0	0	0	1	1	ACSGVYDPVCGSDGITYGSACELEATACALGR;AIVEVHFDPTTAFR;ALEPQGLLLYNGNAR;ALGPAGCETDSSPPK;ASCYNSPMGCCSDGKTPSLDAEGSNCPATK;ATERADYIALAIVDGR;AYGTGFVGCLR;CDRCEPGFWNFR;CERPPPGPVCGSDGVTYGSSCELR;CESQPELYVVAQGACR;CGDHPCLPSPCLGGAPCQALEAGR;CGQCPDGR;CVCPSECVASAQPVCGSDGR;DQCPEPCR;DQCPEPCRFNAVCLSR;DSAGTPGLPMER;DVVAQESLLDGGNK;EASYECLCPAGFSGLHCEK;EPLFVGGAPDFSK;FGALCEAETGR;GAVRDDCEQMTGLCSCKPGVAGPK;GGIWDEDSEDGPCVCGFSCQGVLR…				50	42;168;187;195;308;343;398;432;444;445;451;458;528;689;690;702;751;795;936;1051;1217;1277;1320;1354;1439;1462;1486;1543;1878;1946;2053;2262;2527;2783;2795;3070;3086;3171;3172;3199;3315;3356;3474;3567;3724;3809;3869;3880;3932	False;False;False;False;False;False;False;False;False;False;False;False;False;False;False;False;False;False;False;False;False;False;False;False;False;False;False;False;False;False;False;False;False;False;False;False;False;False;False;False;False;False;False;True;False;False;False;False;False	43;181;202;210;335;371;428;468;481;482;488;495;573;749;750;763;813;858;1010;1136;1313;1375;1418;1455;1456;1551;1574;1598;1664;2032;2106;2226;2464;2771;3063;3076;3378;3397;3485;3486;3515;3639;3682;3683;3815;3918;4087;4184;4252;4265;4318	52;237;238;264;265;275;449;489;563;696;715;716;717;724;733;836;1180;1181;1213;1289;1353;1608;1831;2071;2072;2145;2199;2200;2272;2273;2274;2406;2407;2439;2469;2690;2691;3289;3290;3431;3650;4176;4641;5076;5093;5741;5772;5917;5918;5919;5960;6143;6195;6196;6370;6587;6865;7004;7093;7111;7112;7190;7191	49;225;226;252;253;263;430;467;538;665;680;681;682;689;697;802;1135;1136;1166;1238;1299;1545;1761;1997;1998;2068;2069;2121;2122;2194;2195;2196;2323;2324;2353;2382;2612;2613;3202;3203;3343;3555;4084;4527;4958;4974;5641;5671;5813;5814;5815;5855;6025;6076;6077;6251;6468;6752;6883;6969;6986;6987;7062;7063	49;226;253;263;430;467;538;665;680;682;689;697;802;1135;1136;1166;1238;1299;1545;1761;1998;2069;2122;2195;2324;2353;2382;2613;3203;3343;3555;4084;4527;4958;4974;5641;5671;5813;5815;5855;6025;6076;6251;6468;6752;6883;6969;6987;7062
A0A3Q1M962	A0A3Q1M962	1	1	1	ATP/GTP binding protein 1	AGTPBP1	tr|A0A3Q1M962|A0A3Q1M962_BOVIN ATP/GTP binding protein 1 OS=Bos taurus OX=9913 GN=AGTPBP1 PE=4 SV=1	1	1	1	1	1	0	1	0	1	0	1.9	1.9	1.9	133.2	1181	1181	0	7.0263	By MS/MS		1.9	0	184460000	184460000	0	0	0	1	0	1	IVGLLAQLEKINTESTESDTAR				127	1838	TRUE	1992	3235	3151	3151	191
A0A3Q1LW27;Q3MHL4	A0A3Q1LW27;Q3MHL4	1;1	1;1	1;1	Adenosylhomocysteinase	AHCY	tr|A0A3Q1LW27|A0A3Q1LW27_BOVIN Adenosylhomocysteinase OS=Bos taurus OX=9913 GN=AHCY PE=1 SV=1;sp|Q3MHL4|SAHH_BOVIN Adenosylhomocysteinase OS=Bos taurus OX=9913 GN=AHCY PE=2 SV=3	2	1	1	1	0	1	0	1	0	1	2.8	2.8	2.8	47.232	429	429;432	0	7.1442		By MS/MS	0	2.8	2928200	0	2928200	0	0	0	1	1	VPAINVNDSVTK				64	3774	TRUE	4143	6944	6827	6827
A0A3Q1MHT0;F1MCK2;A0A3Q1NE82	A0A3Q1MHT0;F1MCK2;A0A3Q1NE82	5;5;5	5;5;5	5;5;5	AHNAK nucleoprotein	AHNAK	tr|A0A3Q1MHT0|A0A3Q1MHT0_BOVIN AHNAK nucleoprotein OS=Bos taurus OX=9913 GN=AHNAK PE=1 SV=1;tr|F1MCK2|F1MCK2_BOVIN AHNAK nucleoprotein OS=Bos taurus OX=9913 GN=AHNAK PE=1 SV=3;tr|A0A3Q1NE82|A0A3Q1NE82_BOVIN AHNAK nucleoprotein OS=Bos taurus OX=9913 GN=AHNA	3	5	5	5	1	4	1	4	1	4	9.4	9.4	9.4	605.14	5675	5675;5707;5768	0	29.945	By MS/MS	By MS/MS	0.4	9	168180000	150560000	17620000	0	0	1	3	4	ADIDISGPKVDIEAPDVSLEGPEGK;FSMPGFKGEGPEVDVNLPK;GQGPDVDVNLPK;ISMPDVDLNLK;MPKFSMPGFKAEGPDMDVNLPK				166	51;1136;1389;1806;2450	True;True;True;True;True	52;1229;1500;1959;2678	66;1951;2335;3192;4523	61;1877;2257;3108;4413	61;1877;2257;3108;4413	31
P12763;CON__P12763	P12763;CON__P12763	11;11	11;11	11;11	Alpha-2-HS-glycoprotein	AHSG	sp|P12763|FETUA_BOVIN Alpha-2-HS-glycoprotein OS=Bos taurus OX=9913 GN=AHSG PE=1 SV=2;	2	11	11	11	10	9	10	9	10	9	35.1	35.1	35.1	38.418	359	359;359	0	323.31	By MS/MS	By MS/MS	35.1	32.9	1.563e+09	1.4586e+09	104350000	660820000	39792000	16	5	21	ALGGEDVR;AQFVPLPVSVSVEFAVAATDCIAK;CDSSPDSAEDVR;CDSSPDSAEDVRK;CNLLAEK;HTFSGVASVESSSGEAFHVGK;HTLNQIDSVK;QDGQFSVLFTK;QQTQHAVEGDCDIHVLK;QQTQHAVEGDCDIHVLKQDGQFSVLFTK;TPIVGQPSIPGGPVR			+	298	194;280;433;434;491;1561;1564;2731;2792;2793;3471	True;True;True;True;True;True;True;True;True;True;True	209;305;469;470;532;1684;1689;1690;3001;3072;3073;3074;3811	274;415;416;697;698;699;700;701;702;784;785;2720;2721;2722;2723;2729;2730;2731;4968;5086;5087;5088;5089;5090;6365;6366	262;398;666;667;668;750;2638;2639;2640;2641;2647;2648;2649;4842;4968;4969;4970;4971;4972;6246;6247	262;398;666;667;750;2641;2647;4842;4970;4972;6247	209;210
P00570;A0A3Q1N2Q9;A0A3Q1M363;A0A452DIS4;A4IFD0;A0A3Q1MKM8	P00570;A0A3Q1N2Q9	24;24;1;1;1;1	24;24;1;1;1;1	24;24;1;1;1;1	Adenylate kinase isoenzyme 1	AK1	sp|P00570|KAD1_BOVIN Adenylate kinase isoenzyme 1 OS=Bos taurus OX=9913 GN=AK1 PE=1 SV=2;tr|A0A3Q1N2Q9|A0A3Q1N2Q9_BOVIN Adenylate kinase isoenzyme 1 OS=Bos taurus OX=9913 GN=AK1 PE=1 SV=1	6	24	24	24	1	24	1	24	1	24	83	83	83	21.664	194	194;230;506;547;562;562	0	273.32	By matching	By MS/MS	7.2	83	4996100000	1164300	4994900000	333930	1280300000	0	51	51	AEVSSGSAR;ATEPVIAFYEK;ATEPVIAFYEKR;EVQQGEEFER;EVQQGEEFERR;GFLIDGYPR;GFLIDGYPREVQQGEEFER;GFLIDGYPREVQQGEEFERR;GQLVPLETVLDMLR;IAQPTLLLYVDAGPETMTK;IAQPTLLLYVDAGPETMTKR;IIFVVGGPGSGK;IIFVVGGPGSGKGTQCEK;KRLETYYK;KVNAEGSVDNVFSQVCTHLDALK;MLSEIMEK;RGETSGRVDDNEETIK;RIAQPTLLLYVDAGPETMTK;RIAQPTLLLYVDAGPETMTKR;VDDNEETIK;VDDNEETIKK;VNAEGSVDNVFSQVCTHLDALK;YGYTHLSTGDLLR;YGYTHLSTGDLLRAEVSSGSAR				206	92;341;342;1009;1010;1256;1257;1258;1390;1598;1599;1683;1684;1944;1957;2441;2874;2883;2884;3605;3606;3763;3996;3997	True;True;True;True;True;True;True;True;True;True;True;True;True;True;True;True;True;True;True;True;True;True;True;True	98;369;370;1088;1089;1090;1354;1355;1356;1501;1502;1725;1726;1727;1728;1824;1825;2104;2117;2663;2664;3163;3174;3175;3176;3177;3959;3960;4128;4129;4384;4385	132;487;488;1712;1713;1714;2123;2124;2125;2336;2337;2338;2339;2340;2784;2785;2786;2787;2788;2789;2981;2982;2983;2984;2985;3427;3445;3446;3447;3448;3449;3450;3451;4484;4485;5223;5403;5404;5405;5406;5407;6666;6667;6926;6927;7271;7272;7273	124;465;466;1647;1648;1649;1650;1651;2045;2046;2047;2048;2258;2259;2260;2261;2708;2709;2710;2711;2712;2713;2902;2903;2904;2905;2906;3339;3357;3358;3359;3360;3361;3362;3363;4379;4380;5106;5310;5311;5312;5313;5314;5315;6550;6551;6809;6810;7140;7141;7142	124;465;466;1647;1651;2045;2047;2048;2261;2710;2713;2904;2905;3339;3361;4379;5106;5310;5315;6550;6551;6809;7140;7142	37;196
F1MJS8	F1MJS8	1	1	1	A-kinase anchor protein 3	AKAP3	tr|F1MJS8|F1MJS8_BOVIN A-kinase anchor protein 3 OS=Bos taurus OX=9913 GN=AKAP3 PE=4 SV=1	1	1	1	1	0	1	0	1	0	1	1.3	1.3	1.3	94.739	858	858	1	-2		By MS/MS	0	1.3	1813400	0	1813400	0	0	0	1	1	DLMSVFFNFIR	+			398	655	TRUE	710	1130	1087	1087
F1MYH5;A0A3Q1MPR0;A0A3Q1LP61	F1MYH5;A0A3Q1MPR0;A0A3Q1LP61	6;4;4	6;4;4	6;4;4	A-kinase anchoring protein 4	AKAP4	tr|F1MYH5|F1MYH5_BOVIN A-kinase anchoring protein 4 OS=Bos taurus OX=9913 GN=AKAP4 PE=4 SV=1;tr|A0A3Q1MPR0|A0A3Q1MPR0_BOVIN A-kinase anchoring protein 4 OS=Bos taurus OX=9913 GN=AKAP4 PE=4 SV=1;tr|A0A3Q1LP61|A0A3Q1LP61_BOVIN A-kinase anchoring protein 4 OS	3	6	6	6	1	6	1	6	1	6	7.7	7.7	7.7	94.001	848	848;797;814	0	43.032	By matching	By MS/MS	1.4	7.7	106620000	3546100	103070000	1790300	46833000	0	6	6	ERQLDEAVGNMAR;GYSVGDLLQEVMK;LCLIMAK;LSSLVIQMAR;QFIDQLVESVMK;TFLYSELSNK				445	949;1483;2024;2323;2745;3343	True;True;True;True;True;True	1024;1595;2191;2527;3018;3668	1625;2466;3593;4268;5010;5011;6176	1561;2379;3500;4176;4896;6058	1561;2379;3500;4176;4896;6058
P16116;A0A493UA87;A0A3Q1M9Q1;A0A3Q1MBL5	P16116;A0A493UA87;A0A3Q1M9Q1;A0A3Q1MBL5	6;6;5;3	6;6;5;3	6;6;5;3	Aldo-keto reductase family 1 member B1	AKR1B1	sp|P16116|ALDR_BOVIN Aldo-keto reductase family 1 member B1 OS=Bos taurus OX=9913 GN=AKR1B1 PE=1 SV=2;tr|A0A493UA87|A0A493UA87_BOVIN Aldo-keto reductase family 1 member B1 OS=Bos taurus OX=9913 GN=AKR1B1 PE=4 SV=1;tr|A0A3Q1M9Q1|A0A3Q1M9Q1_BOVIN Aldo_ket_re	4	6	6	6	0	6	0	6	0	6	29.8	29.8	29.8	35.919	315	315;316;257;213	0	39.949		By MS/MS	0	29.8	35627000	0	35627000	0	0	0	7	7	AIGVSNFNHLQVEK;DFFPLDEDGNVIPSEK;GIVVTAYSPLGSPDRPWAKPEDPSILEDPR;LWCTYHDK;TTAQVLIR;YKPAVNQIECHPYLTQEK				247	156;586;1318;2378;3518;4015	True;True;True;True;True;True	165;638;1416;2589;3862;4405	217;218;1026;2197;4376;6446;7324	206;207;987;2119;4276;6325;7187	207;987;2119;4276;6325;7187
CON__P02768-1;P02768	CON__P02768-1;P02768	15;15	7;7	7;7	Albumin	ALB	;sp|P02768|ALBU_HUMAN Albumin OS=Homo sapiens OX=9606 GN=ALB PE=1 SV=2	2	15	7	7	11	12	3	5	3	5	21.5	14.4	14.4	69.366	609	609;609	0	45.42	By MS/MS	By MS/MS	14.3	15.9	6.8163e+09	6.7958e+09	20480000	4476100000	95355000	3	4	7	ALVLIAFAQYLQQCPFEDHVK;AVMDDFAAFVEK;CASLQKFGER;CCTESLVNR;CCTESLVNRR;FQNALLVR;KVPQVSTPTLVEVSR;LVTDLTK;RHPDYSVVLLLR;TCVADESAENCDK;VPQVSTPTLVEVSR;VTKCCTESLVNR;YICENQDSISSK;YLYEIAR;YLYEIARR			+	295	227;379;411;421;422;1113;1960;2364;2878;3311;3783;3850;4008;4033;4034	True;True;True;False;False;True;False;False;True;True;False;False;True;False;False	243;409;443;453;454;455;1204;2120;2121;2574;3167;3635;4153;4154;4225;4398;4424;4425	312;313;542;580;607;608;609;610;611;612;613;614;615;616;617;618;619;620;621;622;623;1921;3455;3456;3457;3458;3459;3460;3461;3462;3463;3464;3465;3466;3467;3468;3469;3470;3471;3472;3473;3474;3475;3476;3477;3478;3479;3480;3481;3482;3483;3484;3485;3486;3487;3488;3489;3490;3491;3492;3493;3494;3495;3496;4346;4347;5227;6128;6129;6956;6957;6958;6959;6960;6961;6962;6963;7052;7053;7316;7346;7347;7348;7349;…	299;300;517;554;580;581;582;583;584;585;586;587;588;589;590;591;592;1846;3367;3368;3369;3370;3371;3372;3373;3374;3375;3376;3377;3378;3379;3380;3381;3382;3383;3384;3385;3386;3387;3388;3389;3390;3391;3392;3393;3394;3395;3396;3397;3398;3399;3400;3401;3402;3403;3404;3405;3406;3407;3408;3409;4253;5110;6015;6838;6839;6840;6841;6842;6843;6844;6929;6930;7180;7208;7209;7210;7211;7212;7213;7214;7215	300;517;554;586;592;1846;3401;4253;5110;6015;6840;6930;7180;7210;7213	64;183;207;208
A0A140T897;P02769;CON__P02769;A0A3Q1LNN7	A0A140T897;P02769;CON__P02769;A0A3Q1LNN7	122;119;119;110	122;119;119;110	114;111;111;102	Serum albumin	ALB	tr|A0A140T897|A0A140T897_BOVIN Serum albumin OS=Bos taurus OX=9913 GN=ALB PE=4 SV=1;sp|P02769|ALBU_BOVIN Albumin OS=Bos taurus OX=9913 GN=ALB PE=1 SV=4;;tr|A0A3Q1LNN7|A0A3Q1LNN7_BOVIN Serum albumin OS=Bos taurus OX=9913 GN=ALB PE=4 SV=1	4	122	122	114	121	92	121	92	113	85	95.2	95.2	95.2	69.323	607	607;607;607;576	0	323.31	By MS/MS	By MS/MS	95.2	91.6	1238700000000	1130300000000	108370000000	48457000000	2650500000	1027	301	1328	AEFVEVTK;AEFVEVTKLVTDLTK;AFDEKLFTFHADICTLPDTEK;ALKAWSVAR;ATEEQLK;ATEEQLKTVMENFVAFVDK;AWSVARLSQK;CCAADDK;CCAADDKEACFAVEGPK;CCAADDKEACFAVEGPKLVVSTQTALA;CCTESLVNR;CCTESLVNRR;CCTESLVNRRPCFSALTPDETYVPK;CCTKPESER;CCTKPESERMPCTEDYLSLILNR;DAFLGSFLYEYSR;DAFLGSFLYEYSRR;DAIPENLPPLTADFAEDK;DAIPENLPPLTADFAEDKDVCK;DAIPENLPPLTADFAEDKDVCKNYQEAK;DDPHACYSTVFDK;DDSPDLPK;DLGEEHFK;DTHKSEIAHR;DTHKSEIAHRFK;DVCKNYQEAK;E…			+	7	75;76;95;202;339;340;392;414;415;416;421;422;423;424;425;555;556;560;561;562;579;581;647;723;724;733;768;769;798;799;800;801;802;870;982;983;984;1021;1022;1023;1079;1104;1190;1191;1192;1348;1521;1534;1535;1537;1540;1541;1632;1633;1885;1941;1960;1961;1995;2032;2033;2072;2073;2084;2085;2139;2143;2145;2146;2281;2322;2356;2357;2364;2365;2373;2448;2449;2511;2512;2687;2692;2694;2696;2737;2738;2778;2779…	True;True;True;True;True;True;True;True;True;True;True;True;True;True;True;True;True;True;True;True;True;True;True;True;True;True;True;True;True;True;True;True;True;True;True;True;True;True;True;True;True;True;True;True;True;True;True;True;True;True;True;True;True;True;True;True;True;True;True;True;True;True;True;True;True;True;True;True;True;True;True;True;True;True;True;True;True;True;True;True…	81;82;101;217;367;368;422;446;447;448;453;454;455;456;457;458;459;460;461;603;604;608;609;610;611;612;613;631;633;702;784;785;794;795;831;832;861;862;863;864;865;938;1058;1059;1060;1061;1062;1063;1102;1103;1104;1167;1195;1284;1285;1286;1287;1288;1448;1449;1637;1651;1652;1653;1654;1655;1657;1660;1661;1662;1763;1764;1765;2039;2100;2101;2120;2121;2122;2159;2201;2202;2246;2247;2259;2260;2261;2262;232…	100;101;102;103;104;105;106;107;108;109;110;135;136;137;138;283;284;483;484;485;486;556;583;584;585;586;587;588;589;590;591;592;593;594;595;596;597;598;599;600;601;607;608;609;610;611;612;613;614;615;616;617;618;619;620;621;622;623;624;625;626;627;628;629;630;631;632;633;634;635;636;637;638;639;640;641;642;643;644;645;646;647;648;649;650;651;652;653;654;655;656;657;658;659;660;661;662;663;664;665…	93;94;95;96;97;98;99;100;101;102;127;128;129;130;131;271;272;463;464;531;557;558;559;560;561;562;563;564;565;566;567;568;569;570;571;572;573;574;580;581;582;583;584;585;586;587;588;589;590;591;592;593;594;595;596;597;598;599;600;601;602;603;604;605;606;607;608;609;610;611;612;613;614;615;616;617;618;619;620;621;622;623;624;625;626;627;628;629;630;631;632;633;634;635;636;637;638;639;640;641;642;64…	94;101;131;272;463;464;531;557;565;574;586;592;611;617;640;868;882;898;921;944;975;978;1075;1200;1207;1219;1265;1267;1303;1314;1316;1331;1365;1453;1609;1615;1619;1670;1689;1698;1799;1837;1958;1963;1966;2163;2493;2517;2568;2581;2587;2605;2752;2754;3213;3324;3401;3413;3459;3515;3518;3611;3654;3716;3750;3841;3849;3862;3880;4111;4174;4222;4245;4253;4254;4263;4403;4412;4503;4507;4779;4789;4794;4797;48…	0;1;2;3;4;5;6;7;8;9;10;11;12;13;176;177;178;179;180;181;182;183;184;185;186;187
P48644	P48644	10	10	9	Retinal dehydrogenase 1	ALDH1A1	sp|P48644|AL1A1_BOVIN Retinal dehydrogenase 1 OS=Bos taurus OX=9913 GN=ALDH1A1 PE=1 SV=3	1	10	10	9	0	10	0	10	0	9	26.3	26.3	24.4	54.805	501	501	0	63.46		By MS/MS	0	26.3	39180000	0	39180000	0	0	0	11	11	EEIFGPVQQIMK;ELGEYGFHEYTEVK;GYFIQPTVFSDVTDDMR;IFINNEWHSSVSGK;ILDLIESGKK;KFPVFNPATEEK;LFVEESIYDEFVRR;QAFQIGSPWR;SSSAMPDVPAPLTNLQFK;VAFTGSTEVGK				542	812;883;1473;1638;1717;1882;2074;2720;3217;3578	True;True;True;True;True;True;True;True;True;True	876;952;1585;1771;1863;2036;2248;2989;3535;3929	1430;1525;2451;2452;2844;3070;3071;3294;3747;4951;5984;6598	1377;1468;2365;2366;2764;2988;2989;3207;3656;4825;5880;6480	1377;1468;2365;2764;2989;3207;3656;4825;5880;6480
F1MHR3	F1MHR3	2	1	1	Aldehyde dehydrogenase 1 family member A3	ALDH1A3	tr|F1MHR3|F1MHR3_BOVIN Aldehyde dehydrogenase 1 family member A3 OS=Bos taurus OX=9913 GN=ALDH1A3 PE=3 SV=3	1	2	1	1	0	2	0	1	0	1	5.3	3.3	3.3	56.184	512	512	0.009245	6.0426		By MS/MS	0	5.3	1457200	0	1457200	0	0	0	1	1	GLFIKPTVFSEVTDTMR;ILDLIESGKK				393	1332;1717	True;False	1432;1863	2222;3070;3071	2144;2988;2989	2144;2989
A6QLL8;A0A3Q1LMG1;A0A3S5ZPB0;Q3T0S5;A5PK73;A0A3Q1MFK7;G3MXL6	A6QLL8;A0A3Q1LMG1	18;17;3;1;1;1;1	18;17;3;1;1;1;1	18;17;3;1;1;1;1	Fructose-bisphosphate aldolase	ALDOA	tr|A6QLL8|A6QLL8_BOVIN Fructose-bisphosphate aldolase OS=Bos taurus OX=9913 GN=ALDOA PE=1 SV=1;tr|A0A3Q1LMG1|A0A3Q1LMG1_BOVIN Fructose-bisphosphate aldolase OS=Bos taurus OX=9913 GN=ALDOA PE=1 SV=1	7	18	18	18	1	18	1	18	1	18	52.2	52.2	52.2	39.436	364	364;365;510;364;364;384;420	0	146.32	By matching	By MS/MS	3.8	52.2	321730000	271980	321460000	56759	54728000	0	20	20	AAQEEYVKR;ADDGRPFPQVIK;AGAAASESLFISNHAY;ALANSLACQGK;ALQASALK;ELCDIAHR;GILAADESTGSIAK;GILAADESTGSIAKR;GVVPLAGTNGETTTQGLDGLSER;IGEHTPSSLAIMENANVLAR;LQSIGTENTEENRR;PHQYPALTPEQK;PHQYPALTPEQKK;PWALTFSYGR;RALANSLACQGK;RCQYVTEK;VLAAVYK;YSHEEIAMATVTALRR				264	18;47;114;177;215;875;1305;1306;1471;1654;2271;2700;2701;2716;2835;2848;3702;4064	True;True;True;True;True;True;True;True;True;True;True;True;True;True;True;True;True;True	18;48;122;123;190;230;943;1403;1404;1583;1788;2473;2968;2969;2985;3123;3136;4065;4462	23;58;59;167;168;248;299;1516;2182;2183;2449;2871;4193;4194;4928;4929;4945;5158;5174;6837;7443;7444	22;55;56;159;160;236;286;1459;2105;2106;2363;2793;4101;4802;4803;4819;5037;5053;6724;7296;7297	22;55;160;236;286;1459;2105;2106;2363;2793;4101;4802;4803;4819;5037;5053;6724;7297	49
P09487	P09487	6	6	6	Alkaline phosphatase, tissue-nonspecific isozyme	ALPL	sp|P09487|PPBT_BOVIN Alkaline phosphatase, tissue-nonspecific isozyme OS=Bos taurus OX=9913 GN=ALPL PE=1 SV=2	1	6	6	6	0	6	0	6	0	6	18.1	18.1	18.1	57.192	524	524	0	36.996		By MS/MS	0	18.1	29462000	0	29462000	0	0	0	7	7	ANEGTVGVSAATQR;DIAYQLMHNIK;DIEVIMGGGR;GNSIFGLAPMVSDTDKKPFTAILYGNGPGYK;LQTLNTNVAK;NVIMFLGDGMGVSTVTAAR				519	246;621;623;1367;2273;2669	True;True;True;True;True;True	265;673;676;1469;2475;2929	346;1075;1079;2289;2290;4196;4868	333;1035;1039;2211;2212;4103;4745	333;1035;1039;2211;4103;4745
P00978;CON__P00978;F1MMK9;A0A3Q1MGB8	P00978;CON__P00978;F1MMK9;A0A3Q1MGB8	3;3;3;3	3;3;3;3	3;3;3;3	Protein AMBP	AMBP	sp|P00978|AMBP_BOVIN Protein AMBP OS=Bos taurus OX=9913 GN=AMBP PE=1 SV=2;;tr|F1MMK9|F1MMK9_BOVIN Protein AMBP OS=Bos taurus OX=9913 GN=KIF12 PE=4 SV=3;tr|A0A3Q1MGB8|A0A3Q1MGB8_BOVIN Protein AMBP OS=Bos taurus OX=9913 GN=KIF12 PE=4 SV=1	4	3	3	3	3	0	3	0	3	0	9.7	9.7	9.7	39.234	352	352;352;482;516	0	18.99	By MS/MS		9.7	0	43140000	43140000	0	0	0	3	0	3	EISVTNTHR;KGVCESISGTYEK;SYIQLWAFDAVK			+	158	863;1899;3274	True;True;True	930;2054;3594	1496;1497;3320;6075	1442;1443;3231;5965	1443;3231;5965
A0A3Q1MUN1;A0A3Q1NMM5;A0A3Q1MCR8;F1MFY7;A0A3Q1MUY3;A0A3Q1M2M7	A0A3Q1MUN1;A0A3Q1NMM5;A0A3Q1MCR8;F1MFY7;A0A3Q1MUY3;A0A3Q1M2M7	1;1;1;1;1;1	1;1;1;1;1;1	1;1;1;1;1;1	Anoctamin	ANO6	tr|A0A3Q1MUN1|A0A3Q1MUN1_BOVIN Anoctamin OS=Bos taurus OX=9913 GN=ANO6 PE=3 SV=1;tr|A0A3Q1NMM5|A0A3Q1NMM5_BOVIN Anoctamin OS=Bos taurus OX=9913 GN=ANO6 PE=3 SV=1;tr|A0A3Q1MCR8|A0A3Q1MCR8_BOVIN Anoctamin OS=Bos taurus OX=9913 GN=ANO6 PE=3 SV=1;tr|F1MFY7|F1M	6	1	1	1	0	1	0	1	0	1	1.5	1.5	1.5	93.021	800	800;866;868;900;915;927	0.0064309	6.1796		By MS/MS	0	1.5	3725900	0	3725900	0	0	0	1	1	SSAFDNFNWFTK				93	3197	TRUE	3513	5958	5853	5853
P46193;F1N650	P46193;F1N650	20;20	20;20	20;20	Annexin A1	ANXA1	sp|P46193|ANXA1_BOVIN Annexin A1 OS=Bos taurus OX=9913 GN=ANXA1 PE=1 SV=2;tr|F1N650|F1N650_BOVIN Annexin OS=Bos taurus OX=9913 GN=ANXA1 PE=3 SV=1	2	20	20	20	2	20	2	20	2	20	60.1	60.1	60.1	38.951	346	346;346	0	187.52	By matching	By MS/MS	7.5	60.1	1077700000	5680500	1.072e+09	886500	148360000	0	27	27	AAYLQEK;ALYEAGERR;CATSQPMFFAEK;CLTVIVK;DIASDTSGDYEK;GDRSEELAVNDDLADSDAR;GGPGSAVSPYPTFNPSSDVEALHK;GKPLDEVLKK;GLGTDEDTLNEILASR;GVDEATIIEILTK;GVDEATIIEILTKR;ILVALCGRD;LYGISLCQAILDETK;LYGISLCQAILDETKGDYEK;QAWFIENEEQEYIK;SEELAVNDDLADSDAR;TPAQFDAEELR;TPAQFDAEELRAAMK;VLDLELKGDIEK;VYREELKR				459	32;230;413;484;620;1235;1278;1325;1336;1448;1449;1734;2388;2389;2727;3000;3460;3461;3709;3913	True;True;True;True;True;True;True;True;True;True;True;True;True;True;True;True;True;True;True;True	33;246;445;525;672;1332;1376;1424;1436;1560;1561;1880;2605;2606;2996;3303;3798;3799;3800;4072;4298	39;40;317;582;776;1074;2093;2094;2095;2146;2147;2213;2227;2418;2419;2420;2421;3094;4410;4411;4412;4959;5604;6347;6348;6349;6350;6845;7160;7161	37;303;556;742;1034;2019;2020;2070;2071;2135;2149;2335;2336;2337;2338;3010;4310;4311;4312;4833;5511;6227;6228;6229;6230;6732;7032;7033	37;303;556;742;1034;2019;2071;2135;2149;2335;2337;3010;4310;4311;4833;5511;6227;6229;6732;7032
P27214;F1MUN7;P27214-2;F1MD66	P27214;F1MUN7;P27214-2;F1MD66	4;4;4;4	4;4;4;4	4;4;4;4	Annexin A11	ANXA11	sp|P27214|ANX11_BOVIN Annexin A11 OS=Bos taurus OX=9913 GN=ANXA11 PE=1 SV=1;tr|F1MUN7|F1MUN7_BOVIN Annexin OS=Bos taurus OX=9913 GN=ANXA11 PE=3 SV=3;sp|P27214-2|ANX11_BOVIN Isoform 2 of Annexin A11 OS=Bos taurus OX=9913 GN=ANXA11;tr|F1MD66|F1MD66_BOVIN Ann	4	4	4	4	0	4	0	4	0	4	10.5	10.5	10.5	54.018	503	503;503;505;505	0	26.227		By MS/MS	0	10.5	15068000	0	15068000	0	0	0	4	4	AHLVAVFNEYQR;DVQELYAAGENR;GTITDASGFDPLRDAEVLRK;SDTSGHFQR				376	138;747;1434;2996	True;True;True;True	147;809;1546;3299	197;1285;2401;5600	187;1234;2318;5507	187;1234;2318;5507
P04272	P04272	25	25	25	Annexin A2	ANXA2	sp|P04272|ANXA2_BOVIN Annexin A2 OS=Bos taurus OX=9913 GN=ANXA2 PE=1 SV=2	1	25	25	25	4	25	4	25	4	25	66.4	66.4	66.4	38.612	339	339	0	323.31	By MS/MS	By MS/MS	17.1	66.4	1.5672e+09	33514000	1.5337e+09	5758400	237160000	0	38	38	AEDGSVIDYELIDQDAR;AEDGSVIDYELIDQDARDLYDAGVK;ALLYLCGGDD;AYTNFDAER;AYTNFDAERDALNIETAIK;DALNIETAIK;DIVSDTSGDFR;DIVSDTSGDFRK;EMYKTDLEK;GLGTDEDSLIEIICSR;GVDEVTIVNILTNR;LSLEGDHSTPPSAYGSVK;QDIAFAYQR;RAEDGSVIDYELIDQDAR;SALSGHLETVILGLLK;SLYYYIQQDTK;SLYYYIQQDTKGDYQK;SNEQRQDIAFAYQR;STVHEILCK;SVCHLQK;SYSPYDMLESIKK;TKGVDEVTIVNILTNR;TNQELQEINR;TNQELQEINRVYK;TPAQYDASELK				513	70;71;210;403;404;563;632;633;920;1335;1450;2314;2733;2831;2958;3142;3143;3157;3244;3248;3278;3411;3457;3458;3462	True;True;True;True;True;True;True;True;True;True;True;True;True;True;True;True;True;True;True;True;True;True;True;True;True	76;77;225;434;435;614;687;688;994;1435;1562;2518;3003;3118;3256;3456;3457;3471;3563;3567;3598;3741;3794;3795;3796;3801	93;94;95;294;569;570;571;572;981;1094;1095;1586;1587;2225;2226;2422;2423;2424;2425;4252;4253;4970;5152;5153;5540;5878;5879;5880;5881;5882;5897;5898;5899;6023;6029;6079;6271;6342;6343;6344;6345;6351	87;88;89;281;544;545;546;945;1052;1053;1523;1524;1525;2147;2148;2339;2340;4159;4160;4844;5031;5032;5449;5777;5778;5779;5780;5795;5796;5918;5924;5969;6153;6222;6223;6224;6225;6231	87;89;281;544;546;945;1052;1053;1523;2148;2340;4160;4844;5031;5449;5777;5780;5796;5918;5924;5969;6153;6222;6225;6231	265
Q3SWX7;F1MWQ2;A0A3Q1LT59;A0A3Q1MJD9	Q3SWX7;F1MWQ2;A0A3Q1LT59;A0A3Q1MJD9	9;9;8;8	9;9;8;8	9;9;8;8	Annexin A3	ANXA3	sp|Q3SWX7|ANXA3_BOVIN Annexin A3 OS=Bos taurus OX=9913 GN=ANXA3 PE=2 SV=3;tr|F1MWQ2|F1MWQ2_BOVIN Annexin OS=Bos taurus OX=9913 GN=ANXA3 PE=3 SV=1;tr|A0A3Q1LT59|A0A3Q1LT59_BOVIN Annexin OS=Bos taurus OX=9913 GN=ANXA3 PE=3 SV=1;tr|A0A3Q1MJD9|A0A3Q1MJD9_BOVIN	4	9	9	9	0	9	0	9	0	9	36.5	36.5	36.5	36.14	323	323;323;304;319	0	67.701		By MS/MS	0	36.5	67852000	0	67852000	0	0	0	10	10	ASIWVGKR;DYAGFNPSVDAEAIRK;GAGTDEFTLNR;GMGTNEDALIEILTTR;HLMVALVTPPAVFDAK;RDESLKVDEQLAR;SDTSGDYEITLLK;SLGDEISSETSGDFRK;TLISILTER				438	318;757;1202;1353;1531;2850;2995;3103;3427	True;True;True;True;True;True;True;True;True	345;819;1298;1454;1647;1648;3138;3298;3414;3757	460;1297;2053;2271;2586;2587;5177;5599;5794;5795;6290	440;1246;1979;2193;2506;2507;5056;5506;5694;5695;6172	440;1246;1979;2193;2506;5056;5506;5694;6172
P13214;A0A3Q1MHG7	P13214;A0A3Q1MHG7	11;11	11;11	11;11	Annexin A4	ANXA4	sp|P13214|ANXA4_BOVIN Annexin A4 OS=Bos taurus OX=9913 GN=ANXA4 PE=1 SV=2;tr|A0A3Q1MHG7|A0A3Q1MHG7_BOVIN Annexin OS=Bos taurus OX=9913 GN=ANXA4 PE=1 SV=1	2	11	11	11	0	11	0	11	0	11	43.3	43.3	43.3	35.888	319	319;319	0	73.183		By MS/MS	0	43.3	89300000	0	89300000	0	0	0	14	14	AASGFNAAEDAQTLRK;AEIDMLDIR;DLMDDLK;GAGTDEGCLIEILASR;GLGTDDDTLIR;GLGTDEDAIINVLAYR;INQTYQLQYGR;NHLLHVFDEYKR;NRNHLLHVFDEYKR;SLEDDIRSDTSFMFQR;VLVSLSAGGRDESNYLDDALMR				163	23;78;653;1203;1333;1334;1749;2536;2629;3098;3757	True;True;True;True;True;True;True;True;True;True;True	24;84;708;1299;1433;1434;1897;2781;2886;3409;4121	30;112;1128;2054;2055;2223;2224;3115;4651;4788;4789;4790;5789;6917	28;104;1085;1980;1981;2145;2146;3031;4537;4666;4667;4668;5689;6800	28;104;1085;1980;2145;2146;3031;4537;4668;5689;6800
A0A3Q1MU33;F6QVC9	A0A3Q1MU33;F6QVC9	15;15	15;15	1;1	Annexin	ANXA5	tr|A0A3Q1MU33|A0A3Q1MU33_BOVIN Annexin OS=Bos taurus OX=9913 GN=ANXA5 PE=1 SV=1;tr|F6QVC9|F6QVC9_BOVIN Annexin OS=Bos taurus OX=9913 GN=ANXA5 PE=1 SV=1	2	15	15	1	0	15	0	15	0	1	47.6	47.6	5	35.875	319	319;321	0	114.15		By MS/MS	0	47.6	218480000	0	218480000	0	0	0	16	16	ADAETLRK;AIEQVYEEEYGSSLEDDVVGDTSGYYQR;FITIFGTR;GAGTDDHTLIR;GLGTDEESILTLLTSR;GTVADFPGFDER;GTVADFPGFDERADAETLR;GTVADFPGFDERADAETLRK;LIVALMKPSR;MLVVLLQANRDPDAR;SEIDLYNIR;SEIDLYNIRK;SNAQRQEIAVAFK;TLFGRDLLDDLK;VLTEIIASR				195	46;152;1076;1200;1337;1442;1443;1444;2136;2442;3006;3007;3155;3423;3749	True;True;True;True;True;True;True;True;True;True;True;True;True;True;True	47;161;1164;1296;1437;1554;1555;1556;2320;2665;3309;3310;3469;3753;4113	57;212;1866;2051;2228;2410;2411;2412;2413;3921;4486;5610;5611;5895;6286;6907	54;202;1794;1977;2150;2327;2328;2329;2330;3833;4381;5517;5518;5793;6168;6791	54;202;1794;1977;2150;2327;2328;2329;3833;4381;5517;5518;5793;6168;6791
P81287	P81287	15	1	1	Annexin A5	ANXA5	sp|P81287|ANXA5_BOVIN Annexin A5 OS=Bos taurus OX=9913 GN=ANXA5 PE=1 SV=3	1	15	1	1	0	15	0	1	0	1	47.4	5	5	36.088	321	321	0.0033898	6.4914		By MS/MS	0	47.4	26279000	0	26279000	0	0	0	1	1	ADAETLRK;AIEQVYEEEYGSSLEDDVVGDTSGYYQR;FITIFGTR;GAGTDDHTLIR;GLGTDEETILTLLTSR;GTVADFPGFDER;GTVADFPGFDERADAETLR;GTVADFPGFDERADAETLRK;LIVALMKPSR;MLVVLLQANRDPDAR;SEIDLYNIR;SEIDLYNIRK;SNAQRQEIAVAFK;TLFGRDLLDDLK;VLTEIIASR				562	46;152;1076;1200;1338;1442;1443;1444;2136;2442;3006;3007;3155;3423;3749	False;False;False;False;True;False;False;False;False;False;False;False;False;False;False	47;161;1164;1296;1438;1554;1555;1556;2320;2665;3309;3310;3469;3753;4113	57;212;1866;2051;2229;2410;2411;2412;2413;3921;4486;5610;5611;5895;6286;6907	54;202;1794;1977;2151;2327;2328;2329;2330;3833;4381;5517;5518;5793;6168;6791	54;202;1794;1977;2151;2327;2328;2329;3833;4381;5517;5518;5793;6168;6791
A0A3Q1N703;P79134;A0A3Q1M318	A0A3Q1N703;P79134;A0A3Q1M318	9;9;8	9;9;8	9;9;8	Annexin	ANXA6	tr|A0A3Q1N703|A0A3Q1N703_BOVIN Annexin OS=Bos taurus OX=9913 GN=ANXA6 PE=1 SV=1;sp|P79134|ANXA6_BOVIN Annexin A6 OS=Bos taurus OX=9913 GN=ANXA6 PE=1 SV=2;tr|A0A3Q1M318|A0A3Q1M318_BOVIN Annexin OS=Bos taurus OX=9913 GN=ANXA6 PE=1 SV=1	3	9	9	9	0	9	0	9	0	9	16.9	16.9	16.9	74.637	663	663;673;674	0	56.134		By MS/MS	0	16.9	62049000	0	62049000	0	0	0	9	9	ALIEILATR;AMEGAGTDEK;DLIADLK;SEIDLLNIRR;SELSGDLAR;SLEDALSSDTSGHFKR;SLHQAIEGDTSGHFLK;TNAEIQAINK;YRGSIRDFPDFNPSQDAETLYNAMK				211	198;237;650;3004;3013;3097;3111;3450;4057	True;True;True;True;True;True;True;True;True	213;254;705;3307;3316;3408;3423;3784;4455	279;325;1124;5608;5619;5788;5813;6327;7435	267;311;1081;5515;5526;5688;5711;6208;7289	267;311;1081;5515;5526;5688;5711;6208;7289
P20072;A0A3Q1NIT1;A0A3Q1LUS2;A0A3Q1M4F5	P20072;A0A3Q1NIT1;A0A3Q1LUS2;A0A3Q1M4F5	4;4;4;4	4;4;4;4	4;4;4;4	Annexin A7	ANXA7	sp|P20072|ANXA7_BOVIN Annexin A7 OS=Bos taurus OX=9913 GN=ANXA7 PE=1 SV=2;tr|A0A3Q1NIT1|A0A3Q1NIT1_BOVIN Annexin OS=Bos taurus OX=9913 GN=ANXA7 PE=1 SV=1;tr|A0A3Q1LUS2|A0A3Q1LUS2_BOVIN Annexin OS=Bos taurus OX=9913 GN=ANXA7 PE=1 SV=1;tr|A0A3Q1M4F5|A0A3Q1M4	4	4	4	4	0	4	0	4	0	4	8	8	8	49.94	463	463;485;519;541	0	23.243		By MS/MS	0	8	36860000	0	36860000	0	0	0	4	4	GAGTDDSTLVR;LLLAIVGQ;SEIDLVQIK;VLIEILCTR				55	1201;2173;3005;3730	True;True;True;True	1297;2361;3308;4094	2052;4038;5609;6879	1978;3946;5516;6767	1978;3946;5516;6767
Q95L54;A0A3Q1MTA5	Q95L54;A0A3Q1MTA5	19;18	19;18	19;18	Annexin A8	ANXA8	sp|Q95L54|ANXA8_BOVIN Annexin A8 OS=Bos taurus OX=9913 GN=ANXA8 PE=2 SV=1;tr|A0A3Q1MTA5|A0A3Q1MTA5_BOVIN Annexin OS=Bos taurus OX=9913 GN=ANXA8L1 PE=1 SV=1	2	19	19	19	0	19	0	19	0	19	60.2	60.2	60.2	36.787	327	327;328	0	165.48		By MS/MS	0	60.2	406940000	0	406940000	0	0	0	24	24	AWVEQEGVSVK;AYEEDYGSNLEEDIK;AYEEDYGSNLEEDIKADTSGYLER;DLIETLK;EGVIIEILASR;FITILCTR;GAGTLDGTLIR;GIGTNEQAIIDVLTK;GIGTNEQAIIDVLTKR;GSPHFNPDPDAETLYK;LIIALMYPPYRYEAK;NLHGYFAER;NQLQEIMK;SATHLMR;SELSGKFER;SETHGSLEEAMLTVVK;SIEDSIKSETHGSLEEAMLTVVK;TLSSMIMEDTSGDYK;VFEEYEK				662	393;396;397;651;843;1077;1204;1298;1299;1418;2122;2573;2619;2965;3014;3017;3068;3441;3639	True;True;True;True;True;True;True;True;True;True;True;True;True;True;True;True;True;True;True	423;426;427;706;908;1165;1300;1396;1397;1530;2305;2823;2876;3263;3317;3320;3376;3773;3774;3997	557;561;562;1125;1466;1867;2056;2173;2174;2377;2378;3899;4705;4706;4778;5550;5620;5624;5625;5738;5739;6311;6312;6719	532;536;537;1082;1413;1795;1982;2096;2097;2296;2297;3812;4590;4591;4656;5459;5527;5531;5532;5638;5639;6191;6192;6598	532;536;537;1082;1413;1795;1982;2096;2097;2297;3812;4591;4656;5459;5527;5532;5638;6192;6598
CON__P15497;P15497;A0A3Q1MJJ4	CON__P15497;P15497;A0A3Q1MJJ4	19;19;12	19;19;12	19;19;12	Apolipoprotein A-I	APOA1	;sp|P15497|APOA1_BOVIN Apolipoprotein A-I OS=Bos taurus OX=9913 GN=APOA1 PE=1 SV=3;tr|A0A3Q1MJJ4|A0A3Q1MJJ4_BOVIN Apolipoprotein A-I OS=Bos taurus OX=9913 GN=APOA1 PE=1 SV=1	3	19	19	19	10	18	10	18	10	18	67.2	67.2	67.2	30.276	265	265;265;250	0	137.09	By MS/MS	By MS/MS	51.7	59.6	1.0732e+09	105360000	967880000	23224000	109970000	10	26	36	AHVETLR;AKPVLEDLRQGLLPVLESLK;DSGRDYVAQFEASALGK;EGGGSLAEYHAK;ETASLRQEMHK;KWHEEVEIYR;LLDNWDTLASTLSK;LSPLAQELR;LSPLAQELRDR;QKVQELQDK;QQLAPYSDDLRQR;VAPLGEEFR;VAPLGEEFREGAR;VQPYLDEFQK;VQPYLDEFQKK;VREQLGPVTQEFWDNLEK;VSILAAIDEASK;VSILAAIDEASKK;WHEEVEIYR			+	301	142;174;707;832;965;1964;2158;2319;2320;2760;2787;3589;3590;3799;3800;3807;3824;3825;3931	True;True;True;True;True;True;True;True;True;True;True;True;True;True;True;True;True;True;True	151;187;768;897;1040;2125;2345;2523;2524;3038;3067;3940;3941;4171;4172;4173;4181;4199;4200;4317	201;244;1221;1222;1223;1224;1453;1454;1648;1649;1650;3503;3504;4009;4010;4011;4012;4261;4262;4263;5036;5037;5080;5081;6613;6614;6615;6616;6617;6986;6987;6988;6989;7000;7001;7022;7023;7024;7188;7189	191;232;1173;1174;1175;1176;1399;1584;1585;1586;3416;3417;3921;3922;3923;4169;4170;4171;4921;4962;4963;6494;6495;6496;6497;6498;6866;6867;6868;6869;6879;6880;6900;6901;6902;7060;7061	191;232;1174;1399;1584;3416;3923;4169;4170;4921;4963;6494;6495;6866;6869;6879;6901;6902;7060
P81644;CON__P81644	P81644;CON__P81644	4;4	4;4	4;4	Apolipoprotein A-II	APOA2	sp|P81644|APOA2_BOVIN Apolipoprotein A-II OS=Bos taurus OX=9913 GN=APOA2 PE=1 SV=2;	2	4	4	4	2	4	2	4	2	4	27	27	27	11.202	100	100;100	0	29.474	By MS/MS	By MS/MS	17	27	99222000	14336000	84886000	20756000	26074000	2	4	6	AGTDLLNFLSSFIDPK;KAGTDLLNFLSSFIDPK;TQEELTPFFK;TQEELTPFFKK			+	311	130;1862;3480;3481	True;True;True;True	139;2016;3821;3822	186;187;3268;3269;6377;6378;6379	178;3183;3184;6258;6259;6260	178;3184;6258;6260
A0A3Q1M3N0;Q32PJ2;CON__Q32PJ2;A0A3Q1MZJ9;F1N3Q7	A0A3Q1M3N0;Q32PJ2;CON__Q32PJ2;A0A3Q1MZJ9;F1N3Q7	2;2;2;2;2	2;2;2;2;2	2;2;2;2;2	Apolipoprotein A-IV	APOA4	tr|A0A3Q1M3N0|A0A3Q1M3N0_BOVIN Apolipoprotein A-IV OS=Bos taurus OX=9913 GN=APOA4 PE=3 SV=1;sp|Q32PJ2|APOA4_BOVIN Apolipoprotein A-IV OS=Bos taurus OX=9913 GN=APOA4 PE=2 SV=1;;tr|A0A3Q1MZJ9|A0A3Q1MZJ9_BOVIN Apolipoprotein A-IV OS=Bos taurus OX=9913 GN=APOA	5	2	2	2	0	2	0	2	0	2	6.6	6.6	6.6	43.077	378	378;380;380;404;465	0	11.862		By MS/MS	0	6.6	8266900	0	8266900	0	0	0	2	2	LNHQLEGLAFQMK;SLAPYAQDVQGK			+	99	2221;3092	True;True	2419;3403	4117;5779	4024;5677	4024;5677
E1BNR0;A0A3Q1MFR4;CON__ENSEMBL:ENSBTAP00000032840	E1BNR0;A0A3Q1MFR4	66;65;19	66;65;19	66;65;19	Apolipoprotein B	APOB	tr|E1BNR0|E1BNR0_BOVIN Apolipoprotein B OS=Bos taurus OX=9913 GN=APOB PE=1 SV=3;tr|A0A3Q1MFR4|A0A3Q1MFR4_BOVIN Apolipoprotein B OS=Bos taurus OX=9913 GN=APOB PE=1 SV=1	3	66	66	66	2	66	2	66	2	66	19	19	19	515.51	4567	4567;4554;825	0	323.31	By matching	By MS/MS	0.3	19	562230000	2761400	559470000	186150	33693000	0	75	75	AAPTEVSLGSAYQAMILGVDSK;ADGLWDLK;ADSVVNLLSYHVQGSGK;AEPLAFTFSHDYR;AHQPNSLLK;AQLSDPTLNPLVLK;ATGALYDYVNK;CDHFQPISTGVSPLALIR;DEVLENVSPSCPK;DGEALVDMLK;DGMSTSATTSLK;EGFFPDSVNK;ELSELSLPEFK;EVDGLNPEGK;FFEEGTEAVGLAFESTR;FIIPSPK;FSALDMTNNGK;FSVPAGILVPSFGTLTAR;FVEGNHDSTVSFTK;GASRLEVLNFDFQAK;GAYDLSYQRDPATGQLTGESNLR;GAYQNDEIK;GFEPTLEALFGK;GIISALLLPPETEEAK;GLQDSADQVYQGAMR;GMTRPLSTLIGSSQSCR;HIYTLSYADLSASYK;HVSEA…				368	17;49;63;86;140;287;346;430;584;596;603;830;907;988;1044;1072;1128;1144;1158;1213;1220;1221;1254;1304;1342;1357;1519;1570;1627;1753;1792;1832;1896;1976;2016;2071;2222;2230;2231;2300;2333;2419;2535;2632;2639;2647;2661;2915;3053;3079;3161;3324;3331;3432;3487;3719;3748;3755;3793;3814;3816;3902;3965;3977;3994;4083	True;True;True;True;True;True;True;True;True;True;True;True;True;True;True;True;True;True;True;True;True;True;True;True;True;True;True;True;True;True;True;True;True;True;True;True;True;True;True;True;True;True;True;True;True;True;True;True;True;True;True;True;True;True;True;True;True;True;True;True;True;True;True;True;True;True	17;50;67;92;149;312;374;466;636;648;655;895;976;1067;1129;1160;1220;1237;1251;1309;1316;1317;1352;1402;1442;1459;1635;1696;1756;1901;1945;1986;2050;2138;2182;2245;2420;2430;2431;2503;2539;2640;2780;2889;2897;2906;2920;3211;3359;3387;3475;3648;3655;3763;3828;4082;4112;4119;4164;4189;4191;4287;4353;4365;4382;4481	22;64;82;83;123;199;424;492;692;693;1024;1039;1050;1450;1555;1689;1820;1862;1942;1963;1964;1992;2066;2075;2076;2121;2180;2181;2235;2277;2569;2570;2740;2821;3120;3121;3176;3227;3314;3522;3578;3579;3673;4118;4131;4132;4230;4284;4457;4650;4793;4805;4827;4845;5475;5687;5688;5753;5903;5904;6153;6162;6297;6298;6387;6388;6859;6905;6906;6915;6977;7009;7011;7145;7237;7249;7269;7466	21;59;76;77;116;189;405;470;661;662;985;1001;1011;1397;1495;1623;1750;1790;1868;1890;1891;1919;1992;2001;2002;2043;2103;2104;2156;2199;2490;2491;2658;2745;3036;3037;3092;3143;3227;3434;3487;3578;4025;4038;4039;4137;4193;4353;4536;4671;4681;4708;4725;5382;5589;5590;5653;5800;5801;6034;6044;6178;6179;6267;6268;6746;6790;6798;6857;6888;6890;7018;7105;7118;7138;7319	21;59;76;116;189;405;470;662;985;1001;1011;1397;1495;1623;1750;1790;1868;1891;1919;1992;2001;2002;2043;2104;2156;2199;2491;2658;2745;3037;3092;3143;3227;3434;3487;3578;4025;4038;4039;4137;4193;4353;4536;4671;4681;4708;4725;5382;5589;5653;5800;6034;6044;6179;6267;6746;6790;6798;6857;6888;6890;7018;7105;7118;7138;7319	101
P19035	P19035	1	1	1	Apolipoprotein C-III	APOC3	sp|P19035|APOC3_BOVIN Apolipoprotein C-III OS=Bos taurus OX=9913 GN=APOC3 PE=1 SV=2	1	1	1	1	0	1	0	1	0	1	11.5	11.5	11.5	10.692	96	96	0.0017544	6.6731		By MS/MS	0	11.5	3335400	0	3335400	0	0	0	1	1	DWMTESFSSLK				531	755	TRUE	817	1295	1244	1244
Q32KY0;F1MS32	Q32KY0;F1MS32	6;6	6;6	6;6	Apolipoprotein D	APOD	sp|Q32KY0|APOD_BOVIN Apolipoprotein D OS=Bos taurus OX=9913 GN=APOD PE=2 SV=1;tr|F1MS32|F1MS32_BOVIN Apolipoprotein D OS=Bos taurus OX=9913 GN=APOD PE=3 SV=3	2	6	6	6	0	6	0	6	0	6	40.2	40.2	40.2	21.401	189	189;212	0	43.773		By MS/MS	0	40.2	431870000	0	431870000	0	0	0	10	10	CPHPPVQENFDVNK;DILTSNNIEVEK;GSCIQANYSLK;MTITDQVNCPESM;NPYLPPETVTYLK;WYEIEKIPVSFEK				424	501;627;1406;2474;2609;3952	True;True;True;True;True;True	545;681;682;1518;2706;2707;2866;4338	804;1086;1087;1088;2361;4555;4556;4767;7212;7213	769;1045;1046;1047;2282;4447;4448;4646;7084;7085	769;1045;2282;4447;4646;7085	106;107
Q03247;CON__Q03247;A0A3Q1LPF0;A0A140T881;A0A3Q1MGI2	Q03247;CON__Q03247;A0A3Q1LPF0;A0A140T881;A0A3Q1MGI2	8;8;8;8;6	8;8;8;8;6	8;8;8;8;6	Apolipoprotein E	APOE	sp|Q03247|APOE_BOVIN Apolipoprotein E OS=Bos taurus OX=9913 GN=APOE PE=1 SV=1;;tr|A0A3Q1LPF0|A0A3Q1LPF0_BOVIN Apolipoprotein E OS=Bos taurus OX=9913 GN=APOE PE=3 SV=1;tr|A0A140T881|A0A140T881_BOVIN Apolipoprotein E OS=Bos taurus OX=9913 GN=APOE PE=3 SV=2;t	5	8	8	8	0	8	0	8	0	8	23.7	23.7	23.7	35.979	316	316;316;316;329;299	0	47.374		By MS/MS	0	23.7	53050000	0	53050000	0	0	0	8	8	ELQAAQAR;FGPLVEQGQSR;IRQQLEEVHAK;LEEVGVR;LQAEAFQAR;LRSWFEPLVEDMQR;RLAVYQAGASEGAER;SWFEPLVEDMQR			+	5	903;1055;1789;2049;2247;2299;2894;3265	True;True;True;True;True;True;True;True	972;1140;1942;2221;2448;2502;3188;3584	1550;1835;3173;3642;4157;4229;5423;6061	1491;1765;3089;3546;4065;4136;5332;5952	1491;1765;3089;3546;4065;4136;5332;5952
P17690;CON__P17690;A0A140T843;A0A3Q1LXP4	P17690;CON__P17690;A0A140T843;A0A3Q1LXP4	14;14;14;12	14;14;14;12	14;14;14;12	Beta-2-glycoprotein 1	APOH	sp|P17690|APOH_BOVIN Beta-2-glycoprotein 1 OS=Bos taurus OX=9913 GN=APOH PE=1 SV=4;;tr|A0A140T843|A0A140T843_BOVIN Beta-2-glycoprotein 1 OS=Bos taurus OX=9913 GN=APOH PE=4 SV=1;tr|A0A3Q1LXP4|A0A3Q1LXP4_BOVIN Beta-2-glycoprotein 1 OS=Bos taurus OX=9913 GN=A	4	14	14	14	0	14	0	14	0	14	51.9	51.9	51.9	38.252	345	345;345;345;339	0	117.36		By MS/MS	0	51.9	146070000	0	146070000	0	0	0	18	18	ATVIYEGER;CPFPSRPDNGFVNHPANPVLYYK;CSYTEDAQCIDGTIEIPK;CTEEGKWSPDLPVCAPITCPPPPIPK;DTATFGCHETYSLDGPEEVECSK;EHSSLAFWK;FTCPLTGLWPINTLK;KCSYTEDAQCIDGTIEIPK;NGMLHGQK;RFTCPLTGLWPINTLK;RTYEPGEQIVFSCQPGYVSR;TCPKPDELPFSTVVPLKR;TDASDVKPC;TYEPGEQIVFSCQPGYVSR			+	4	353;499;525;526;714;852;1149;1870;2531;2868;2924;3307;3314;3565	True;True;True;True;True;True;True;True;True;True;True;True;True;True	381;543;570;571;775;917;1242;2024;2776;3157;3220;3631;3638;3915	499;800;801;833;834;1232;1477;1478;1970;3278;4646;5213;5485;6122;6123;6142;6580;6581	477;765;766;798;799;1184;1424;1425;1897;3193;4532;5098;5392;6009;6010;6024;6461;6462	477;766;798;799;1184;1424;1897;3193;4532;5098;5392;6010;6024;6462
Q2KI07;F2Z4I5;A0A3Q1MH25;G3X6L5;A0A3Q1MCZ8	Q2KI07;F2Z4I5;A0A3Q1MH25;G3X6L5;A0A3Q1MCZ8	4;4;4;2;2	4;4;4;2;2	4;4;4;2;2	ADP-ribosylation factor-like protein 8B	ARL8B	sp|Q2KI07|ARL8B_BOVIN ADP-ribosylation factor-like protein 8B OS=Bos taurus OX=9913 GN=ARL8B PE=2 SV=1;tr|F2Z4I5|F2Z4I5_BOVIN ADP-ribosylation factor-like protein 8B OS=Bos taurus OX=9913 GN=ARL8B PE=3 SV=1;tr|A0A3Q1MH25|A0A3Q1MH25_BOVIN ADP-ribosylation f	5	4	4	4	0	4	0	4	0	4	23.7	23.7	23.7	21.511	186	186;186;187;186;258	0	24.362		By MS/MS	0	23.7	24041000	0	24041000	0	0	0	3	3	DLPNALDEK;EICCYSISCK;GVNAIVYMIDAADREK;MNLSAIQDR				161	657;854;1460;2444	True;True;True;True	712;919;1572;2668	1132;1480;2437;4489	1089;1427;2351;4385	1089;1427;2351;4385
Q32KX1;F1MY18	Q32KX1;F1MY18	1;1	1;1	1;1	Arrestin domain-containing protein 5	ARRDC5	sp|Q32KX1|ARRD5_BOVIN Arrestin domain-containing protein 5 OS=Bos taurus OX=9913 GN=ARRDC5 PE=2 SV=2;tr|F1MY18|F1MY18_BOVIN Arrestin domain-containing protein 5 OS=Bos taurus OX=9913 GN=ARRDC5 PE=4 SV=1	2	1	1	1	0	1	0	1	0	1	6.6	6.6	6.6	37.043	332	332;332	0	7.6248		By MS/MS	0	6.6	1436300	0	1436300	0	0	0	1	1	AKVPIIITSNPVDSNQTAAGCR				442	175	TRUE	188	245	233	233
Q32LE5	Q32LE5	8	8	8	Isoaspartyl peptidase/L-asparaginase	ASRGL1	sp|Q32LE5|ASGL1_BOVIN Isoaspartyl peptidase/L-asparaginase OS=Bos taurus OX=9913 GN=ASRGL1 PE=2 SV=1	1	8	8	8	0	8	0	8	0	8	38	38	38	32.05	308	308	0	58.135		By MS/MS	0	38	106420000	0	106420000	0	0	0	13	13	AATVGYNILK;AGEWAVK;FAAANGIPTIPGQQLVTER;GVGGIIMVNK;LALFHVEQGK;MNPVVVVHGGGASNISK;TPHCFLTDQGAAR;VGDTPCVGSGGYADNDIGAVSTTGHGESILK				609	26;121;1027;1455;2000;2445;3470;3652	True;True;True;True;True;True;True;True	27;130;1108;1109;1567;2164;2669;2670;3810;4010	33;176;1767;1768;1769;1770;2430;3558;3559;4490;4491;6364;6763	31;168;1702;1703;1704;1705;2345;3468;3469;4386;4387;6245;6653	31;168;1705;2345;3469;4386;6245;6653	171
F1N3G6;A0A3Q1N747;A0A3Q1LWW8	F1N3G6;A0A3Q1N747;A0A3Q1LWW8	12;9;8	12;9;8	12;9;8	Phospholipid-transporting ATPase	ATP11C	tr|F1N3G6|F1N3G6_BOVIN Phospholipid-transporting ATPase OS=Bos taurus OX=9913 GN=ATP11C PE=3 SV=3;tr|A0A3Q1N747|A0A3Q1N747_BOVIN Phospholipid-transporting ATPase OS=Bos taurus OX=9913 GN=LOC112441535 PE=3 SV=1;tr|A0A3Q1LWW8|A0A3Q1LWW8_BOVIN PhoLip_ATPase_C	3	12	12	12	0	12	0	12	0	12	14	14	14	128.31	1119	1119;926;909	0	84.01		By MS/MS	0	14	66148000	0	66148000	0	0	0	13	13	EIEEYELLHTLNFDAVR;INIYSNSIEAVAR;IYGVAVYTGMETK;LFQTNTELLELTTK;LQDQAAETIEALHAAGLK;MALQDREEK;NREELFLR;SLGPENLLLK;STVYIIENAKR;TVFVGNHPVSETEAYIAQK;VHVEHNAMEGYR;VWVLTGDKMETAK				454	855;1743;1852;2070;2252;2406;2626;3107;3245;3543;3674;3906	True;True;True;True;True;True;True;True;True;True;True;True	920;1890;2006;2244;2453;2625;2883;3419;3564;3890;4032;4291	1481;3105;3254;3671;3672;4163;4439;4785;5809;6024;6025;6486;6797;7151	1428;3021;3169;3576;3577;4071;4337;4663;5707;5919;5920;6366;6684;7023	1428;3021;3169;3576;4071;4337;4663;5707;5919;6366;6684;7023
Q08DA1;A0A3Q1MFY4;F1MI32;A0A3Q1LUJ8;A0A3Q1MDM5	Q08DA1;A0A3Q1MFY4;F1MI32;A0A3Q1LUJ8;A0A3Q1MDM5	21;21;21;21;20	16;16;16;16;15	11;11;11;11;10	Sodium/potassium-transporting ATPase subunit alpha-1	ATP1A1	sp|Q08DA1|AT1A1_BOVIN Sodium/potassium-transporting ATPase subunit alpha-1 OS=Bos taurus OX=9913 GN=ATP1A1 PE=1 SV=1;tr|A0A3Q1MFY4|A0A3Q1MFY4_BOVIN Sodium/potassium-transporting ATPase subunit alpha OS=Bos taurus OX=9913 GN=ATP1A1 PE=1 SV=1;tr|F1MI32|F1MI3	5	21	16	11	1	21	1	16	1	11	25.4	19.6	12.4	112.64	1021	1021;1021;1022;1052;995	0	109.01	By matching	By MS/MS	1.6	25.4	178000000	479840	177520000	106310	34894000	0	20	20	AAEILAR;AAVPDAVGK;ACVVHGSDLK;AVFQANQDNLPILKR;CIEVCCGSVK;DAFQNAYLELGGLGER;DMTPEQLDDILK;GGDRIPADLR;GVGIISEGNETVEDIAAR;IVEIPFNSTNK;LNIPVSQVNPR;LSLDELHRK;NIAFFSTNCVEGTAR;NLEAVETLGSTSTICSDK;NMVPQQALVIR;QGAIVAVTGDGVNDSPALK;RAVAGDASESALLK;TGTLTQNR;VDNSSLTGESEPQTR;VIMVTGDHPITAK;YHTEIVFAR				54	3;28;45;368;467;558;674;1269;1456;1836;2223;2313;2537;2570;2596;2748;2841;3374;3616;3688;4003	True;False;True;True;True;True;True;True;True;True;True;True;True;False;False;True;True;False;True;False;True	3;29;46;397;505;606;733;1367;1568;1990;2421;2517;2782;2820;2849;2850;3021;3129;3701;3973;4047;4048;4391	7;35;56;523;745;915;916;1159;2136;2431;2432;3233;4119;4120;4251;4652;4701;4702;4742;4743;4744;5014;5165;5166;6215;6686;6813;6814;6815;7279;7280	6;33;53;500;709;887;1115;2059;2346;2347;3149;4026;4027;4158;4538;4586;4587;4623;4624;4625;4899;5044;5045;6096;6566;6699;6700;6701;7148;7149;7150	6;33;53;500;709;887;1115;2059;2347;3149;4026;4158;4538;4587;4624;4899;5045;6096;6566;6701;7150
E1B8N5;F1N1K4;A0A3Q1M1C8	E1B8N5	36;3;3	36;3;3	26;0;0	Sodium/potassium-transporting ATPase subunit alpha	ATP1A4	tr|E1B8N5|E1B8N5_BOVIN Sodium/potassium-transporting ATPase subunit alpha OS=Bos taurus OX=9913 GN=ATP1A4 PE=3 SV=2	3	36	36	26	1	36	1	36	1	26	38.8	38.8	27.7	113.73	1030	1030;929;1037	0	323.31	By matching	By MS/MS	2	38.8	1197900000	1145800	1196700000	115490	108560000	0	55	55	AAVPDAVGK;ANEESLPIAK;ANEESLPIAKR;AQEILTR;DAFQNAYLDLGGLGER;DAQAIVVHGSELK;DGPNALTPPSTTPEWVK;EDSSQAHVLMMK;EVVMDDHKLTLDELSAK;FIEQSYSSVNEMR;FIEQSYSSVNEMREK;GAVTPHER;GAVTPHERNPNPGPTNSPK;GQEYPIDDEMK;GSDTWFILAR;GVGIISEGSETAEDIAAR;ILEFCSTYLLK;KADIGIAMGIAGSDVSK;LGAIVAVTGDGVNDSPALK;LGAIVAVTGDGVNDSPALKK;LISSQGCKVDNSSLTGESEPQSR;LTLDELSAK;MTVAHLWFDK;NLEAVETLGSTSTICSDK;NMNSEQLDEILQNHTEIVFAR;NMVPQQALVIR;NPNPGPTN…				335	28;244;245;277;557;565;606;808;1016;1068;1069;1218;1219;1387;1407;1457;1720;1858;2077;2078;2132;2332;2476;2570;2594;2596;2604;2839;2948;3374;3407;3576;3615;3688;3725;4056	True;True;True;True;True;True;True;True;True;True;True;True;True;True;True;True;True;True;True;True;True;True;True;True;True;True;True;True;True;True;True;True;True;True;True;True	29;263;264;302;605;616;658;871;1096;1097;1153;1154;1155;1156;1314;1315;1498;1519;1569;1866;2012;2251;2252;2315;2538;2710;2820;2845;2846;2849;2850;2858;3127;3246;3701;3737;3927;3972;4047;4048;4088;4454	35;344;345;412;914;983;984;1053;1425;1721;1722;1723;1724;1851;1852;1853;1854;1855;1856;2073;2074;2333;2362;2433;3075;3263;3264;3750;3751;3752;3912;4283;4561;4701;4702;4736;4737;4738;4742;4743;4744;4756;5162;5163;5530;6215;6266;6267;6596;6685;6813;6814;6815;6866;7434	33;331;332;395;886;947;948;1014;1372;1658;1659;1660;1661;1780;1781;1782;1783;1784;1785;1999;2000;2255;2283;2348;2993;3178;3179;3659;3660;3661;3825;4192;4451;4586;4587;4618;4619;4623;4624;4625;4635;5041;5042;5439;6096;6148;6149;6477;6478;6565;6699;6700;6701;6753;7288	33;331;332;395;886;947;1014;1372;1659;1781;1785;1999;2000;2255;2283;2348;2993;3178;3659;3661;3825;4192;4451;4587;4618;4624;4635;5042;5439;6096;6148;6477;6565;6701;6753;7288
F6QVN4;A0A3Q1MAQ1;G3MWR4	F6QVN4;A0A3Q1MAQ1;G3MWR4	1;1;1	1;1;1	1;1;1	ATPase Na+/K+ transporting subunit beta 1	ATP1B1	tr|F6QVN4|F6QVN4_BOVIN ATPase Na+/K+ transporting subunit beta 1 OS=Bos taurus OX=9913 GN=ATP1B1 PE=4 SV=1;tr|A0A3Q1MAQ1|A0A3Q1MAQ1_BOVIN Sodium/potassium-transporting ATPase subunit beta OS=Bos taurus OX=9913 GN=ATP1B1 PE=3 SV=1;tr|G3MWR4|G3MWR4_BOVIN Sod	3	1	1	1	0	1	0	1	0	1	8.8	8.8	8.8	18.302	159	159;302;303	0.0049505	6.3178		By MS/MS	0	8.8	815430	0	815430	0	0	0	1	1	SYMTYVDNIDNFLK				134	3275	TRUE	3595	6076	5966	5966
Q3T0C6	Q3T0C6	3	3	3	Sodium/potassium-transporting ATPase subunit beta-3	ATP1B3	sp|Q3T0C6|AT1B3_BOVIN Sodium/potassium-transporting ATPase subunit beta-3 OS=Bos taurus OX=9913 GN=ATP1B3 PE=2 SV=1	1	3	3	3	0	3	0	3	0	3	11.5	11.5	11.5	31.521	279	279	0	18.811		By MS/MS	0	11.5	135540000	0	135540000	0	0	0	4	4	FLKPYGLEEQK;IIGLKPQGEPR;SFNQSLAEWK				629	1091;1685;3024	True;True;True	1181;1826;3327	1893;1894;2986;5634	1820;1821;2907;5540	1820;2907;5540
Q0VCY0;A0A3Q1N8S4;A0A3Q1LWF3;A0A3Q1M9U0;F1MPR3	Q0VCY0	11;5;5;5;4	11;5;5;5;4	9;3;3;3;2	Sarcoplasmic/endoplasmic reticulum calcium ATPase 1	ATP2A1	sp|Q0VCY0|AT2A1_BOVIN Sarcoplasmic/endoplasmic reticulum calcium ATPase 1 OS=Bos taurus OX=9913 GN=ATP2A1 PE=1 SV=1	5	11	11	9	0	11	0	11	0	9	14.5	14.5	11.9	109.29	993	993;941;997;1042;1015	0	71.018		By MS/MS	0	14.5	63069000	0	63069000	0	0	0	13	13	ARDIVPGDIVEVAVGDKVPADIR;EFTLEFSR;EWGTGRDTLR;HTEPVPDPR;IGIFGENEDVADR;NMLFSGTNIAAGK;SLPSVETLGCTSVICSDK;TGTLTTNQMSVCK;VDQSILTGESVSVIK;VGTTRVPMTGPVK;VIMITGDNK				574	299;819;1020;1559;1659;2591;3129;3375;3619;3663;3686	True;True;True;True;True;True;True;True;True;True;True	326;884;1101;1682;1793;2842;3443;3702;3976;4021;4045	439;1438;1728;2718;2877;4732;5863;5864;6216;6689;6778;6779;6811	420;1385;1665;2636;2798;4614;5762;5763;6097;6569;6667;6668;6697	420;1385;1665;2636;2798;4614;5762;6097;6569;6667;6697
A0A3Q1MU86;A0A3Q1N127;A0A3Q1MTP9;E1BMQ6	A0A3Q1MU86;A0A3Q1N127;A0A3Q1MTP9;E1BMQ6	3;3;3;3	1;1;1;1	1;1;1;1	Calcium-transporting ATPase	ATP2A3	tr|A0A3Q1MU86|A0A3Q1MU86_BOVIN Calcium-transporting ATPase OS=Bos taurus OX=9913 GN=ATP2A3 PE=3 SV=1;tr|A0A3Q1N127|A0A3Q1N127_BOVIN Calcium-transporting ATPase OS=Bos taurus OX=9913 GN=ATP2A3 PE=3 SV=1;tr|A0A3Q1MTP9|A0A3Q1MTP9_BOVIN Calcium-transporting AT	4	3	1	1	0	3	0	1	0	1	5	2.2	2.2	101.91	935	935;964;985;999	0	7.8215		By MS/MS	0	5	8591800	0	8591800	0	0	0	1	1	DIVPGDIVEVAVGDKVPADLR;EFTLEFSR;SLPSVETLGCTSVICSDK				194	631;819;3129	True;False;False	686;884;3443	1093;1438;5863;5864	1051;1385;5762;5763	1051;1385;5762
A0A3Q1MU03;A0A3Q1MDH1;F1N7J2;A0A3Q1ND98	A0A3Q1MU03;A0A3Q1MDH1;F1N7J2;A0A3Q1ND98	11;11;11;11	3;3;3;3	3;3;3;3	Calcium-transporting ATPase	ATP2B1	tr|A0A3Q1MU03|A0A3Q1MU03_BOVIN Calcium-transporting ATPase OS=Bos taurus OX=9913 GN=ATP2B1 PE=3 SV=1;tr|A0A3Q1MDH1|A0A3Q1MDH1_BOVIN Calcium-transporting ATPase OS=Bos taurus OX=9913 GN=ATP2B1 PE=1 SV=1;tr|F1N7J2|F1N7J2_BOVIN Calcium-transporting ATPase OS=	4	11	3	3	0	11	0	3	0	3	14.5	4	4	127.52	1154	1154;1184;1220;1249	0	19.712		By MS/MS	0	14.5	4681600	0	4681600	0	0	0	4	4	EASDIILTDDNFTSIVK;HLDACETMGNATAICSDK;IDESSLTGESDHVKK;IQESYGDVYGICTR;KADVGFAMGIAGTDVAK;MVTGDNINTAR;QVVAVTGDGTNDGPALK;SLDKDPLLLSGTHVMEGSGR;TGTLTMNR;TVIEPMASEGLR;YGDLLPADGILIQGNDLK				144	792;1525;1615;1769;1859;2485;2820;3095;3370;3546;3989	False;False;False;True;False;False;False;True;False;True;False	855;1641;1744;1918;2013;2723;3105;3406;3697;3893;4377	1350;2579;2807;3142;3265;4575;5137;5783;6211;6490;7262	1296;2499;2731;3058;3180;4465;5016;5681;5682;6092;6370;7131	1296;2499;2731;3058;3180;4465;5016;5681;6092;6370;7131
D3K0R6-2;F1MQ01;D3K0R6;A0A3Q1M696;A0A3Q1MIH7;A0A3Q1LKB5;A0A3Q1MR17;F1MS16;A0A3Q1LUI4;F1MN60	D3K0R6-2;F1MQ01;D3K0R6;A0A3Q1M696	24;24;24;23;5;5;5;5;4;4	24;24;24;23;5;5;5;5;4;4	16;16;16;15;0;0;0;0;0;0	Isoform 2 of Plasma membrane calcium-transporting ATPase 4	ATP2B4	sp|D3K0R6-2|AT2B4_BOVIN Isoform 2 of Plasma membrane calcium-transporting ATPase 4 OS=Bos taurus OX=9913 GN=ATP2B4;tr|F1MQ01|F1MQ01_BOVIN Calcium-transporting ATPase OS=Bos taurus OX=9913 GN=ATP2B4 PE=3 SV=3;sp|D3K0R6|AT2B4_BOVIN Plasma membrane calcium-tr	10	24	24	16	0	24	0	24	0	16	29.1	29.1	18.7	127.75	1158	1158;1171;1207;1100;1173;1206;1208;1220;1198;1199	0	166.39		By MS/MS	0	29.1	136940000	0	136940000	0	0	0	26	26	CGIVTPGDDFLCLEGK;EAGHGTTKEEITK;EASDIILTDDNFTSIVK;EGEFGCTVMDLR;EGEFGCTVMDLRK;GIIDSTVGDQR;HLDACETMGNATAICSDK;IDESSLTGESDHVKK;KADVGFAMGIAGTDVAK;MSVVQAYIGDTR;MVTGDNINTAR;QVVAVTGDGTNDGPALK;SLERDPMLLSGTHVMEGSGR;SMSTVIEKPGGGYR;SSDAIDQINVHYGGVMNLCSR;TECALLGFVSDLK;TGTLTMNR;TLCIAYR;TNPTEHTLPSNSILESR;TNPVEGLSGNPADLEK;TVIEPMACEGLR;VLDLIVNGISINSAYTSK;YGDLLPADGILIQGNDLK;YHQIPSPDDLVPK				331	454;777;792;826;827;1302;1525;1615;1859;2472;2485;2820;3100;3149;3200;3321;3370;3418;3455;3456;3545;3710;3989;4000	True;True;True;True;True;True;True;True;True;True;True;True;True;True;True;True;True;True;True;True;True;True;True;True	491;840;855;891;892;1400;1641;1744;2013;2704;2723;3105;3411;3463;3516;3645;3697;3748;3791;3792;3793;3892;4073;4377;4388	727;1331;1332;1350;1446;1447;2178;2579;2807;3265;4553;4575;5137;5791;5888;5889;5961;6150;6211;6281;6339;6340;6341;6489;6846;7262;7276	692;1277;1278;1296;1393;1394;2101;2499;2731;3180;4445;4465;5016;5691;5786;5787;5856;6031;6092;6163;6219;6220;6221;6369;6733;7131;7145	692;1278;1296;1393;1394;2101;2499;2731;3180;4445;4465;5016;5691;5787;5856;6031;6092;6163;6219;6221;6369;6733;7131;7145	94
P00829;A0A452DII8	P00829;A0A452DII8	2;2	2;2	2;2	ATP synthase subunit beta, mitochondrial	ATP5F1B	sp|P00829|ATPB_BOVIN ATP synthase subunit beta, mitochondrial OS=Bos taurus OX=9913 GN=ATP5F1B PE=1 SV=2;tr|A0A452DII8|A0A452DII8_BOVIN ATP synthase subunit beta OS=Bos taurus OX=9913 GN=ATP5F1B PE=3 SV=1	2	2	2	2	0	2	0	2	0	2	4.7	4.7	4.7	56.283	528	528;583	0	11.285		By MS/MS	0	4.7	2058800	0	2058800	0	0	0	2	2	LVLEVAQHLGESTVR;VVDLLAPYAK				232	2350;3871	True;True	2558;4254	4305;7095	4214;6971	4214;6971
P31404;A0A452DJG1	P31404;A0A452DJG1	2;2	2;2	2;2	V-type proton ATPase catalytic subunit A	ATP6V1A	sp|P31404|VATA_BOVIN V-type proton ATPase catalytic subunit A OS=Bos taurus OX=9913 GN=ATP6V1A PE=2 SV=2;tr|A0A452DJG1|A0A452DJG1_BOVIN V-type proton ATPase catalytic subunit A OS=Bos taurus OX=9913 GN=ATP6V1A PE=1 SV=1	2	2	2	2	0	2	0	2	0	2	4.1	4.1	4.1	68.343	617	617;618	0	12.889		By MS/MS	0	4.1	2547800	0	2547800	0	0	0	2	2	FSMVQVWPVR;TALVANTSNMPVAAR				245	1138;3292	True;True	1231;3615	1953;6099	1879;5988	1879;5988
P31408;A0A3Q1LT17;P31407	P31408	3;1;1	3;1;1	3;1;1	V-type proton ATPase subunit B, brain isoform	ATP6V1B2	sp|P31408|VATB2_BOVIN V-type proton ATPase subunit B, brain isoform OS=Bos taurus OX=9913 GN=ATP6V1B2 PE=1 SV=3	3	3	3	3	0	3	0	3	0	3	8.2	8.2	8.2	56.576	511	511;503;513	0	18.974		By MS/MS	0	8.2	6394800	0	6394800	0	0	0	3	3	IPIFSAAGLPHNEIAAQICR;NFIAQGPYENR;SGQVLEVSGSK				540	1755;2523;3047	True;True;True	1903;2767;3350	3124;4637;5661	3040;4523;5566	3040;4523;5566
Q32LB7;P11019	Q32LB7;P11019	1;1	1;1	1;1	V-type proton ATPase subunit E 2	ATP6V1E2	sp|Q32LB7|VATE2_BOVIN V-type proton ATPase subunit E 2 OS=Bos taurus OX=9913 GN=ATP6V1E2 PE=2 SV=1;sp|P11019|VATE1_BOVIN V-type proton ATPase subunit E 1 OS=Bos taurus OX=9913 GN=ATP6V1E1 PE=2 SV=1	2	1	1	1	1	0	1	0	1	0	7.1	7.1	7.1	26.171	226	226;226	1	-2	By MS/MS		7.1	0	13611000	13611000	0	0	0	1	0	1	QIKHMMAFIEQEANEK	+			524	2757	TRUE	3032	5028	4913	4913
Q0VCV6;P79251	Q0VCV6;P79251	1;1	1;1	1;1	V-type proton ATPase subunit G	ATP6V1G2	tr|Q0VCV6|Q0VCV6_BOVIN V-type proton ATPase subunit G OS=Bos taurus OX=9913 GN=ATP6V1G2 PE=2 SV=1;sp|P79251|VATG1_BOVIN V-type proton ATPase subunit G 1 OS=Bos taurus OX=9913 GN=ATP6V1G1 PE=1 SV=3	2	1	1	1	0	1	0	1	0	1	12.7	12.7	12.7	13.565	118	118;118	0	7.1024		By MS/MS	0	12.7	1444200	0	1444200	0	0	0	1	1	ASQSQGIQQLLQAEK				558	326	TRUE	354	469	449	449
F1MFC4;F1MDS1;A0A3Q1M469;A0A3Q1MQQ8;A0A3Q1MNQ7;F1MMX5;A0A3Q1LLH5;A0A3Q1M9J5;E1BPC3	F1MFC4	11;2;2;2;2;2;1;1;1	11;2;2;2;2;2;1;1;1	11;2;2;2;2;2;1;1;1	Phospholipid-transporting ATPase	ATP8B3	tr|F1MFC4|F1MFC4_BOVIN Phospholipid-transporting ATPase OS=Bos taurus OX=9913 GN=ATP8B3 PE=3 SV=3	9	11	11	11	0	11	0	11	0	11	9.3	9.3	9.3	160.46	1401	1401;879;1082;1129;1139;1192;491;1228;1251	0	90.703		By MS/MS	0	9.3	69606000	0	69606000	0	0	0	12	12	ALIVALVK;EGYADLITQGTILR;ENPFLWNEFADGK;GADTVIYER;HQEASILLQNR;KGETEWATEEALASFAK;KYPLDSGNILLR;KYQNVVTLAIGDGANDVNMIK;SSGLAPQHEDSK;TGTLTQNIMTFK;TGTLTQNIMTFKK				384	201;844;930;1195;1542;1891;1973;1974;3206;3372;3373	True;True;True;True;True;True;True;True;True;True;True	216;909;1004;1291;1663;2045;2135;2136;3524;3699;3700	282;1467;1602;2045;2688;2689;3307;3308;3519;3520;5970;6213;6214	270;1414;1539;1971;2610;2611;3220;3221;3431;3432;5866;6094;6095	270;1414;1539;1971;2610;3221;3431;3432;5866;6094;6095
P01888;A0A3Q1MU93	P01888;A0A3Q1MU93	2;2	2;2	2;2	Beta-2-microglobulin	B2M	sp|P01888|B2MG_BOVIN Beta-2-microglobulin OS=Bos taurus OX=9913 GN=B2M PE=1 SV=2;tr|A0A3Q1MU93|A0A3Q1MU93_BOVIN Beta-2-microglobulin OS=Bos taurus OX=9913 PE=3 SV=1	2	2	2	2	2	2	2	2	2	2	16.9	16.9	16.9	13.677	118	118;119	0	11.584	By MS/MS	By MS/MS	16.9	16.9	39309000	12395000	26915000	6548300	12013000	1	2	3	HVTLEQPR;IKSEQSDLSFSK				196	1571;1708	True;True	1697;1853	2741;2742;3056;3057;3058;3059	2659;2976;2977	2659;2977
P61283;A0A3Q1ME94	P61283;A0A3Q1ME94	4;4	4;4	4;4	Barrier-to-autointegration factor	BANF1	sp|P61283|BAF_BOVIN Barrier-to-autointegration factor OS=Bos taurus OX=9913 GN=BANF1 PE=3 SV=1;tr|A0A3Q1ME94|A0A3Q1ME94_BOVIN Barrier-to-autointegration factor OS=Bos taurus OX=9913 GN=BANF1 PE=1 SV=1	2	4	4	4	0	4	0	4	0	4	42.7	42.7	42.7	10.058	89	89;125	0	26.215		By MS/MS	0	42.7	13609000	0	13609000	0	0	0	4	4	AYVVLGQFLVLK;DFVAEPMGEKPVGSLAGIGEVLGK;HRDFVAEPMGEKPVGSLAGIGEVLGK;PVGSLAGIGEVLGK				147	405;591;1552;2715	True;True;True;True	436;643;1675;2984	573;1033;2709;4944	547;994;2628;4818	547;994;2628;4818
P80724	P80724	5	5	5	Brain acid soluble protein 1	BASP1	sp|P80724|BASP1_BOVIN Brain acid soluble protein 1 OS=Bos taurus OX=9913 GN=BASP1 PE=1 SV=3	1	5	5	5	1	5	1	5	1	5	41	41	41	23.01	227	227	0	32.017	By MS/MS	By MS/MS	6.6	41	25620000	161480	25458000	46882	6651900	0	5	5	AQAPAAPADEVKPAETPAANSDQTVAVKE;DAQDTTKPEDKEGEK;ENEAQAAAETPEVK;KAEGAGTEEEGTPK;SDGAPASDSKPSSTEAAPSSK				560	272;566;923;1860;2985	True;True;True;True;True	297;617;997;2014;3286	406;985;986;1590;3266;5582	389;949;1528;3181;5491	389;949;1528;3181;5491
F6RF06;P13753;A0A3Q1LZ40;E1BI37;A0A3Q1MUW6;A0A3Q1NHF9;F1MWX3;F1MZQ5;E1BD63;A0A3Q1M0A3;A7YWH4;A0A3Q1LRW6;A0A3Q1MN61;A0A3Q1MI19;A0A3Q1MIV3	F6RF06;P13753;A0A3Q1LZ40;E1BI37;A0A3Q1MUW6;A0A3Q1NHF9;F1MWX3;F1MZQ5;E1BD63;A0A3Q1M0A3;A7YWH4;A0A3Q1LRW6;A0A3Q1MN61;A0A3Q1MI19;A0A3Q1MIV3	2;2;2;2;1;1;1;1;1;1;1;1;1;1;1	2;2;2;2;1;1;1;1;1;1;1;1;1;1;1	2;2;2;2;1;1;1;1;1;1;1;1;1;1;1	Ig-like domain-containing protein	BOLA	tr|F6RF06|F6RF06_BOVIN Ig-like domain-containing protein OS=Bos taurus OX=9913 GN=BOLA PE=3 SV=2;sp|P13753|HA1B_BOVIN BOLA class I histocompatibility antigen, alpha chain BL3-7 OS=Bos taurus OX=9913 PE=2 SV=1;tr|A0A3Q1LZ40|A0A3Q1LZ40_BOVIN Ig-like domain-c	15	2	2	2	0	2	0	2	0	2	7.8	7.8	7.8	40.745	358	358;364;395;437;306;329;346;358;360;360;363;363;375;375;439	0	12.605		By MS/MS	0	7.8	12688000	0	12688000	0	0	0	2	2	WAALVVPSGEEQR;YFYTGVSRPGLGEPR				75	3917;3987	True;True	4302;4375	7165;7260	7037;7129	7037;7129
B2CML0	B2CML0	1	1	1	Brother of regulator of imprinted sites	BORIS	tr|B2CML0|B2CML0_BOVIN Brother of regulator of imprinted sites OS=Bos taurus OX=9913 GN=BORIS PE=2 SV=1	1	1	1	1	1	0	1	0	1	0	2.1	2.1	2.1	72.511	631	631	1	-2	By MS/MS		2.1	0	103520000	103520000	0	0	0	1	0	1	GFSRWGNMHRHSK	+			283	1263	TRUE	1361	2130	2053	2053	50
A0A3Q1NF82;P17453	A0A3Q1NF82;P17453	2;2	2;2	2;2	Bactericidal permeability-increasing protein	BPI	tr|A0A3Q1NF82|A0A3Q1NF82_BOVIN Bactericidal permeability-increasing protein OS=Bos taurus OX=9913 GN=BPI PE=1 SV=1;sp|P17453|BPI_BOVIN Bactericidal permeability-increasing protein OS=Bos taurus OX=9913 GN=BPI PE=2 SV=2	2	2	2	2	0	2	0	2	0	2	5	5	5	52.455	476	476;482	0	12.448		By MS/MS	0	5	2909000	0	2909000	0	0	0	2	2	ATANNLDWLLK;VAGVDYSLVAPPR				217	335;3579	True;True	363;3930	479;6599	459;6481	459;6481
Q8SPF8;F1MLW2	Q8SPF8;F1MLW2	1;1	1;1	1;1	BPI fold-containing family B member 1	BPIFB1	sp|Q8SPF8|BPIB1_BOVIN BPI fold-containing family B member 1 OS=Bos taurus OX=9913 GN=BPIFB1 PE=2 SV=1;tr|F1MLW2|F1MLW2_BOVIN BPI fold-containing family B member 1 OS=Bos taurus OX=9913 GN=BPIFB1 PE=4 SV=1	2	1	1	1	1	1	1	1	1	1	6.6	6.6	6.6	51.699	473	473;473	0	10.15	By MS/MS	By matching	6.6	6.6	54885000	52044000	2840800	57828000	2840800	1	0	1	VPMSLNSEHLKLDFISPVIDHSVVHLILGAR				407	3781	TRUE	4151	6952;6953	6835	6835
F6RFP6	F6RFP6	5	5	5	Basigin	BSG	tr|F6RFP6|F6RFP6_BOVIN Basigin OS=Bos taurus OX=9913 GN=BSG PE=1 SV=1	1	5	5	5	0	5	0	5	0	5	17.5	17.5	17.5	34.897	320	320	0	37.302		By MS/MS	0	17.5	68365000	0	68365000	0	0	0	7	7	IWTNIDNDGSK;KSEHATEGETVILVCK;SEHATEGETVILVCK;SSGNPLNDKDKDK;TELHIPNVDLKEDPGK				468	1848;1945;3002;3207;3325	True;True;True;True;True	2002;2105;3305;3525;3649	3250;3428;3429;3430;5606;5971;6154	3165;3340;3341;3342;5513;5867;6035	3165;3342;5513;5867;6035
A0A3Q1MHV6;A0A3Q1MGT0;A0A3Q1M2B2;Q2UVX4;CON__Q2UVX4	A0A3Q1MHV6;A0A3Q1MGT0;A0A3Q1M2B2;Q2UVX4;CON__Q2UVX4	6;6;6;6;6	6;6;6;6;6	6;6;6;6;6	Complement C3	C3	tr|A0A3Q1MHV6|A0A3Q1MHV6_BOVIN Complement C3 OS=Bos taurus OX=9913 GN=C3 PE=1 SV=1;tr|A0A3Q1MGT0|A0A3Q1MGT0_BOVIN Complement C3 OS=Bos taurus OX=9913 GN=C3 PE=1 SV=1;tr|A0A3Q1M2B2|A0A3Q1M2B2_BOVIN Complement C3 OS=Bos taurus OX=9913 GN=C3 PE=1 SV=1;sp|Q2UV	5	6	6	6	6	3	6	3	6	3	6.8	6.8	6.8	180.31	1601	1601;1610;1630;1661;1662	0	35.946	By MS/MS	By MS/MS	6.8	3.2	17832000	15716000	2115300	4608800	881850	4	1	5	FLYGEQVDGTAFVIFGVQDGDRR;HQQTITIPAR;LESEETVVLEAHGGQGTIQVSVTVHDFPAKK;SSVAVPYVIVPLK;TGIPIVTSPYQIHFTK;VHQYFNVGLIQPGAVK			+	92	1099;1548;2059;3221;3363;3670	True;True;True;True;True;True	1189;1671;2233;3539;3690;4028	1902;1903;2703;3660;5989;5990;6204;6791;6792	1829;2623;3565;5885;6085;6678	1829;2623;3565;5885;6085;6678
G3N3D3	G3N3D3	1	1	1	Chromosome 3 C1orf68 homolog	C3H1orf68	tr|G3N3D3|G3N3D3_BOVIN Chromosome 3 C1orf68 homolog OS=Bos taurus OX=9913 GN=C3H1orf68 PE=4 SV=2	1	1	1	1	0	1	0	1	0	1	3.4	3.4	3.4	27.678	262	262	0.0049261	6.3099		By MS/MS	0	3.4	20194000	0	20194000	0	0	0	1	1	TFGVSPLRR				481	3340	TRUE	3665	6173	6055	6055
P01030;E1BH06;CON__P01030;F1MVK1;CON__ENSEMBL:ENSBTAP00000007350	P01030;E1BH06;CON__P01030;F1MVK1;CON__ENSEMBL:ENSBTAP00000007350	4;4;4;3;3	4;4;4;3;3	4;4;4;3;3	Complement C4 (Fragments)	C4	sp|P01030|CO4_BOVIN Complement C4 (Fragments) OS=Bos taurus OX=9913 GN=C4 PE=1 SV=2;tr|E1BH06|E1BH06_BOVIN Uncharacterized protein OS=Bos taurus OX=9913 GN=C4A PE=1 SV=3;;tr|F1MVK1|F1MVK1_BOVIN Uncharacterized protein OS=Bos taurus OX=9913 GN=LOC107131209	5	4	4	4	2	3	2	3	2	3	7.7	7.7	7.7	101.55	920	920;1741;1741;1735;1742	0	67.34	By MS/MS	By MS/MS	3.7	5	51732000	45731000	6001300	27275000	8179800	4	3	7	ANTFLGAK;ATSGLLGSHASAITAYALSLTEAPEDLRR;SHVLQLTNHQVHRLEEELQFSLGSK;VQYTVCIWR			+	289	257;350;3061;3801	True;True;True;True	276;378;3369;4174	361;496;5729;5730;5731;6990;6991	348;474;5628;5629;5630;5631;6870	348;474;5629;6870
Q28065;CON__Q28065;A0A3Q1LUK9;Q1RMN9	Q28065;CON__Q28065;A0A3Q1LUK9	23;23;18;3	23;23;18;3	23;23;18;3	C4b-binding protein alpha chain	C4BPA	sp|Q28065|C4BPA_BOVIN C4b-binding protein alpha chain OS=Bos taurus OX=9913 GN=C4BPA PE=2 SV=1;;tr|A0A3Q1LUK9|A0A3Q1LUK9_BOVIN C4b-binding protein alpha chain OS=Bos taurus OX=9913 GN=C4BPA PE=4 SV=1	4	23	23	23	1	23	1	23	1	23	43.4	43.4	43.4	68.886	610	610;610;567;196	0	267.68	By matching	By MS/MS	1.8	43.4	640670000	510090	640160000	71378	80619000	0	29	29	CHFGYKPETDGPTTVTCQSNLEWSPYIECK;ELSCTSSGWSPAVPQCK;EVCCPEPNLNNYGSITLHR;FFTFDHQAVYECDK;GYILVGAK;ISYECHSK;ITSGFGPIYTYQQSIVYACNK;KNFLICDGTDNWK;KRCENPGELLNGQVIVK;KVICVQPVVK;LALEVYK;LLQCLSRPEEVK;NFLICDGTDNWK;RCENPGELLNGQVIVK;RPSTSTHCTYISGDK;SPPVIAHGQHK;TIGVWSPSPPSCK;TIGVWSPSPPSCKK;TPECRPDCK;TWYPEVPKCEWEYPEGCEQVVTGR;VICVQPVVK;YMFDALCTK;YTCRPGYR			+	317	462;905;986;1050;1474;1816;1834;1926;1942;1954;1999;2187;2524;2844;2908;3169;3389;3390;3464;3561;3676;4039;4069	True;True;True;True;True;True;True;True;True;True;True;True;True;True;True;True;True;True;True;True;True;True;True	499;974;1065;1135;1586;1969;1988;2084;2102;2114;2163;2375;2768;3132;3204;3483;3717;3718;3803;3911;4034;4431;4467	737;1553;1687;1829;1830;2453;2454;3206;3230;3231;3372;3424;3425;3440;3441;3557;4056;4638;5169;5466;5913;5914;5915;6241;6242;6353;6575;6799;7359;7450	701;1493;1621;1759;1760;2367;2368;3122;3146;3147;3285;3336;3337;3351;3352;3467;3964;4524;5048;5374;5810;5811;6123;6124;6233;6456;6686;7221;7303	701;1493;1621;1760;2368;3122;3146;3285;3336;3352;3467;3964;4524;5048;5374;5810;6123;6124;6233;6456;6686;7221;7303	91
Q32L61	Q32L61	1	1	1	Calcium binding tyrosine phosphorylation regulated	CABYR	tr|Q32L61|Q32L61_BOVIN Calcium binding tyrosine phosphorylation regulated OS=Bos taurus OX=9913 GN=CABYR PE=2 SV=1	1	1	1	1	0	1	0	1	0	1	2.2	2.2	2.2	48.564	454	454	0.0091884	6.0102		By MS/MS	0	2.2	10767000	0	10767000	0	0	0	1	1	LVAEQVVSEK				606	2340	TRUE	2546	4293	4202	4202
P62157;A0A452DIM7;A0A452DJ55;A0A3Q1M6C6;A0A3Q1LSI9;F1MLH6;A0A3Q1MR28;Q148C2;G3MZK7	P62157;A0A452DIM7;A0A452DJ55;A0A3Q1M6C6;A0A3Q1LSI9;F1MLH6;A0A3Q1MR28	8;7;7;7;7;6;6;1;1	8;7;7;7;7;6;6;1;1	8;7;7;7;7;6;6;1;1	Calmodulin	CALM	sp|P62157|CALM_BOVIN Calmodulin OS=Bos taurus OX=9913 GN=CALM PE=1 SV=2;tr|A0A452DIM7|A0A452DIM7_BOVIN Uncharacterized protein OS=Bos taurus OX=9913 GN=CALM3 PE=3 SV=1;tr|A0A452DJ55|A0A452DJ55_BOVIN Uncharacterized protein OS=Bos taurus OX=9913 GN=CALM1 PE	9	8	8	8	2	8	2	8	2	8	45.6	45.6	45.6	16.837	149	149;149;150;150;156;149;149;161;162	0	111.41	By MS/MS	By MS/MS	16.1	45.6	318000000	13634000	304370000	15921000	125360000	2	9	11	ADQLTEEQIAEFK;DGDGTITTK;DGNGYISAAELR;DTDSEEEIREAFR;EAFSLFDKDGDGTITTK;ELGTVMR;MKDTDSEEEIREAFR;VFDKDGNGYISAAELR				550	59;595;604;717;775;885;2434;3638	True;True;True;True;True;True;True;True	62;63;647;656;778;838;954;2656;3995;3996	77;78;1038;1051;1235;1326;1327;1328;1329;1527;1528;4476;6717;6718	71;72;1000;1012;1187;1273;1274;1275;1470;4371;6596;6597	71;1000;1012;1187;1274;1470;4371;6597	152;266
A7MBJ5	A7MBJ5	1	1	1	Cullin-associated NEDD8-dissociated protein 1	CAND1	sp|A7MBJ5|CAND1_BOVIN Cullin-associated NEDD8-dissociated protein 1 OS=Bos taurus OX=9913 GN=CAND1 PE=2 SV=1	1	1	1	1	0	1	0	1	0	1	1.1	1.1	1.1	136.37	1230	1230	0	6.747		By MS/MS	0	1.1	3314300	0	3314300	0	0	0	1	1	AVAALLTIPEAEK				279	357	TRUE	385	506	483	483
A0A3Q1MUH7;F1MQD1	A0A3Q1MUH7;F1MQD1	8;8	8;8	8;8	Calpain 5	CAPN5	tr|A0A3Q1MUH7|A0A3Q1MUH7_BOVIN Calpain 5 OS=Bos taurus OX=9913 GN=CAPN5 PE=3 SV=1;tr|F1MQD1|F1MQD1_BOVIN Calpain 5 OS=Bos taurus OX=9913 GN=CAPN5 PE=3 SV=2	2	8	8	8	0	8	0	8	0	8	17.6	17.6	17.6	68.143	596	596;640	0	53.152		By MS/MS	0	17.6	42104000	0	42104000	0	0	0	10	10	AASSIYINSR;ANADDLQALHTLHLR;AVTAADMEAR;KKPSQPITVQIWNHR;KPEDEVLISIQQRPK;LINTSYLSIHK;NEFWCALVEK;YVIIPTTFEPGHTGEFLLR				198	24;239;383;1909;1930;2129;2514;4073	True;True;True;True;True;True;True;True	25;256;413;2065;2089;2312;2758;4471	31;327;328;547;3351;3389;3908;3909;4626;7454	29;313;314;522;3264;3302;3821;3822;4512;7307	29;314;522;3264;3302;3821;4512;7307
E1BJ18	E1BJ18	3	3	3	Calpain 6	CAPN6	tr|E1BJ18|E1BJ18_BOVIN Calpain 6 OS=Bos taurus OX=9913 GN=CAPN6 PE=3 SV=1	1	3	3	3	0	3	0	3	0	3	5.5	5.5	5.5	74.979	641	641	0	19.705		By MS/MS	0	5.5	9266700	0	9266700	0	0	0	3	3	IFCEVPVQLR;LIVGNISNHQLTQGR;RPQDICDDPR				357	1635;2138;2906	True;True;True	1767;2322;3202	2835;3924;3925;5464	2757;3836;3837;5372	2757;3837;5372
A4FUA8;A0A3Q1N894;A0A3Q1LFG8;A0A3Q1M698;Q5E997;A0A3Q1LXG3	A4FUA8;A0A3Q1N894;A0A3Q1LFG8;A0A3Q1M698;Q5E997;A0A3Q1LXG3	2;2;2;1;1;1	2;2;2;1;1;1	2;2;2;1;1;1	F-actin-capping protein subunit alpha-1	CAPZA1	sp|A4FUA8|CAZA1_BOVIN F-actin-capping protein subunit alpha-1 OS=Bos taurus OX=9913 GN=CAPZA1 PE=2 SV=1;tr|A0A3Q1N894|A0A3Q1N894_BOVIN F-actin-capping protein subunit alpha OS=Bos taurus OX=9913 GN=CAPZA1 PE=1 SV=1;tr|A0A3Q1LFG8|A0A3Q1LFG8_BOVIN F-actin-ca	6	2	2	2	0	2	0	2	0	2	9.8	9.8	9.8	32.931	286	286;287;295;283;286;327	0	13.925		By MS/MS	0	9.8	5917900	0	5917900	0	0	0	2	2	FITHAPPGEFNEVFNDVR;LLLNNDNLLR				8	1075;2179	True;True	1163;2367	1865;4045	1793;3953	1793;3953
P79136-2;A0A452DI45;A0A3Q1N8A3;A0A3Q1LR88	P79136-2;A0A452DI45;A0A3Q1N8A3;A0A3Q1LR88	1;1;1;1	1;1;1;1	1;1;1;1	Isoform Beta-2 of F-actin-capping protein subunit beta	CAPZB	sp|P79136-2|CAPZB_BOVIN Isoform Beta-2 of F-actin-capping protein subunit beta OS=Bos taurus OX=9913 GN=CAPZB;tr|A0A452DI45|A0A452DI45_BOVIN F-actin-capping protein subunit beta OS=Bos taurus OX=9913 GN=CAPZB PE=3 SV=1;tr|A0A3Q1N8A3|A0A3Q1N8A3_BOVIN F-acti	4	1	1	1	0	1	0	1	0	1	4.8	4.8	4.8	30.628	272	272;277;277;330	0.0078493	6.0957		By MS/MS	0	4.8	536090	0	536090	0	0	0	1	1	SDQQLDCALDLMR				40	2991	TRUE	3293	5592	5499	5499
P56425;P54228;P19660	P56425;P54228;P19660	2;1;1	2;1;1	2;1;1	Cathelicidin-7	CATHL7	sp|P56425|CTHL7_BOVIN Cathelicidin-7 OS=Bos taurus OX=9913 GN=CATHL7 PE=2 SV=1;sp|P54228|CTHL6_BOVIN Cathelicidin-6 OS=Bos taurus OX=9913 GN=CATHL6 PE=1 SV=1;sp|P19660|CTHL2_BOVIN Cathelicidin-2 OS=Bos taurus OX=9913 GN=CATHL2 PE=1 SV=2	3	2	2	2	0	2	0	2	0	2	15.8	15.8	15.8	18.847	165	165;158;176	0	12.397		By MS/MS	0	15.8	14000000	0	14000000	0	0	0	2	2	AVDQFNER;LLELDPPPEQDVEHPGAR				544	361;2162	True;True	389;2349	511;4016	488;3927	488;3927
A6QM08;F6Q161;G3N2M1;A0A3Q1MC41	A6QM08;F6Q161;G3N2M1;A0A3Q1MC41	1;1;1;1	1;1;1;1	1;1;1;1	CCDC85A protein	CCDC85A	tr|A6QM08|A6QM08_BOVIN CCDC85A protein OS=Bos taurus OX=9913 GN=CCDC85A PE=2 SV=1;tr|F6Q161|F6Q161_BOVIN Coiled-coil domain containing 85A OS=Bos taurus OX=9913 GN=CCDC85A PE=4 SV=2;tr|G3N2M1|G3N2M1_BOVIN Coiled-coil domain containing 85A OS=Bos taurus OX=	4	1	1	1	1	0	1	0	1	0	2.4	2.4	2.4	49.998	457	457;501;542;575	0.0049423	6.3172	By MS/MS		2.4	0	156800000	156800000	0	0	0	1	0	1	HSGGSPEHLQK				139	1554	TRUE	1677	2711	2630	2630	193
A0A3Q1LKF0;A0A3Q1MEM5;A0A3Q1MMY8;A0A3Q1M3F6;A0A3Q1MJ85;F1MW55	A0A3Q1LKF0;A0A3Q1MEM5;A0A3Q1MMY8;A0A3Q1M3F6;A0A3Q1MJ85;F1MW55	1;1;1;1;1;1	1;1;1;1;1;1	1;1;1;1;1;1	Coiled-coil domain containing 91	CCDC91	tr|A0A3Q1LKF0|A0A3Q1LKF0_BOVIN Coiled-coil domain containing 91 OS=Bos taurus OX=9913 GN=CCDC91 PE=4 SV=1;tr|A0A3Q1MEM5|A0A3Q1MEM5_BOVIN Coiled-coil domain containing 91 OS=Bos taurus OX=9913 GN=CCDC91 PE=4 SV=1;tr|A0A3Q1MMY8|A0A3Q1MMY8_BOVIN Coiled-coil d	6	1	1	1	1	0	1	0	1	0	3.2	3.2	3.2	45.66	404	404;407;416;419;429;442	0.0092308	6.0285	By MS/MS		3.2	0	5610600	5610600	0	0	0	1	0	1	IKEALTQQSQEQK				17	1703	TRUE	1848	3051	2971	2971
P28291	P28291	2	2	2	C-C motif chemokine 2	CCL2	sp|P28291|CCL2_BOVIN C-C motif chemokine 2 OS=Bos taurus OX=9913 GN=CCL2 PE=3 SV=1	1	2	2	2	0	2	0	2	0	2	12.1	12.1	12.1	11.114	99	99	0	13.446		By MS/MS	0	12.1	27773000	0	27773000	0	0	0	2	2	WVQDSINYLNK;WVQDSINYLNKK				536	3950;3951	True;True	4336;4337	7210;7211	7082;7083	7082;7083
Q3ZBH0;A0A3Q1LV18	Q3ZBH0;A0A3Q1LV18	10;9	10;9	10;9	T-complex protein 1 subunit beta	CCT2	sp|Q3ZBH0|TCPB_BOVIN T-complex protein 1 subunit beta OS=Bos taurus OX=9913 GN=CCT2 PE=1 SV=3;tr|A0A3Q1LV18|A0A3Q1LV18_BOVIN T-complex protein 1 subunit beta OS=Bos taurus OX=9913 GN=CCT2 PE=1 SV=1	2	10	10	10	0	10	0	10	0	10	25	25	25	57.475	535	535;525	0	66.887		By MS/MS	0	25	51490000	0	51490000	0	0	0	10	10	ASLSLAPVNIFK;DASLMVTNDGATILK;FRQDLMNIAGTTLSSK;ILIANTGMDTDK;LALVTGGEIASTFDHPELVK;LIEEVMIGEDK;MLPTIIADNAGYDSADLVAQLR;NIGVDNPAAK;TTAGLDMK;VRVDSTAK				637	323;567;1127;1725;2002;2120;2440;2544;3517;3810	True;True;True;True;True;True;True;True;True;True	351;618;1219;1871;2167;2303;2662;2790;3861;4185	466;987;1941;3082;3562;3897;4483;4661;6445;7005	446;950;1867;2998;3472;3810;4378;4547;6324;6884	446;950;1867;2998;3472;3810;4378;4547;6324;6884
Q3T0K2	Q3T0K2	9	9	9	T-complex protein 1 subunit gamma	CCT3	sp|Q3T0K2|TCPG_BOVIN T-complex protein 1 subunit gamma OS=Bos taurus OX=9913 GN=CCT3 PE=1 SV=1	1	9	9	9	0	9	0	9	0	9	21.5	21.5	21.5	60.585	545	545	0	55.762		By MS/MS	0	21.5	25719000	0	25719000	0	0	0	9	9	AVAQALEVIPR;ELGIWEPLAVK;GISDLAQHYLMR;IPGGIIEDSCVLR;IVLLDSSLEYK;NLQDAMQVCR;NVLLDPQLVPGGGASEMAVAHALTEK;TAVETAVLLLR;TLIQNCGASTIR				630	359;884;1312;1752;1840;2578;2670;3296;3426	True;True;True;True;True;True;True;True;True	387;953;1410;1900;1994;2828;2930;3619;3756	508;1526;2190;3119;3238;4711;4869;6104;6289	485;1469;2112;3035;3153;4596;4746;5993;6171	485;1469;2112;3035;3153;4596;4746;5993;6171
Q2T9X2;F1N0E5	Q2T9X2;F1N0E5	7;7	7;7	7;7	T-complex protein 1 subunit delta	CCT4	sp|Q2T9X2|TCPD_BOVIN T-complex protein 1 subunit delta OS=Bos taurus OX=9913 GN=CCT4 PE=1 SV=3;tr|F1N0E5|F1N0E5_BOVIN T-complex protein 1 subunit delta OS=Bos taurus OX=9913 GN=CCT4 PE=3 SV=2	2	7	7	7	0	7	0	7	0	7	14.8	14.8	14.8	58.206	542	542;542	0	43.806		By MS/MS	0	14.8	29020000	0	29020000	0	0	0	8	8	FSNISAAK;GIHPTIISESFQK;IDDVVNTR;IGLIQFCLSAPK;PENVAPR;VIDPATATSVDLR;VVSQYSSLLSPMSVDAVMK				449	1139;1301;1612;1660;2695;3677;3896	True;True;True;True;True;True;True	1232;1399;1741;1794;2962;4035;4281	1954;2177;2803;2878;4921;6800;7132;7133	1880;2100;2727;2799;4795;6687;7006;7007	1880;2100;2727;2799;4795;6687;7007
F1MWD3	F1MWD3	6	6	6	Chaperonin containing TCP1 subunit 5	CCT5	tr|F1MWD3|F1MWD3_BOVIN Chaperonin containing TCP1 subunit 5 OS=Bos taurus OX=9913 GN=CCT5 PE=1 SV=3	1	6	6	6	1	5	1	5	1	5	15	15	15	59.6	541	541	0	36.438	By MS/MS	By MS/MS	5.5	9.4	23954000	464700	23489000	0	0	1	5	6	EVNPALGIDCLHK;IADGYEQAAR;LGFAGLVK;NTEPLIQTAK;SLHDALCVIR;SQDDEIGDGTTGVVVLAGALLEEAEQLLDR				435	1004;1581;2087;2649;3109;3174	True;True;True;True;True;True	1083;1707;2264;2908;3421;3488	1706;2765;3838;4829;5811;5922	1641;2689;3752;4710;5709;5818	1641;2689;3752;4710;5709;5818
Q3MHL7;F1MGX0;Q3T084;F1MP48;F1MQ35	Q3MHL7;F1MGX0;Q3T084;F1MP48	5;4;3;3;2	5;4;3;3;2	5;4;3;3;2	T-complex protein 1 subunit zeta	CCT6A	sp|Q3MHL7|TCPZ_BOVIN T-complex protein 1 subunit zeta OS=Bos taurus OX=9913 GN=CCT6A PE=1 SV=3;tr|F1MGX0|F1MGX0_BOVIN T-complex protein 1 subunit zeta OS=Bos taurus OX=9913 GN=CCT6A PE=1 SV=3;sp|Q3T084|TCPW_BOVIN T-complex protein 1 subunit zeta-2 OS=Bos t	5	5	5	5	0	5	0	5	0	5	12.6	12.6	12.6	57.956	531	531;430;531;531;437	0	32.492		By MS/MS	0	12.6	16327000	0	16327000	0	0	0	5	5	DGNVLLHEMQIQHPTASLIAK;GFVVINQK;GIDPFSLDALAK;TEVNSGFFYK;VLAQNSGFDLQETLVK				615	605;1267;1294;3332;3704	True;True;True;True;True	657;1365;1392;3656;4067	1052;2134;2169;6163;6839	1013;2057;2092;6045;6726	1013;2057;2092;6045;6726
A0A3Q1MUU9;Q2NKZ1	A0A3Q1MUU9;Q2NKZ1	2;2	2;2	2;2	T-complex protein 1 subunit eta	CCT7	tr|A0A3Q1MUU9|A0A3Q1MUU9_BOVIN T-complex protein 1 subunit eta OS=Bos taurus OX=9913 GN=CCT7 PE=3 SV=1;sp|Q2NKZ1|TCPH_BOVIN T-complex protein 1 subunit eta OS=Bos taurus OX=9913 GN=CCT7 PE=1 SV=1	2	2	2	2	0	2	0	2	0	2	4.1	4.1	4.1	59.195	540	540;543	0	12.051		By MS/MS	0	4.1	6714000	0	6714000	0	0	0	1	1	QQLLIGAYAK;TFSYAGFEMQPK				199	2789;3348	True;True	3069;3674	5083;6184	4965;6066	4965;6066
A0A3Q1MTL6;Q3ZCI9;G3X861	A0A3Q1MTL6;Q3ZCI9;G3X861	9;9;6	9;9;6	9;9;6	T-complex protein 1 subunit theta	CCT8	tr|A0A3Q1MTL6|A0A3Q1MTL6_BOVIN T-complex protein 1 subunit theta OS=Bos taurus OX=9913 GN=CCT8 PE=1 SV=1;sp|Q3ZCI9|TCPQ_BOVIN T-complex protein 1 subunit theta OS=Bos taurus OX=9913 GN=CCT8 PE=1 SV=3;tr|G3X861|G3X861_BOVIN Uncharacterized protein OS=Bos ta	3	9	9	9	0	9	0	9	0	9	23.9	23.9	23.9	54.688	502	502;548;545	0	59.812		By MS/MS	0	23.9	24694000	0	24694000	0	0	0	9	9	AIADTGANVVVTGGR;DMLEAGVLDTYLGK;LATNAAVTVLR;LFVTNDAATILR;LVPGGGATEIELAK;LYAVHQEGNK;NLRDVDEVSSLLHTSVMSK;NVGLDIEAEVPAVK;VADMALHYANK				192	143;673;2014;2076;2361;2384;2581;2665;3574	True;True;True;True;True;True;True;True;True	152;732;2180;2250;2571;2601;2831;2924;3925	202;1158;3576;3749;4343;4406;4714;4849;6594	192;1114;3485;3658;4250;4306;4599;4729;6475	192;1114;3485;3658;4250;4306;4599;4729;6475
Q3ZBH3;A7E3T1;A0A452DIW7	Q3ZBH3;A7E3T1;A0A452DIW7	3;3;3	3;3;3	3;3;3	CD151 antigen	CD151	sp|Q3ZBH3|CD151_BOVIN CD151 antigen OS=Bos taurus OX=9913 GN=CD151 PE=2 SV=1;tr|A7E3T1|A7E3T1_BOVIN Tetraspanin OS=Bos taurus OX=9913 GN=CD151 PE=2 SV=1;tr|A0A452DIW7|A0A452DIW7_BOVIN Tetraspanin OS=Bos taurus OX=9913 GN=CD151 PE=3 SV=1	3	3	3	3	0	3	0	3	0	3	12.6	12.6	12.6	27.986	253	253;315;509	0	19.496		By MS/MS	0	12.6	20442000	0	20442000	0	0	0	2	2	DWQDSEWIHSGEAGGR;RYHQPGHEGVTSAVDK;YHQPGHEGVTSAVDK				239	756;2946;4001	True;True;True	818;3244;4389	1296;5527;7277	1245;5436;7146	1245;5436;7146
A0A3Q1ND16;F1N2H6	A0A3Q1ND16;F1N2H6	2;2	2;2	2;2	CD276 molecule	CD276	tr|A0A3Q1ND16|A0A3Q1ND16_BOVIN CD276 molecule OS=Bos taurus OX=9913 GN=CD276 PE=4 SV=1;tr|F1N2H6|F1N2H6_BOVIN CD276 molecule OS=Bos taurus OX=9913 GN=CD276 PE=4 SV=3	2	2	2	2	0	2	0	2	0	2	8.5	8.5	8.5	35.149	328	328;546	0	15.05		By MS/MS	0	8.5	8473400	0	8473400	0	0	0	2	2	DLRPGDTVTITCSSYR;VADEGSFTCFVR				215	664;3573	True;True	719;3924	1141;6593	1097;6474	1097;6474
Q29423;Q0VD03;F1MHC3;A0A3Q1MHE2;A0A3Q1M161;A0A3Q1LHV0;A0A3Q1MDJ9;A0A3Q1M0L0;A0A3Q1LZS6;F1MQT9	Q29423;Q0VD03;F1MHC3;A0A3Q1MHE2;A0A3Q1M161;A0A3Q1LHV0;A0A3Q1MDJ9;A0A3Q1M0L0;A0A3Q1LZS6;F1MQT9	5;4;4;4;4;4;4;4;4;4	5;4;4;4;4;4;4;4;4;4	5;4;4;4;4;4;4;4;4;4	CD44 antigen	CD44	sp|Q29423|CD44_BOVIN CD44 antigen OS=Bos taurus OX=9913 GN=CD44 PE=2 SV=1;tr|Q0VD03|Q0VD03_BOVIN CD44 antigen OS=Bos taurus OX=9913 GN=CD44 PE=2 SV=1;tr|F1MHC3|F1MHC3_BOVIN CD44 antigen OS=Bos taurus OX=9913 GN=CD44 PE=4 SV=2;tr|A0A3Q1MHE2|A0A3Q1MHE2_BOVIN	10	5	5	5	0	5	0	5	0	5	16.7	16.7	16.7	40.001	366	366;368;433;541;582;608;630;661;673;703	0	36.235		By MS/MS	0	16.7	38845000	0	38845000	0	0	0	7	7	GSSETPDQFMTADETR;KPSGLNGEASK;LVINNGNGTMEER;YAGVFHVEK;YGFIEGHVVIPR				586	1419;1934;2348;3956;3991	True;True;True;True;True	1531;2093;2555;2556;4342;4379	2379;3396;4302;4303;7220;7264;7265	2298;3310;4211;4212;7090;7133;7134	2298;3310;4211;7090;7134	161;162
A0A3Q1LW07;F1N4W5;F1N4W4;A0A3Q1MGH4;A0A3Q1MT36;A0A3Q1MNG5;A0A3Q1M3Z1;A0A3Q1M522;A0A3Q1N570;Q6VE48;Q6VE48-2;Q6VE48-3	A0A3Q1LW07;F1N4W5;F1N4W4;A0A3Q1MGH4;A0A3Q1MT36;A0A3Q1MNG5;A0A3Q1M3Z1;A0A3Q1M522;A0A3Q1N570;Q6VE48;Q6VE48-2;Q6VE48-3	5;5;5;5;5;5;5;5;5;4;4;4	5;5;5;5;5;5;5;5;5;4;4;4	5;5;5;5;5;5;5;5;5;4;4;4	Membrane cofactor protein	CD46	tr|A0A3Q1LW07|A0A3Q1LW07_BOVIN Membrane cofactor protein OS=Bos taurus OX=9913 GN=CD46 PE=4 SV=1;tr|F1N4W5|F1N4W5_BOVIN Membrane cofactor protein OS=Bos taurus OX=9913 GN=CD46 PE=4 SV=3;tr|F1N4W4|F1N4W4_BOVIN Membrane cofactor protein OS=Bos taurus OX=9913	12	5	5	5	0	5	0	5	0	5	30.2	30.2	30.2	37.367	338	338;344;364;380;388;394;395;418;434;361;365;368	0	42.965		By MS/MS	0	30.2	28695000	0	28695000	0	0	0	8	8	CVYPAIEHGTIVSGFGPK;DVFEYNEVVTYSCDPSNGPDEYSLVGESK;FVSMKPQGTLKPSYSPGEQIVYECR;ILCQPPPEIQNGK;LTCIGNGEWSSQPPQCK				63	543;739;1170;1712;2329	True;True;True;True;True	590;801;1263;1857;1858;2534	867;868;1276;2005;3064;3065;4278	840;841;1225;1932;1933;2982;2983;4187	840;1225;1933;2983;4187
F1MUL0;Q9N0K1;Q08DW0;A0A3Q1NA59;A0A3Q1LVE3;A0A3Q1M3U9;A0A3Q1MFX6	F1MUL0;Q9N0K1;Q08DW0;A0A3Q1NA59;A0A3Q1LVE3;A0A3Q1M3U9;A0A3Q1MFX6	1;1;1;1;1;1;1	1;1;1;1;1;1;1	1;1;1;1;1;1;1	Leukocyte surface antigen CD47	CD47	tr|F1MUL0|F1MUL0_BOVIN Leukocyte surface antigen CD47 OS=Bos taurus OX=9913 GN=CD47 PE=4 SV=3;sp|Q9N0K1|CD47_BOVIN Leukocyte surface antigen CD47 OS=Bos taurus OX=9913 GN=CD47 PE=2 SV=1;tr|Q08DW0|Q08DW0_BOVIN CD47 molecule OS=Bos taurus OX=9913 GN=CD47 PE=	7	1	1	1	0	1	0	1	0	1	4.8	4.8	4.8	32.216	293	293;303;303;303;310;321;327	0.0017241	6.5597		By MS/MS	0	4.8	27834000	0	27834000	0	0	0	2	2	FKGENIFIFDGSQR				60	1080	TRUE	1168	1877;1878	1805;1806	1806
F6PZJ9	F6PZJ9	1	1	1	CD58 molecule	CD58	tr|F6PZJ9|F6PZJ9_BOVIN CD58 molecule OS=Bos taurus OX=9913 GN=CD58 PE=4 SV=1	1	1	1	1	0	1	0	1	0	1	4.5	4.5	4.5	27.161	245	245	0.0034072	6.5146		By MS/MS	0	4.5	3541200	0	3541200	0	0	0	1	1	FHPSTEIIWKK				463	1060	TRUE	1145	1840	1770	1770
Q32PA1	Q32PA1	4	4	4	CD59 molecule	CD59	tr|Q32PA1|Q32PA1_BOVIN CD59 molecule OS=Bos taurus OX=9913 GN=CD59 PE=2 SV=1	1	4	4	4	0	4	0	4	0	4	22.3	22.3	22.3	13.663	121	121	0	27.313		By MS/MS	0	22.3	222250000	0	222250000	0	0	0	5	5	ELHYDCCQK;FYHQCWK;FYHQCWKYEECSFEFIAK;YEECSFEFIAK				613	890;1177;1178;3970	True;True;True;True	959;1270;1271;4358	1535;2013;2014;2015;7242	1477;1940;1941;1942;7110	1477;1940;1942;7110
A6QNW7;CON__ENSEMBL:ENSBTAP00000031360;A0A3Q1MHR7	A6QNW7;CON__ENSEMBL:ENSBTAP00000031360;A0A3Q1MHR7	3;2;2	3;2;2	3;2;2	CD5 molecule like	CD5L	tr|A6QNW7|A6QNW7_BOVIN CD5 molecule like OS=Bos taurus OX=9913 GN=CD5L PE=2 SV=1;;tr|A0A3Q1MHR7|A0A3Q1MHR7_BOVIN Uncharacterized protein OS=Bos taurus OX=9913 GN=LOC787904 PE=4 SV=1	3	3	3	3	3	3	3	3	3	3	11.5	11.5	11.5	50.211	451	451;491;532	0	17.888	By MS/MS	By MS/MS	11.5	11.5	33611000	23350000	10261000	8958000	2969300	3	1	4	CEGRVEVER;DVEVVCR;NLYKPLADEK			+	267	440;738;2588	True;True;True	477;800;2839	710;711;1274;1275;4726;4727;4728;4729	676;1224;4610;4611	676;1224;4611
Q3ZCD0	Q3ZCD0	2	2	2	CD81 antigen	CD81	sp|Q3ZCD0|CD81_BOVIN CD81 antigen OS=Bos taurus OX=9913 GN=CD81 PE=2 SV=1	1	2	2	2	0	2	0	2	0	2	18.2	18.2	18.2	25.853	236	236	0	25.039		By MS/MS	0	18.2	12429000	0	12429000	0	0	0	2	2	QFYDQALQQAIVDDDANNAK;TFHETLNCCGSNTLMTLTTSVLK				639	2747;3341	True;True	3020;3666	5013;6174	4898;6056	4898;6056
A0A3Q1NBQ9;A5D7E6;A0A3Q1NA52;F6QCC9	A0A3Q1NBQ9;A5D7E6;A0A3Q1NA52;F6QCC9	3;3;3;3	3;3;3;3	3;3;3;3	Tetraspanin	CD82	tr|A0A3Q1NBQ9|A0A3Q1NBQ9_BOVIN Tetraspanin OS=Bos taurus OX=9913 GN=CD82 PE=1 SV=1;tr|A5D7E6|A5D7E6_BOVIN Tetraspanin OS=Bos taurus OX=9913 GN=CD82 PE=1 SV=1;tr|A0A3Q1NA52|A0A3Q1NA52_BOVIN Tetraspanin OS=Bos taurus OX=9913 GN=CD82 PE=1 SV=1;tr|F6QCC9|F6QCC	4	3	3	3	0	3	0	3	0	3	7.1	7.1	7.1	29.863	266	266;268;333;357	0	19.34		By MS/MS	0	7.1	28619000	0	28619000	0	0	0	3	3	RVHSEDYSK;TSITFPCSCK;VHSEDYSK				214	2931;3508;3671	True;True;True	3227;3851;4029	5500;6434;6793	5407;6313;6679	5407;6313;6679
P30932	P30932	3	3	3	CD9 antigen	CD9	sp|P30932|CD9_BOVIN CD9 antigen OS=Bos taurus OX=9913 GN=CD9 PE=2 SV=2	1	3	3	3	0	3	0	3	0	3	22.1	22.1	22.1	25.258	226	226	0	62.107		By MS/MS	0	22.1	215890000	0	215890000	0	0	0	4	4	AIHIALDCCGLTGVPEQFLTDTCPPK;NKDEPQRETLK;TRPCPEAIDEIFR				539	157;2555;3496	True;True;True	166;2801;3839	219;4676;6405;6406	208;4561;6284;6285	208;4561;6284
G5E598;A0A3Q1NN33	G5E598;A0A3Q1NN33	2;2	2;2	2;2	CD99 molecule	CD99	tr|G5E598|G5E598_BOVIN CD99 molecule OS=Bos taurus OX=9913 GN=CD99 PE=1 SV=2;tr|A0A3Q1NN33|A0A3Q1NN33_BOVIN CD99 molecule OS=Bos taurus OX=9913 GN=CD99 PE=1 SV=1	2	2	2	2	0	2	0	2	0	2	17.2	17.2	17.2	17.239	163	163;186	0	13.459		By MS/MS	0	17.2	6711000	0	6711000	0	0	0	2	2	ENAEEGQVNMENHR;TTAEPAVQQTLLEK				221	921;3516	True;True	995;3860	1588;6444	1526;6323	1526;6323
Q2KJ93;F1MND1;Q2KJ93-2	Q2KJ93;F1MND1;Q2KJ93-2	3;2;2	3;2;2	3;2;2	Cell division control protein 42 homolog	CDC42	sp|Q2KJ93|CDC42_BOVIN Cell division control protein 42 homolog OS=Bos taurus OX=9913 GN=CDC42 PE=1 SV=1;tr|F1MND1|F1MND1_BOVIN Cell division control protein 42 homolog OS=Bos taurus OX=9913 GN=CDC42 PE=1 SV=2;sp|Q2KJ93-2|CDC42_BOVIN Isoform 2 of Cell divis	3	3	3	3	0	3	0	3	0	3	26.2	26.2	26.2	21.258	191	191;186;191	0	19.086		By MS/MS	0	26.2	19288000	0	19288000	0	0	0	3	3	NVFDEAILAALEPPEPKK;TPFLLVGTQIDLRDDPSTIEK;WVPEITHHCPK				591	2663;3465;3949	True;True;True	2922;3804;4335	4847;6354;7209	4727;6234;7081	4727;6234;7081
F1MK79;F1N4A0	F1MK79;F1N4A0	1;1	1;1	1;1	Centrosomal protein 295	CEP295	tr|F1MK79|F1MK79_BOVIN Centrosomal protein 295 OS=Bos taurus OX=9913 GN=CEP295 PE=4 SV=3;tr|F1N4A0|F1N4A0_BOVIN Centrosomal protein 295 OS=Bos taurus OX=9913 GN=CEP295 PE=4 SV=3	2	1	1	1	1	1	1	1	1	1	0.6	0.6	0.6	270.32	2391	2391;2439	0	6.8071	By MS/MS	By matching	0.6	0.6	2723900000	2723500000	343420	2825700000	343420	4	0	4	MAARQKQIMEIEEQK				400	2401	TRUE	2618	4427;4428;4429;4430;4431	4326;4327;4328;4329	4326	247;248
A0A3Q1M4Y2	A0A3Q1M4Y2	1	1	1	Cilia and flagella associated protein 57	CFAP57	tr|A0A3Q1M4Y2|A0A3Q1M4Y2_BOVIN Cilia and flagella associated protein 57 OS=Bos taurus OX=9913 GN=CFAP57 PE=4 SV=1	1	1	1	1	0	1	0	1	0	1	1.2	1.2	1.2	116.18	1007	1007	0.0079365	6.142		By MS/MS	0	1.2	2756700	0	2756700	0	0	0	0	0	VMKEQIQEELNP				110	3761	TRUE	4126	6924	6807	6807	26
Q5E9F7;Q148F1	Q5E9F7	5;1	5;1	5;1	Cofilin-1	CFL1	sp|Q5E9F7|COF1_BOVIN Cofilin-1 OS=Bos taurus OX=9913 GN=CFL1 PE=2 SV=3	2	5	5	5	1	5	1	5	1	5	38	38	38	18.518	166	166;166	0	41.804	By MS/MS	By MS/MS	16.9	38	61533000	538780	60994000	325210	33134000	1	6	7	ASGVAVSDGVIK;EILVGDVGQTVDDPYATFVK;HELQANCYEEVK;NIILEEGKEILVGDVGQTVDDPYATFVK;YALYDATYETK				651	314;859;1494;2547;3958	True;True;True;True;True	341;926;1606;2793;4344	456;1490;1491;2481;4665;4666;7222	436;1436;1437;2393;4551;4552;7092	436;1436;2393;4551;7092
Q08E32;A0A3Q1NFQ0	Q08E32;A0A3Q1NFQ0	2;1	2;1	2;1	CHMP4B protein	CHMP4B	tr|Q08E32|Q08E32_BOVIN CHMP4B protein OS=Bos taurus OX=9913 GN=CHMP4B PE=1 SV=2;tr|A0A3Q1NFQ0|A0A3Q1NFQ0_BOVIN Uncharacterized protein OS=Bos taurus OX=9913 PE=4 SV=1	2	2	2	2	0	2	0	2	0	2	16.5	16.5	16.5	24.936	224	224;116	0	11.784		By MS/MS	0	16.5	3823700	0	3823700	0	0	0	1	1	LRDTEEMLSK;NLLEISGPETVPLPSVPSISLPSKPAK				568	2284;2575	True;True	2486;2825	4208;4708	4115;4593	4115;4593
Q5EA61	Q5EA61	4	3	3	Creatine kinase B-type	CKB	sp|Q5EA61|KCRB_BOVIN Creatine kinase B-type OS=Bos taurus OX=9913 GN=CKB PE=1 SV=1	1	4	3	3	0	4	0	3	0	3	11.8	9.7	9.7	42.719	381	381	0	18.354		By MS/MS	0	11.8	7408900	0	7408900	0	0	0	2	2	ELFDPIIEDR;GIWHNDNK;LAVEALSSLDGDLAGR;VLTPELYAELR				653	882;1319;2015;3750	True;False;True;True	951;1417;2181;4114	1524;2198;3577;6908	1467;2120;3486;6792	1467;2120;3486;6792
E1BFF7	E1BFF7	2	2	2	Chemokine like factor	CKLF	tr|E1BFF7|E1BFF7_BOVIN Chemokine like factor OS=Bos taurus OX=9913 GN=CKLF PE=4 SV=1	1	2	2	2	0	2	0	2	0	2	13.4	13.4	13.4	16.309	149	149	0	11.62		By MS/MS	0	13.4	3852500	0	3852500	0	0	0	1	1	LLFNPGGPYQK;MQTLKPKPK				349	2166;2458	True;True	2353;2686	4020;4532	3931;4422	3931;4422
Q9XSC6;A0A3Q1LX97	Q9XSC6;A0A3Q1LX97	12;7	12;7	11;6	Creatine kinase M-type	CKM	sp|Q9XSC6|KCRM_BOVIN Creatine kinase M-type OS=Bos taurus OX=9913 GN=CKM PE=1 SV=2;tr|A0A3Q1LX97|A0A3Q1LX97_BOVIN Creatine kinase M-type OS=Bos taurus OX=9913 GN=CKM PE=1 SV=1	2	12	12	11	0	12	0	12	0	11	42.8	42.8	40.7	42.988	381	381;388	0	97.017		By MS/MS	0	42.8	100850000	0	100850000	0	0	0	15	15	DLFDPIIQDR;GGDDLDPNYVLSSR;GIWHNDNK;GQSIDDMIPAQK;GTGGVDTAAVGSVFDVSNADR;LGSSEVEQVQLVVDGVK;LMVEMEK;LNFKAEEEYPDLSK;LSVEALNSLTGEFK;RGTGGVDTAAVGSVFDVSNADR;SFLVWVNEEDHLR;SMTEQEQQQLIDDHFLFDKPVSPLLLASGMAR				665	644;1268;1319;1393;1433;2092;2207;2218;2328;2877;3023;3150	True;True;True;True;True;True;True;True;True;True;True;True	699;1366;1417;1505;1545;2270;2402;2415;2533;3166;3326;3464	1109;1110;2135;2198;2344;2399;2400;3847;3848;4097;4113;4277;5226;5633;5890	1067;1068;2058;2120;2265;2316;2317;3761;3762;4004;4020;4186;5109;5539;5788	1068;2058;2120;2265;2316;3762;4004;4020;4186;5109;5539;5788
G3N0D8	G3N0D8	2	2	2	Claudin	CLDN6	tr|G3N0D8|G3N0D8_BOVIN Claudin OS=Bos taurus OX=9913 GN=CLDN6 PE=3 SV=1	1	2	2	2	0	2	0	2	0	2	8.6	8.6	8.6	23.545	221	221	0	12.941		By MS/MS	0	8.6	50154000	0	50154000	0	0	0	3	3	SSSHYMAR;YSVSAPHTASR				477	3220;4068	True;True	3538;4466	5988;7448;7449	5884;7301;7302	5884;7302
Q5E9B7;G3N3V2;A0A3Q1LJG3;A0A3Q1M459;E1BAI4	Q5E9B7	9;1;1;1;1	9;1;1;1;1	9;1;1;1;1	Chloride intracellular channel protein 1	CLIC1	sp|Q5E9B7|CLIC1_BOVIN Chloride intracellular channel protein 1 OS=Bos taurus OX=9913 GN=CLIC1 PE=2 SV=3	5	9	9	9	1	8	1	8	1	8	59.3	59.3	59.3	26.992	241	241;137;238;240;655	0	107.96	By MS/MS	By MS/MS	15.8	43.6	94624000	48854000	45770000	0	0	2	10	12	AEEQPQVELFVK;FLDGNELTLADCNLLPK;GFSIPDVFR;GVTFNVTTVDTK;LAALNPESNTAGLDIFAK;LCPGGQLPFLLYGTEVHTDTNKIEEFLEAVLCPPRYPK;LHIVQVVCK;VLDNYLTSPLPDEVDETSAEDEGISQR;VLDNYLTSPLPDEVDETSAEDEGISQRK				649	74;1084;1261;1468;1982;2029;2107;3711;3712	True;True;True;True;True;True;True;True;True	80;1172;1359;1580;2145;2198;2289;4074;4075	99;1883;2128;2446;3531;3532;3603;3604;3873;3874;6847;6848	92;1810;2051;2360;3441;3442;3509;3510;3786;3787;6734;6735	92;1810;2051;2360;3442;3510;3786;6734;6735	172
Q9XSA7	Q9XSA7	3	3	3	Chloride intracellular channel protein 4	CLIC4	sp|Q9XSA7|CLIC4_BOVIN Chloride intracellular channel protein 4 OS=Bos taurus OX=9913 GN=CLIC4 PE=2 SV=3	1	3	3	3	0	3	0	3	0	3	11.9	11.9	11.9	28.727	253	253	0	18.012		By MS/MS	0	11.9	8128000	0	8128000	0	0	0	3	3	EVEIAYSDVAK;GMTGIWR;GVVFSVTTVDLK				664	991;1356;1469	True;True;True	1070;1458;1581	1692;2276;2447	1626;2198;2361	1626;2198;2361
F1MPU0;P49951	F1MPU0;P49951	8;8	8;8	8;8	Clathrin heavy chain	CLTC	tr|F1MPU0|F1MPU0_BOVIN Clathrin heavy chain OS=Bos taurus OX=9913 GN=CLTC PE=1 SV=3;sp|P49951|CLH1_BOVIN Clathrin heavy chain 1 OS=Bos taurus OX=9913 GN=CLTC PE=1 SV=1	2	8	8	8	0	8	0	8	0	8	7.1	7.1	7.1	191.37	1673	1673;1675	0	50.454		By MS/MS	0	7.1	26517000	0	26517000	0	0	0	7	7	CNEPAVWSQLAK;HELIEFRR;ISGETIFVTAPHEATAGIIGVNR;LASTLVHLGEYQAAVDGAR;LLYNNVSNFGR;RDPHLACVAYER;TSIDAYDNFDNISLAQRLEK;WLLLTGISAQQNR				417	489;1493;1796;2010;2204;2853;3506;3936	True;True;True;True;True;True;True;True	530;1605;1949;2176;2399;3141;3849;4322	782;2480;3181;3571;4093;5180;6432;7195	748;2392;3097;3481;4000;5059;6311;7067	748;2392;3097;3481;4000;5059;6311;7067
P17697;CON__P17697	P17697;CON__P17697	10;10	10;10	9;9	Clusterin	CLU	sp|P17697|CLUS_BOVIN Clusterin OS=Bos taurus OX=9913 GN=CLU PE=1 SV=1;	2	10	10	9	1	10	1	10	0	9	23.9	23.9	21.6	51.113	439	439;439	0	81.529	By matching	By MS/MS	2.5	23.9	137540000	252490	137290000	81239	39755000	0	12	12	ASSIMDELFQDR;ASSIMDELFQDRFFLR;CQEILEVDCSASNPTQTLLR;KLLLSSLEEAK;LFNSFPITVTVPQEVSSPNFMENVAEK;LLLSSLEEAK;LLLSSLEEAKK;TPYHFPTMEFTENNDR;TPYHFPTMEFTENNDRTVCK;TQIEQTNEERK			+	303	328;329;507;1916;2066;2180;2181;3477;3478;3485	True;True;True;True;True;True;True;True;True;True	356;357;551;2072;2240;2368;2369;3818;3819;3826	471;472;810;811;3359;3667;4046;4047;4048;6374;6375;6384;6385	451;452;775;776;3272;3572;3954;3955;3956;6255;6256;6265	451;452;776;3272;3572;3954;3955;6255;6256;6265
Q32LC5	Q32LC5	2	2	2	CKLF-like MARVEL transmembrane domain containing 2	CMTM2	tr|Q32LC5|Q32LC5_BOVIN CKLF-like MARVEL transmembrane domain containing 2 OS=Bos taurus OX=9913 GN=CMTM2 PE=2 SV=1	1	2	2	2	0	2	0	2	0	2	5.2	5.2	5.2	25.829	233	233	0	11.577		By MS/MS	0	5.2	21982000	0	21982000	0	0	0	3	3	SEQPKDEVGTR;SEQPKDEVGTRK				608	3015;3016	True;True	3318;3319	5621;5622;5623	5528;5529;5530	5528;5530
P02453;Q862S4;CON__Q862S4	P02453	16;2;2	16;2;2	16;2;2	Collagen alpha-1(I) chain	COL1A1	sp|P02453|CO1A1_BOVIN Collagen alpha-1(I) chain OS=Bos taurus OX=9913 GN=COL1A1 PE=1 SV=3	3	16	16	16	1	16	1	16	1	16	13.5	13.5	13.5	138.94	1463	1463;114;114	0	116.38	By matching	By MS/MS	1.5	13.5	298690000	1396100	297290000	510440	96907000	0	18	18	ALLLQGSNEIEIR;GADGAPGKDGVR;GEGGPQGPR;GETGPAGPAGPIGPVGAR;GLTGSPGSPGPDGK;GPAGPQGPR;GRPGAPGPAGAR;GSEGPQGVR;GVQGPPGPAGPR;NSVAYMDQQTGNLK;SGDRGETGPAGPAGPIGPVGAR;SGEYWIDPNQGCNLDAIK;SLSQQIENIR;SLSQQIENIRSPEGSR;STGISVPGPMGPSGPR;VFCNMETGETCVYPTQPSVAQK				507	208;1193;1245;1247;1346;1370;1399;1408;1463;2644;3035;3037;3136;3137;3229;3635	True;True;True;True;True;True;True;True;True;True;True;True;True;True;True;True	223;1289;1343;1345;1446;1472;1511;1520;1575;2903;3338;3340;3450;3451;3547;3992	292;2043;2108;2110;2239;2294;2353;2354;2363;2440;4811;5646;5647;5648;5650;5651;5871;5872;6002;6714	279;1969;2032;2034;2160;2216;2274;2275;2284;2354;4687;5552;5553;5555;5556;5770;5771;5898;6593	279;1969;2032;2034;2160;2216;2274;2284;2354;4687;5553;5556;5770;5771;5898;6593
P02465;A0A3Q1NA44;A0A3Q1LZN8	P02465;A0A3Q1NA44;A0A3Q1LZN8	10;9;9	10;9;9	10;9;9	Collagen alpha-2(I) chain	COL1A2	sp|P02465|CO1A2_BOVIN Collagen alpha-2(I) chain OS=Bos taurus OX=9913 GN=COL1A2 PE=1 SV=2;tr|A0A3Q1NA44|A0A3Q1NA44_BOVIN Collagen alpha-2(I) chain OS=Bos taurus OX=9913 GN=COL1A2 PE=1 SV=1;tr|A0A3Q1LZN8|A0A3Q1LZN8_BOVIN Collagen alpha-2(I) chain OS=Bos tau	3	10	10	10	0	10	0	10	0	10	8.1	8.1	8.1	129.06	1364	1364;1248;1274	0	60.356		By MS/MS	0	8.1	152830000	0	152830000	0	0	0	10	10	DYEVDATLK;EMATQLAFMR;GDQGPVGR;GGGPGPMGLMGPR;GPAGPSGPAGK;GPAGPSGPAGKDGR;GVVGPQGAR;IGQPGAVGPAGIR;TNKPSRLPILDIAPLDIGGADQEIR;VGAPGPAGAR				509	760;915;1232;1276;1371;1372;1470;1661;3454;3650	True;True;True;True;True;True;True;True;True;True	822;989;1329;1374;1473;1474;1582;1795;3790;4008	1301;1581;2089;2144;2295;2296;2448;2879;6338;6761	1250;1518;2015;2067;2217;2218;2362;2800;6218;6651	1250;1518;2015;2067;2217;2218;2362;2800;6218;6651
P02459	P02459	2	2	2	Collagen alpha-1(II) chain	COL2A1	sp|P02459|CO2A1_BOVIN Collagen alpha-1(II) chain OS=Bos taurus OX=9913 GN=COL2A1 PE=1 SV=4	1	2	2	2	0	2	0	2	0	2	2.2	2.2	2.2	141.83	1487	1487	0	11.944		By MS/MS	0	2.2	12985000	0	12985000	0	0	0	2	2	QGDRGEAGAQGPMGPAGPAGAR;TGPAGAAGAR				508	2749;3365	True;True	3022;3692	5015;6206	4900;6087	4900;6087
A0A3Q1LZV6;Q7SIB2;F1N474;A0A3Q1M0M2;A0A3Q1M970	A0A3Q1LZV6;Q7SIB2	5;5;2;2;2	5;5;2;2;2	5;5;2;2;2	Collagen alpha-1(IV) chain	COL4A1	tr|A0A3Q1LZV6|A0A3Q1LZV6_BOVIN Collagen alpha-1(IV) chain OS=Bos taurus OX=9913 GN=COL4A1 PE=4 SV=1;sp|Q7SIB2|CO4A1_BOVIN Collagen alpha-1(IV) chain OS=Bos taurus OX=9913 GN=COL4A1 PE=1 SV=2	5	5	5	5	0	5	0	5	0	5	3.5	3.5	3.5	154.18	1588	1588;1669;1532;1535;1538	0	31.954		By MS/MS	0	3.5	25329000	0	25329000	0	0	0	6	6	AHGQDLGTAGSCLR;AHGQDLGTAGSCLRK;HSQTTDDPQCPPGTK;ILYHGYSLLYVQGNER;SAPFIECHGR				79	135;136;1557;1736;2962	True;True;True;True;True	144;145;1680;1882;3260	193;194;2715;3096;5546;5547	183;184;2633;3012;5455;5456	183;184;2633;3012;5456
G3MZI7;Q28083;F1N0K0	G3MZI7;Q28083;F1N0K0	2;1;1	2;1;1	2;1;1	Collagen type V alpha 1 chain	COL5A1	tr|G3MZI7|G3MZI7_BOVIN Collagen type V alpha 1 chain OS=Bos taurus OX=9913 GN=COL5A1 PE=4 SV=2;sp|Q28083|COBA1_BOVIN Collagen alpha-1(XI) chain (Fragment) OS=Bos taurus OX=9913 GN=COL11A1 PE=1 SV=1;tr|F1N0K0|F1N0K0_BOVIN Collagen alpha-1(XI) chain OS=Bos t	3	2	2	2	0	2	0	2	0	2	1.5	1.5	1.5	184.86	1847	1847;911;1817	0	12.803		By MS/MS	0	1.5	19119000	0	19119000	0	0	0	2	2	GPQGPAGR;TGPIGPQGAPGKPGPDGLR				475	1382;3366	True;True	1493;3693	2328;6207	2250;6088	2250;6088
E1BI98	E1BI98	10	10	10	Collagen type VI alpha 1 chain	COL6A1	tr|E1BI98|E1BI98_BOVIN Collagen type VI alpha 1 chain OS=Bos taurus OX=9913 GN=COL6A1 PE=1 SV=1	1	10	10	10	0	10	0	10	0	10	12.5	12.5	12.5	108.67	1027	1027	0	66.566		By MS/MS	0	12.5	58044000	0	58044000	0	0	0	12	12	AAEYDVVFGER;AGVEIFAVVVGR;ENYAELLDDGFLK;GLEELLVGGSHLK;GVFYQTVSR;IALVITDGR;LLLFSDGNSQGATPAAIEK;LSIIATDHTYRR;VAVVQYSGTGQQRPER;VFSVAITPDHLEPR				355	4;132;934;1330;1454;1592;2174;2311;3598;3645	True;True;True;True;True;True;True;True;True;True	4;141;1008;1430;1566;1718;2362;2515;3952;4003	8;189;1606;2219;2220;2429;2776;4039;4040;4249;6657;6728	7;180;1543;2141;2142;2344;2700;3947;3948;4156;6541;6607	7;180;1543;2142;2344;2700;3947;4156;6541;6607
F1MKG2	F1MKG2	7	7	3	Collagen type VI alpha 2 chain	COL6A2	tr|F1MKG2|F1MKG2_BOVIN Collagen type VI alpha 2 chain OS=Bos taurus OX=9913 GN=COL6A2 PE=1 SV=3	1	7	7	3	0	7	0	7	0	3	9.7	9.7	4.4	105.18	979	979	0	44.541		By MS/MS	0	9.7	29238000	0	29238000	0	0	0	6	6	ISLGDPAAVFR;KQNVVPTVVAVGSDVDTDVLSK;LNEQGLRDIANTPHELYR;NFVINVVNR;NLEWIAGGTWTPSALK;SLQSISSFR;VALLQFGGPR				401	1803;1938;2216;2525;2571;3131;3583	True;True;True;True;True;True;True	1956;2097;2413;2769;2821;3445;3934	3189;3401;4111;4639;4703;5866;6603	3105;3315;4016;4017;4525;4588;5765;6485	3105;3315;4017;4525;4588;5765;6485
Q1JQB0	Q1JQB0	5	1	1	Collagen type VI alpha 2 chain	COL6A2	tr|Q1JQB0|Q1JQB0_BOVIN Collagen type VI alpha 2 chain OS=Bos taurus OX=9913 GN=COL6A2 PE=1 SV=1	1	5	1	1	0	5	0	1	0	1	6.7	1	1	97.135	917	917	0.0017575	6.6915		By MS/MS	0	6.7	2728200	0	2728200	0	0	0	1	1	HEAYGECYK;LNEQGLRDIANTPHELYR;NFVINVVNR;NLEWIAGGTWTPSALK;SLQSISSFR				577	1492;2216;2525;2571;3131	True;False;False;False;False	1604;2413;2769;2821;3445	2479;4111;4639;4703;5866	2391;4016;4017;4525;4588;5765	2391;4017;4525;4588;5765
E1BB91	E1BB91	10	10	10	Collagen type VI alpha 3 chain	COL6A3	tr|E1BB91|E1BB91_BOVIN Collagen type VI alpha 3 chain OS=Bos taurus OX=9913 GN=COL6A3 PE=1 SV=2	1	10	10	10	0	10	0	10	0	10	3.8	3.8	3.8	339.58	3132	3132	0	59.867		By MS/MS	0	3.8	30779000	0	30779000	0	0	0	8	8	ALILVGLER;AQHPYVLTADTLK;EFRDLPSIEER;IASNSATAFR;ILDDLTIAESNCPR;ISCSGSQLPTVR;ISLSPEYVFSVNTFR;LLAFLGSR;NHFVPEAGSR;VVIHFTDGVDGDLADLQR				341	199;281;818;1601;1714;1793;1805;2150;2534;3882	True;True;True;True;True;True;True;True;True;True	214;306;883;1730;1860;1946;1958;2337;2779;4267	280;417;1437;2791;3067;3177;3191;4000;4649;7114	268;399;1384;2715;2985;3093;3107;3912;4535;6989	268;399;1384;2715;2985;3093;3107;3912;4535;6989
A0A3Q1MFF3;Q17QK3;A0A3Q1LSW9;A0A3Q1M524	A0A3Q1MFF3;Q17QK3;A0A3Q1LSW9;A0A3Q1M524	13;13;13;13	13;13;13;13	13;13;13;13	Carboxypeptidase Q	CPQ	tr|A0A3Q1MFF3|A0A3Q1MFF3_BOVIN Carboxypeptidase Q OS=Bos taurus OX=9913 GN=CPQ PE=4 SV=1;sp|Q17QK3|CBPQ_BOVIN Carboxypeptidase Q OS=Bos taurus OX=9913 GN=CPQ PE=2 SV=1;tr|A0A3Q1LSW9|A0A3Q1LSW9_BOVIN Carboxypeptidase Q OS=Bos taurus OX=9913 GN=CPQ PE=4 SV=1	4	13	13	13	2	13	2	13	2	13	35	35	35	49.276	452	452;472;483;484	0	128.82	By matching	By MS/MS	6.9	35	206550000	2642100	203910000	621020	43134000	0	15	15	AIEIMQQNLK;AIEIMQQNLKGDGLENVHLEPVK;GDGLENVHLEPVK;GEESAVMLEPR;IPHWERGEESAVMLEPR;IPTACITVEDAEMMSR;LVLWTAEEQGGVGSSQYYQLHK;MEGAVEAAK;RGPDAEGK;SVASFSIYSPHTGIQEYQK;SYPDADSFNTVAEITGSK;TFQEIKEEIAHYGDVAK;VGALASLIR				47	149;150;1229;1243;1754;1761;2354;2417;2876;3247;3276;3345;3649	True;True;True;True;True;True;True;True;True;True;True;True;True	158;159;1326;1341;1902;1909;2562;2638;3165;3566;3596;3671;4007	209;210;2086;2106;3122;3123;3130;4310;4311;4454;4455;5225;6027;6028;6077;6179;6760	199;200;2012;2030;3038;3039;3046;4219;4351;5108;5922;5923;5967;6061;6650	199;200;2012;2030;3039;3046;4219;4351;5108;5923;5967;6061;6650
A0A3Q1LNH0;F1MX68;A0A3Q1LIE2	A0A3Q1LNH0;F1MX68;A0A3Q1LIE2	2;2;1	2;2;1	2;2;1	Carboxypeptidase	CPVL	tr|A0A3Q1LNH0|A0A3Q1LNH0_BOVIN Carboxypeptidase OS=Bos taurus OX=9913 GN=CPVL PE=3 SV=1;tr|F1MX68|F1MX68_BOVIN Carboxypeptidase OS=Bos taurus OX=9913 GN=CPVL PE=3 SV=2;tr|A0A3Q1LIE2|A0A3Q1LIE2_BOVIN Carboxypeptidase OS=Bos taurus OX=9913 GN=CPVL PE=3 SV=1	3	2	2	2	0	2	0	2	0	2	3.6	3.6	3.6	54.033	473	473;593;560	0	12.103		By MS/MS	0	3.6	6149300	0	6149300	0	0	0	2	2	SFDMINR;WLQAFELLDR				31	3019;3939	True;True	3322;4325	5628;7198	5535;7070	5535;7070
F1MWN1;A5D785	F1MWN1;A5D785	1;1	1;1	1;1	Exportin-2	CSE1L	tr|F1MWN1|F1MWN1_BOVIN Exportin-2 OS=Bos taurus OX=9913 GN=CSE1L PE=4 SV=1;sp|A5D785|XPO2_BOVIN Exportin-2 OS=Bos taurus OX=9913 GN=CSE1L PE=2 SV=1	2	1	1	1	1	0	1	0	1	0	3.2	3.2	3.2	110.4	971	971;971	0	64.344	By MS/MS		3.2	0	9565700	9565700	0	0	0	1	0	1	EHLLVSIPLLINHLQAESIVVHTYAAHALER				258	849	TRUE	914	1473;1474	1420;1421	1420
P68399;A0A3Q1LSG3	P68399;A0A3Q1LSG3	1;1	1;1	1;1	Casein kinase II subunit alpha	CSNK2A1	sp|P68399|CSK21_BOVIN Casein kinase II subunit alpha OS=Bos taurus OX=9913 GN=CSNK2A1 PE=1 SV=1;tr|A0A3Q1LSG3|A0A3Q1LSG3_BOVIN Casein kinase II subunit alpha OS=Bos taurus OX=9913 GN=CSNK2A1 PE=3 SV=1	2	1	1	1	0	1	0	1	0	1	4.9	4.9	4.9	45.143	391	391;452	0	9.2654		By MS/MS	0	4.9	3608900	0	3608900	0	0	0	1	1	LIDWGLAEFYHPGQEYNVR				43	2118	TRUE	2301	3895	3808	3808
P25417;P35478;A6QPZ0;A0A140T831	P25417;P35478;A6QPZ0;A0A140T831	1;1;1;1	1;1;1;1	1;1;1;1	Cystatin-B	CSTB	sp|P25417|CYTB_BOVIN Cystatin-B OS=Bos taurus OX=9913 GN=CSTB PE=1 SV=1;sp|P35478|CYTX_BOVIN Stefin-C OS=Bos taurus OX=9913 PE=1 SV=1;tr|A6QPZ0|A6QPZ0_BOVIN CSTB protein OS=Bos taurus OX=9913 GN=CSTB PE=2 SV=1;tr|A0A140T831|A0A140T831_BOVIN Cystatin-B OS=B	4	1	1	1	0	1	0	1	0	1	21.4	21.4	21.4	11.139	98	98;101;101;149	0	6.7946		By MS/MS	0	21.4	5228800	0	5228800	0	0	0	1	1	VFESLPHENKPVALTSYQTNK				3	3641	TRUE	3999	6722	6601	6601
A0A3Q1M0V1;Q3MHM6;F1MM34;A0A3Q1MLR1;A0A3Q1M9M0	A0A3Q1M0V1;Q3MHM6;F1MM34;A0A3Q1MLR1;A0A3Q1M9M0	4;4;4;4;4	4;4;4;4;4	4;4;4;4;4	Catenin alpha-1	CTNNA1	tr|A0A3Q1M0V1|A0A3Q1M0V1_BOVIN Catenin alpha-1 OS=Bos taurus OX=9913 GN=CTNNA1 PE=4 SV=1;sp|Q3MHM6|CTNA1_BOVIN Catenin alpha-1 OS=Bos taurus OX=9913 GN=CTNNA1 PE=2 SV=1;tr|F1MM34|F1MM34_BOVIN Catenin alpha-1 OS=Bos taurus OX=9913 GN=CTNNA1 PE=4 SV=2;tr|A0A	5	4	4	4	0	4	0	4	0	4	6.9	6.9	6.9	92.68	841	841;906;906;910;919	0	28.674		By MS/MS	0	6.9	9876000	0	9876000	0	0	0	3	3	IAEQVASFQEEK;NAGTEQDLGIQYK;QIIVDPLSFSEER;VIHVVTSEMDNYEPGVYTEK				81	1585;2494;2756;3680	True;True;True;True	1711;2735;3031;4038	2769;4590;5027;6803	2693;4478;4912;6690	2693;4478;4912;6690
Q0VCX4;A0A3Q1NES2;A0A3Q1LJ64	Q0VCX4;A0A3Q1NES2;A0A3Q1LJ64	3;3;2	3;3;2	2;2;2	Catenin beta-1	CTNNB1	sp|Q0VCX4|CTNB1_BOVIN Catenin beta-1 OS=Bos taurus OX=9913 GN=CTNNB1 PE=1 SV=1;tr|A0A3Q1NES2|A0A3Q1NES2_BOVIN Catenin beta-1 OS=Bos taurus OX=9913 GN=CTNNB1 PE=1 SV=1;tr|A0A3Q1LJ64|A0A3Q1LJ64_BOVIN Catenin beta-1 OS=Bos taurus OX=9913 GN=CTNNB1 PE=1 SV=1	3	3	3	2	0	3	0	3	0	2	5.2	5.2	3.6	85.51	781	781;774;636	0	20.55		By MS/MS	0	5.2	5131600	0	5131600	0	0	0	3	3	AAVMVHQLSK;HAVVNLINYQDDAELATR;VAAGVLCELAQDK				216	27;1489;3571	True;True;True	28;1601;3922	34;2474;6591	32;2387;6472	32;2387;6472
A0A3Q1LZ84;A0A3Q1M7R4;A0A3Q1MQD5;A0A3Q1LLH4;E1BQ11	A0A3Q1LZ84;A0A3Q1M7R4;A0A3Q1MQD5;A0A3Q1LLH4;E1BQ11	1;1;1;1;1	1;1;1;1;1	1;1;1;1;1	Catenin delta 1	CTNND1	tr|A0A3Q1LZ84|A0A3Q1LZ84_BOVIN Catenin delta 1 OS=Bos taurus OX=9913 GN=CTNND1 PE=1 SV=1;tr|A0A3Q1M7R4|A0A3Q1M7R4_BOVIN Catenin delta 1 OS=Bos taurus OX=9913 GN=CTNND1 PE=1 SV=1;tr|A0A3Q1MQD5|A0A3Q1MQD5_BOVIN Catenin delta 1 OS=Bos taurus OX=9913 GN=CTNND1	5	1	1	1	0	1	0	1	0	1	1.8	1.8	1.8	99.205	890	890;911;932;945;959	0	19.442		By MS/MS	0	1.8	2394400	0	2394400	0	0	0	1	1	HVEWESVLTNTAGCLR				23	1568	TRUE	1694	2738	2656	2656
Q0VCU3	Q0VCU3	2	2	2	Cathepsin F	CTSF	tr|Q0VCU3|Q0VCU3_BOVIN Cathepsin F OS=Bos taurus OX=9913 GN=CTSF PE=2 SV=1	1	2	2	2	0	2	0	2	0	2	5.2	5.2	5.2	50.893	460	460	0	13.696		By MS/MS	0	5.2	4554300	0	4554300	0	0	0	1	1	FSDLTEEEFR;TLGGLETEDDYSYR				573	1130;3424	True;True	1222;3754	1944;6287	1870;6169	1870;6169
G3MY76;P35662	G3MY76;P35662	1;1	1;1	1;1	Cylicin-1	CYLC1	tr|G3MY76|G3MY76_BOVIN Cylicin-1 OS=Bos taurus OX=9913 GN=CYLC1 PE=4 SV=2;sp|P35662|CYLC1_BOVIN Cylicin-1 OS=Bos taurus OX=9913 GN=CYLC1 PE=1 SV=1	2	1	1	1	0	1	0	1	0	1	1.8	1.8	1.8	73.442	655	655;667	0.0033613	6.4474		By MS/MS	0	1.8	2698500	0	2698500	0	0	0	1	1	DAASDAESGDSK				472	549	TRUE	596	874	847	847
F1MI94;Q28092	F1MI94;Q28092	3;3	3;3	3;3	Cylicin-2	CYLC2	tr|F1MI94|F1MI94_BOVIN Cylicin-2 OS=Bos taurus OX=9913 GN=CYLC2 PE=4 SV=3;sp|Q28092|CYLC2_BOVIN Cylicin-2 OS=Bos taurus OX=9913 GN=CYLC2 PE=1 SV=1	2	3	3	3	0	3	0	3	0	3	18.7	18.7	18.7	50.628	460	460;488	0	29.534		By MS/MS	0	18.7	28441000	0	28441000	0	0	0	4	4	ESATESEGEKGDAK;GKESATESEGEK;KPGEAESEPK				394	951;1322;1932	True;True;True	1026;1420;2091	1627;1628;2202;3391	1563;1564;2124;3304	1564;2124;3304
P07107;A0A3Q1M8I0	P07107;A0A3Q1M8I0	3;2	3;2	3;2	Acyl-CoA-binding protein	DBI	sp|P07107|ACBP_BOVIN Acyl-CoA-binding protein OS=Bos taurus OX=9913 GN=DBI PE=1 SV=2;tr|A0A3Q1M8I0|A0A3Q1M8I0_BOVIN Acyl-CoA-binding protein OS=Bos taurus OX=9913 GN=DBI PE=1 SV=1	2	3	3	3	0	3	0	3	0	3	44.8	44.8	44.8	10.044	87	87;94	0	18.785		By MS/MS	0	44.8	30880000	0	30880000	0	0	0	4	4	AKWDAWNELK;AYIDKVEELKK;QATVGDINTERPGMLDFK				517	176;400;2726	True;True;True	189;431;2995	246;247;566;4958	234;235;541;4832	235;541;4832
G3MYQ2	G3MYQ2	2	2	2	Defensin beta 129	DEFB129	tr|G3MYQ2|G3MYQ2_BOVIN Defensin beta 129 OS=Bos taurus OX=9913 GN=DEFB129 PE=4 SV=2	1	2	2	2	0	2	0	2	0	2	11.8	11.8	11.8	19.256	170	170	0	11.755		By MS/MS	0	11.8	39788000	0	39788000	0	0	0	2	2	EHCNMDEK;NYIQNEMLHMLK				473	847;2682	True;True	912;2948	1470;4896	1417;4770	1417;4770
A0A3Q1M880;A0A3Q1M642;A0A3Q1M7D1	A0A3Q1M880;A0A3Q1M642;A0A3Q1M7D1	1;1;1	1;1;1	1;1;1	Dynein heavy chain 12, axonemal	DNAH12	tr|A0A3Q1M880|A0A3Q1M880_BOVIN Dynein heavy chain 12, axonemal OS=Bos taurus OX=9913 GN=DNAH12 PE=4 SV=1;tr|A0A3Q1M642|A0A3Q1M642_BOVIN Dynein heavy chain 12, axonemal OS=Bos taurus OX=9913 GN=DNAH12 PE=4 SV=1;tr|A0A3Q1M7D1|A0A3Q1M7D1_BOVIN Dynein heavy ch	3	1	1	1	0	1	0	1	0	1	0.4	0.4	0.4	345.96	3005	3005;3038;3962	1	-2		By MS/MS	0	0.4	671190	0	671190	0	0	0	0	0	VAVHCNLEGAR	+			116	3596	TRUE	3950	6655	6539	6539	27
G3N309;E1B9R5	G3N309;E1B9R5	1;1	1;1	1;1	Dynein axonemal heavy chain 8	DNAH8	tr|G3N309|G3N309_BOVIN Dynein axonemal heavy chain 8 OS=Bos taurus OX=9913 GN=DNAH8 PE=4 SV=2;tr|E1B9R5|E1B9R5_BOVIN Dynein axonemal heavy chain 8 OS=Bos taurus OX=9913 GN=DNAH8 PE=4 SV=3	2	1	1	1	0	1	0	1	0	1	0.3	0.3	0.3	534.16	4667	4667;4730	0	7.2072		By MS/MS	0	0.3	2610000	0	2610000	0	0	0	1	1	EVYAFFSHQLLDSLQK				339	1018	TRUE	1099	1726	1663	1663
Q2KIJ8	Q2KIJ8	2	2	2	DnaJ homolog subfamily C member 5B	DNAJC5B	sp|Q2KIJ8|DNJ5B_BOVIN DnaJ homolog subfamily C member 5B OS=Bos taurus OX=9913 GN=DNAJC5B PE=2 SV=1	1	2	2	2	0	2	0	2	0	2	13.1	13.1	13.1	22.691	199	199	0	12.855		By MS/MS	0	13.1	3540400	0	3540400	0	0	0	2	2	ALYEILGLHK;DMDFPVVLQPTNANEK				589	231;672	True;True	247;731	318;1157	304;1113	304;1113
F1MGQ1	F1MGQ1	12	12	12	Deoxyribonuclease	DNASE1L3	tr|F1MGQ1|F1MGQ1_BOVIN Deoxyribonuclease OS=Bos taurus OX=9913 GN=DNASE1L3 PE=3 SV=3	1	12	12	12	0	12	0	12	0	12	40	40	40	34.936	305	305	0	75.731		By MS/MS	0	40	86621000	0	86621000	0	0	0	16	16	ALDVSDHFPVEFK;ANCNAMDVIVK;DFVIVPLHTTPETSVR;EQYAFLYK;FVWLIGDQEDTTVK;FVWLIGDQEDTTVKK;GITYNYVISSR;GQNIVNSVVPQSNLVFDFQK;ICPTLMEK;KGITYNYVISSR;RCDIILLMEIK;STNCAYDR				389	182;240;594;946;1172;1173;1313;1391;1611;1893;2842;3235	True;True;True;True;True;True;True;True;True;True;True;True	196;257;646;1021;1265;1266;1411;1503;1740;2047;3130;3554	256;257;329;1036;1037;1622;2007;2008;2191;2341;2342;2802;3310;3311;5167;6011	244;245;315;998;999;1558;1935;1936;2113;2262;2263;2726;3223;3224;5046;5907	245;315;998;1558;1935;1936;2113;2263;2726;3224;5046;5907
P81425;F1MTV0;A0A3Q1LUL5	P81425;F1MTV0	17;17;1	17;17;1	17;17;1	Dipeptidyl peptidase 4	DPP4	sp|P81425|DPP4_BOVIN Dipeptidyl peptidase 4 OS=Bos taurus OX=9913 GN=DPP4 PE=1 SV=3;tr|F1MTV0|F1MTV0_BOVIN Dipeptidyl peptidase 4 OS=Bos taurus OX=9913 GN=DPP4 PE=3 SV=3	3	17	17	17	0	17	0	17	0	17	26.8	26.8	26.8	88.368	765	765;759;217	0	165.61		By MS/MS	0	26.8	203800000	0	203800000	0	0	0	18	18	AGAVNPTIK;CGIAVAPVSKWEYYDSVYTER;CQYYSVSFSQEAK;CSGPGLPLYTLHNSNNDK;FRPAEPHFTSDGNSFYK;IISNEEGYK;ISLQWLR;KLDFIHLHGTK;LAYVWNNDIYVK;LGTFEVEDQIEATR;NEPNSPSQR;QHIEISTTGWVGR;QYILFEYNYVK;TYTLADYLK;VLENNSDLDQVLQDVQMPSK;VTCLSCELNPDR;WEYYDSVYTER				431	117;453;516;521;1125;1697;1804;1911;2020;2094;2518;2751;2824;3569;3721;3841;3928	True;True;True;True;True;True;True;True;True;True;True;True;True;True;True;True;True	126;490;561;566;1217;1838;1957;2067;2186;2272;2762;3024;3110;3920;4084;4216;4314	171;726;823;828;1939;3000;3190;3353;3354;3585;3850;4630;5017;5144;6589;6861;6862;7042;7184	163;691;788;793;1865;2921;3106;3266;3267;3492;3764;4516;4902;5023;6470;6748;6749;6919;7056	163;691;788;793;1865;2921;3106;3266;3492;3764;4516;4902;5023;6470;6749;6919;7056
Q01107-2;F1N3M0;Q01107;A6QR67	Q01107-2;F1N3M0;Q01107;A6QR67	1;1;1;1	1;1;1;1	1;1;1;1	Isoform 1B of Desmocollin-1	DSC1	sp|Q01107-2|DSC1_BOVIN Isoform 1B of Desmocollin-1 OS=Bos taurus OX=9913 GN=DSC1;tr|F1N3M0|F1N3M0_BOVIN Desmocollin-1 OS=Bos taurus OX=9913 GN=DSC1 PE=4 SV=1;sp|Q01107|DSC1_BOVIN Desmocollin-1 OS=Bos taurus OX=9913 GN=DSC1 PE=1 SV=1;tr|A6QR67|A6QR67_BOVIN	4	1	1	1	0	1	0	1	0	1	1.1	1.1	1.1	93.521	839	839;839;893;893	0.0092025	6.0163		By MS/MS	0	1.1	2164000	0	2164000	0	0	0	1	1	DTGDIFCTR				273	719	TRUE	780	1238	1190	1190
A0A3Q1ML30;Q5E9D5;A0A3Q1MFL7	A0A3Q1ML30;Q5E9D5;A0A3Q1MFL7	2;2;2	2;2;2	2;2;2	Destrin	DSTN	tr|A0A3Q1ML30|A0A3Q1ML30_BOVIN Destrin OS=Bos taurus OX=9913 GN=DSTN PE=1 SV=1;sp|Q5E9D5|DEST_BOVIN Destrin OS=Bos taurus OX=9913 GN=DSTN PE=2 SV=3;tr|A0A3Q1MFL7|A0A3Q1MFL7_BOVIN Destrin OS=Bos taurus OX=9913 GN=DSTN PE=1 SV=1	3	2	2	2	0	2	0	2	0	2	17.6	17.6	17.6	15.004	131	131;165;173	0	13.494		By MS/MS	0	17.6	8339800	0	8339800	0	0	0	2	2	ASGVQVADEVCR;YALYDASFETK				153	316;3957	True;True	343;4343	458;7221	438;7091	438;7091
P61285;G3MX54;A0A452DJJ2;E1B7A3	P61285;G3MX54	3;2;1;1	3;2;1;1	1;0;1;0	Dynein light chain 1, cytoplasmic	DYNLL1	sp|P61285|DYL1_BOVIN Dynein light chain 1, cytoplasmic OS=Bos taurus OX=9913 GN=DYNLL1 PE=1 SV=1;tr|G3MX54|G3MX54_BOVIN Dynein light chain OS=Bos taurus OX=9913 PE=3 SV=1	4	3	3	1	2	3	2	3	0	1	50.6	50.6	24.7	10.366	89	89;89;63;87	0	22.686	By MS/MS	By MS/MS	25.8	50.6	22569000	4011200	18558000	3629300	9047900	2	3	5	KYNPTWHCIVGR;NADMSEEMQQDSVECATQALEK;NFGSYVTHETK				548	1972;2492;2520	True;True;True	2134;2733;2764	3517;3518;4588;4633;4634	3429;3430;4476;4519;4520	3429;4476;4519
Q3MHR3	Q3MHR3	3	1	1	Dynein light chain 2, cytoplasmic	DYNLL2	sp|Q3MHR3|DYL2_BOVIN Dynein light chain 2, cytoplasmic OS=Bos taurus OX=9913 GN=DYNLL2 PE=3 SV=1	1	3	1	1	3	3	1	1	1	1	50.6	24.7	24.7	10.35	89	89	0.0017331	6.5777	By matching	By MS/MS	50.6	50.6	6911600	1739600	5172000	1933000	5172000	0	1	1	KYNPTWHCIVGR;NADMSEDMQQDAVDCATQAMEK;NFGSYVTHETK				620	1972;2491;2520	False;True;False	2134;2732;2764	3517;3518;4586;4587;4633;4634	3429;3430;4475;4519;4520	3429;4475;4519
E1B9F6;P68103;Q32PH8;E1BED8;A0A3Q1LJW9;A0A3Q1MQC0;A0A3Q1LP48;A0A3Q1MPB9	E1B9F6;P68103;Q32PH8	9;9;5;2;2;1;1;1	9;9;5;2;2;1;1;1	9;9;5;2;2;1;1;1	Elongation factor 1-alpha	EEF1A1	tr|E1B9F6|E1B9F6_BOVIN Elongation factor 1-alpha OS=Bos taurus OX=9913 PE=3 SV=3;sp|P68103|EF1A1_BOVIN Elongation factor 1-alpha 1 OS=Bos taurus OX=9913 GN=EEF1A1 PE=1 SV=1;sp|Q32PH8|EF1A2_BOVIN Elongation factor 1-alpha 2 OS=Bos taurus OX=9913 GN=EEF1A2 P	8	9	9	9	0	9	0	9	0	9	26.4	26.4	26.4	48.049	440	440;462;463;120;120;74;74;76	0	63.748		By MS/MS	0	26.4	120670000	0	120670000	0	0	0	12	12	EAAEMGK;EHALLAYTLGVK;IGGIGTVPVGR;QLIVGVNK;SGDAAIVDMVPGKPMCVESFSDYPPLGR;STTTGHLIYK;VETGVLKPGMVVTFAPVNVTTEVK;YYVTIIDAPGHR;YYVTIIDAPGHRDFIK				336	766;846;1657;2770;3032;3243;3629;4089;4090	True;True;True;True;True;True;True;True;True	829;911;1791;3049;3335;3562;3986;4487;4488	1310;1469;2875;5052;5642;6021;6022;6707;7472;7473;7474;7475	1258;1416;2796;4935;5548;5916;5917;6586;7325;7326;7327;7328	1258;1416;2796;4935;5548;5916;6586;7326;7327
Q3SZV3;F1MG05	Q3SZV3;F1MG05	1;1	1;1	1;1	Elongation factor 1-gamma	EEF1G	sp|Q3SZV3|EF1G_BOVIN Elongation factor 1-gamma OS=Bos taurus OX=9913 GN=EEF1G PE=2 SV=1;tr|F1MG05|F1MG05_BOVIN Elongation factor 1-gamma OS=Bos taurus OX=9913 GN=EEF1G PE=4 SV=1	2	1	1	1	0	1	0	1	0	1	3	3	3	50.377	440	440;440	0	7.5118		By MS/MS	0	3	1461400	0	1461400	0	0	0	1	1	AAGTLYTYPENWR				387	7	TRUE	7	11	10	10
Q3SYU2	Q3SYU2	4	4	4	Elongation factor 2	EEF2	sp|Q3SYU2|EF2_BOVIN Elongation factor 2 OS=Bos taurus OX=9913 GN=EEF2 PE=2 SV=3	1	4	4	4	0	4	0	4	0	4	5.8	5.8	5.8	95.367	858	858	0	24.587		By MS/MS	0	5.8	11242000	0	11242000	0	0	0	4	4	GHVFEETQVAGTPMFVVK;GVQYLNEIK;TGTITTFEHAHNMR;VNFTVDQIR				623	1289;1465;3367;3765	True;True;True;True	1387;1577;3694;4131	2162;2442;6208;6929	2085;2356;6089;6812	2085;2356;6089;6812
Q5E9R3;Q2KJ47	Q5E9R3	7;1	7;1	5;0	EH domain-containing protein 1	EHD1	sp|Q5E9R3|EHD1_BOVIN EH domain-containing protein 1 OS=Bos taurus OX=9913 GN=EHD1 PE=1 SV=1	2	7	7	5	0	7	0	7	0	5	16.1	16.1	12.4	60.681	534	534;543	0	46.992		By MS/MS	0	16.1	64258000	0	64258000	0	0	0	9	9	DKPTYDEIFYTLSPVNGK;HLIEQDFPGMR;LLDTVDDMLANDIAR;LLPLEEHYR;LNAFGNAFLNR;QEESLMPAQVVK;SKLPNTVLGK				652	638;1530;2159;2186;2208;2736;3088	True;True;True;True;True;True;True	693;1646;2346;2374;2403;3006;3399	1101;2584;2585;4013;4054;4055;4098;4973;5775	1059;2504;2505;3924;3962;3963;4005;4847;5673	1059;2505;3924;3962;4005;4847;5673
E1BJV0	E1BJV0	4	4	3	EH domain containing 4	EHD4	tr|E1BJV0|E1BJV0_BOVIN EH domain containing 4 OS=Bos taurus OX=9913 GN=EHD4 PE=3 SV=1	1	4	4	3	0	4	0	4	0	3	8.3	8.3	6.3	61.024	540	540	0	31.045		By MS/MS	0	8.3	33420000	0	33420000	0	0	0	4	4	LIEAVDNMLTNK;MFSWLGR;SISIIDSPGILSGEK;YLLEQDFPGMR				359	2119;2427;3076;4023	True;True;True;True	2302;2649;3384;4413	3896;4467;5749;7332	3809;4362;5649;7195	3809;4362;5649;7195
E1BLZ8	E1BLZ8	1	1	1	Eukaryotic translation initiation factor 3 subunit F	EIF3F	tr|E1BLZ8|E1BLZ8_BOVIN Eukaryotic translation initiation factor 3 subunit F OS=Bos taurus OX=9913 GN=EIF3F PE=1 SV=3	1	1	1	1	1	0	1	0	1	0	7.9	7.9	7.9	40.895	390	390	0.0078616	6.1003	By MS/MS		7.9	0	2077300	2077300	0	0	0	1	0	1	KVSPNELILGWYATGHDITEHSVLIHEYYSR				363	1962	TRUE	2123	3501	3414	3414
E1B9P4	E1B9P4	15	15	15	Epididymal sperm binding protein 1	ELSPBP1	tr|E1B9P4|E1B9P4_BOVIN Epididymal sperm binding protein 1 OS=Bos taurus OX=9913 GN=ELSPBP1 PE=4 SV=1	1	15	15	15	3	15	3	15	3	15	62.8	62.8	62.8	26.014	223	223	0	157.35	By matching	By MS/MS	21.1	62.8	3.2786e+09	5186100	3.2734e+09	837050	465510000	0	31	31	CVFPFIYR;DGKWSLCADTR;DSCIFPFTYK;ENLLWCATSYNYDR;ENLLWCATSYNYDRDHTWVYC;GKPHNGCITDGSLFGR;HCLTEDYPR;ISSLVPGFPCHFPFNYK;LWCPTTENMDKDGK;PCIFPATYR;PHNGCITDGSLFGR;QWCSVTSSFDEK;WKHCLTEDYPR;WSLCADTR;YCETNEYGGNSFSK				338	539;599;706;928;929;1324;1490;1811;2377;2693;2699;2822;3935;3944;3962	True;True;True;True;True;True;True;True;True;True;True;True;True;True;True	586;651;767;1002;1003;1422;1423;1602;1964;2588;2960;2967;3107;3108;4321;4330;4349	863;1042;1043;1220;1598;1599;1600;1601;2205;2206;2207;2208;2209;2210;2211;2212;2475;2476;2477;3198;3199;3200;4375;4919;4927;5139;5140;5141;5142;7194;7204;7231	835;836;1004;1005;1172;1536;1537;1538;2127;2128;2129;2130;2131;2132;2133;2134;2388;2389;3114;3115;3116;4275;4793;4801;5018;5019;5020;5021;7066;7076;7099	836;1005;1172;1536;1538;2131;2389;3115;4275;4793;4801;5018;7066;7076;7099	95
Q9XSJ4;F1MB08;A0A3Q1MXQ0;A0A3Q1LGA6	Q9XSJ4;F1MB08;A0A3Q1MXQ0;A0A3Q1LGA6	14;14;13;12	14;14;13;12	11;11;10;9	Alpha-enolase	ENO1	sp|Q9XSJ4|ENOA_BOVIN Alpha-enolase OS=Bos taurus OX=9913 GN=ENO1 PE=1 SV=4;tr|F1MB08|F1MB08_BOVIN Alpha-enolase OS=Bos taurus OX=9913 GN=ENO1 PE=3 SV=2;tr|A0A3Q1MXQ0|A0A3Q1MXQ0_BOVIN Alpha-enolase OS=Bos taurus OX=9913 GN=ENO1 PE=3 SV=1;tr|A0A3Q1LGA6|A0A3Q	4	14	14	11	3	14	3	14	3	11	42.4	42.4	31.8	47.326	434	434;500;500;415	0	96.588	By MS/MS	By MS/MS	10.8	42.4	148150000	4970400	143180000	1199200	28655000	1	18	19	AAVPSGASTGIYEALELR;DATNVGDEGGFAPNILENK;FTASAGIQVVGDDLTVTNPK;FTASAGIQVVGDDLTVTNPKR;GNPTVEVDLFTAK;IGAEVYHNLK;KLNVVEQEK;LAQSNGWGVMVSHR;LNVVEQEK;SFIRDYPVVSIEDPFDQDDWEAWQK;VNQIGSVTESLQACK;VVIGMDVAASEFYR;YITPDELANLYK;YNQILRIEEELGSK				370	29;568;1146;1147;1364;1650;1918;2007;2233;3022;3772;3881;4011;4045	True;True;True;True;True;True;True;True;True;True;True;True;True;True	30;619;1239;1240;1466;1783;2075;2172;2173;2433;3325;4141;4266;4401;4442	36;988;989;1966;1967;1968;2286;2863;2864;2865;2866;3362;3567;3568;4134;5631;5632;6941;6942;7113;7319;7320;7420	34;951;952;1893;1894;1895;2208;2786;2787;3275;3477;3478;4041;5538;6824;6825;6988;7183;7275	34;951;1894;1895;2208;2787;3275;3478;4041;5538;6824;6988;7183;7275	42
Q3ZC09;A0A452DI31;A0A3Q1M0V5;A0A3Q1LMT0;A0A3Q1MIY8;A6QR19	Q3ZC09;A0A452DI31;A0A3Q1M0V5;A0A3Q1LMT0	9;9;8;7;3;3	6;6;5;4;2;2	6;6;5;4;2;2	Beta-enolase	ENO3	sp|Q3ZC09|ENOB_BOVIN Beta-enolase OS=Bos taurus OX=9913 GN=ENO3 PE=2 SV=1;tr|A0A452DI31|A0A452DI31_BOVIN Beta-enolase OS=Bos taurus OX=9913 GN=ENO3 PE=1 SV=1;tr|A0A3Q1M0V5|A0A3Q1M0V5_BOVIN Beta-enolase OS=Bos taurus OX=9913 GN=ENO3 PE=1 SV=1;tr|A0A3Q1LMT0|	6	9	6	6	0	9	0	6	0	6	24.7	18.2	18.2	47.095	434	434;444;576;412;427;434	0	38.559		By MS/MS	0	24.7	58954000	0	58954000	0	0	0	7	7	AAVPSGASTGIYEALELR;AAVPSGASTGIYEALELRDGDK;GNPTVEVDLHTAK;IEEALGDK;IGAEVYHHLK;LAMQEFMILPVGASSFR;LAQSNGWGVMVSHR;TLGPALLEK;VVIGMDVAASEFYR				226	29;30;1365;1625;1649;2003;2007;3425;3881	False;True;True;True;True;True;False;True;False	30;31;1467;1754;1782;2168;2172;2173;3755;4266	36;37;2287;2819;2861;2862;3563;3567;3568;6288;7113	34;35;2209;2743;2784;2785;3473;3477;3478;6170;6988	34;35;2209;2743;2785;3473;3478;6170;6988	42
F1MEM5;Q32LQ0;A0A3Q1MRJ2	F1MEM5;Q32LQ0;A0A3Q1MRJ2	10;9;8	10;9;8	10;9;8	Aminopeptidase	ENPEP	tr|F1MEM5|F1MEM5_BOVIN Aminopeptidase OS=Bos taurus OX=9913 GN=ENPEP PE=3 SV=1;sp|Q32LQ0|AMPE_BOVIN Glutamyl aminopeptidase OS=Bos taurus OX=9913 GN=ENPEP PE=2 SV=1;tr|A0A3Q1MRJ2|A0A3Q1MRJ2_BOVIN Aminopeptidase OS=Bos taurus OX=9913 GN=ENPEP PE=3 SV=1	3	10	10	10	0	10	0	10	0	10	11.5	11.5	11.5	109.82	956	956;956;912	0	62.939		By MS/MS	0	11.5	59547000	0	59547000	0	0	0	10	10	ALSNMPVEKEESVDDTWSR;ASFIDDAFALAR;FQIGCQNYLKK;GIPLTIYVQPEQK;INPDHIGFYR;MLENWITR;NNIEWLK;RPSGEQVQVR;SIAATDHEPTDAR;YLWLHLR				379	218;310;1111;1310;1747;2435;2598;2907;3063;4032	True;True;True;True;True;True;True;True;True;True	233;337;1202;1408;1895;2657;2852;3203;3371;4423	302;451;1919;2188;3113;4477;4746;5465;5733;7345	289;432;1844;2110;3029;4372;4627;5373;5633;7207	289;432;1844;2110;3029;4372;4627;5373;5633;7207
P15396;A0A3Q1MGJ4	P15396;A0A3Q1MGJ4	14;13	14;13	14;13	Ectonucleotide pyrophosphatase/phosphodiesterase family member 3	ENPP3	sp|P15396|ENPP3_BOVIN Ectonucleotide pyrophosphatase/phosphodiesterase family member 3 OS=Bos taurus OX=9913 GN=ENPP3 PE=1 SV=2;tr|A0A3Q1MGJ4|A0A3Q1MGJ4_BOVIN Ectonucleotide pyrophosphatase/phosphodiesterase family member 3 OS=Bos taurus OX=9913 GN=ENPP3 P	2	14	14	14	0	14	0	14	0	14	21.5	21.5	21.5	99.522	874	874;844	0	87.17		By MS/MS	0	21.5	91240000	0	91240000	0	0	0	16	16	AQPVSEILQLK;AYSYCGGGNHGYDNEFK;LNLPFGRPR;LQTNSDLER;MPLWSSYTVPKPGDTSPLPPTVPDCLR;MQSTLNLSTEEPVKR;NKEPCLLYHR;SMEAIFLAHGPSFK;TFGLLMEGLK;TMWNYFHSVLLVK;TYLPVFETVI;VNLLVDRQWQAVR;VPFYEPSHAEELSK;VRDVELLTGLDFYQEK				527	290;402;2224;2274;2453;2457;2558;3145;3339;3448;3568;3769;3776;3803	True;True;True;True;True;True;True;True;True;True;True;True;True;True	315;433;2422;2476;2681;2685;2804;3459;3664;3782;3919;4137;4145;4177	427;568;4121;4122;4197;4526;4531;4679;5884;6172;6325;6588;6935;6946;6995;6996	408;543;4028;4029;4104;4416;4421;4564;5782;6054;6206;6469;6818;6829;6874;6875	408;543;4028;4104;4416;4421;4564;5782;6054;6206;6469;6818;6829;6874
F1MB26;F1MB25;A0A3Q1NH91	F1MB26;F1MB25;A0A3Q1NH91	7;6;6	7;6;6	2;1;1	Ectonucleoside triphosphate diphosphohydrolase 1	ENTPD1	tr|F1MB26|F1MB26_BOVIN Ectonucleoside triphosphate diphosphohydrolase 1 OS=Bos taurus OX=9913 GN=ENTPD1 PE=3 SV=1;tr|F1MB25|F1MB25_BOVIN Ectonucleoside triphosphate diphosphohydrolase 1 OS=Bos taurus OX=9913 GN=ENTPD1 PE=3 SV=1;tr|A0A3Q1NH91|A0A3Q1NH91_BOV	3	7	7	2	0	7	0	7	0	2	19.2	19.2	5.1	59.498	525	525;513;564	0	46.373		By MS/MS	0	19.2	92186000	0	92186000	0	0	0	8	8	FSSSELPTRTEESELK;GAGNFQR;KVNEINVYLTACMER;LALGLQGTNGIIHEPCFHSR;LKGPGISGFAK;MSVLNEGFCTK;VIPSIQHMETPVYLGATAGMR				371	1142;1199;1958;2001;2142;2470;3692	True;True;True;True;True;True;True	1235;1295;2118;2165;2166;2326;2702;4055	1961;2050;3452;3560;3561;3936;4551;6823	1888;1976;3364;3470;3471;3848;4443;6710	1888;1976;3364;3471;3848;4443;6710	102
O18956	O18956	6	1	1	Ectonucleoside triphosphate diphosphohydrolase 1	ENTPD1	sp|O18956|ENTP1_BOVIN Ectonucleoside triphosphate diphosphohydrolase 1 OS=Bos taurus OX=9913 GN=ENTPD1 PE=1 SV=1	1	6	1	1	0	6	0	1	0	1	18.3	3.9	3.9	58.113	513	513	0	17.294		By MS/MS	0	18.3	24104000	0	24104000	0	0	0	2	2	GAGNFQR;ILAAVASSISEYPFDFQGAR;KVNEINVYLTACMER;LALGLQGTNGIIHEPCFHSR;MSVLNEGFCTK;VIPSIQHMETPVYLGATAGMR				498	1199;1709;1958;2001;2470;3692	False;True;False;False;False;False	1295;1854;2118;2165;2166;2702;4055	2050;3060;3061;3452;3560;3561;4551;6823	1976;2978;2979;3364;3470;3471;4443;6710	1976;2979;3364;3471;4443;6710	102
Q3T0L5;F1MEP6	Q3T0L5;F1MEP6	3;3	3;3	3;3	Epithelial cell adhesion molecule	EPCAM	sp|Q3T0L5|EPCAM_BOVIN Epithelial cell adhesion molecule OS=Bos taurus OX=9913 GN=EPCAM PE=2 SV=1;tr|F1MEP6|F1MEP6_BOVIN Epithelial cell adhesion molecule OS=Bos taurus OX=9913 GN=EPCAM PE=4 SV=1	2	3	3	3	0	3	0	3	0	3	12.7	12.7	12.7	34.859	314	314;314	0	19.852		By MS/MS	0	12.7	12719000	0	12719000	0	0	0	4	4	PYDLQSLQSALK;TQNDVDIADVAYYFEK;VNGELLDLDPGR				380	2717;3488;3766	True;True;True	2986;3829;4132;4133	4946;6389;6390;6930;6931	4820;6269;6270;6813;6814	4820;6269;6814
A0A3Q1M2U3;F1N6C4;A0A3Q1M2P8;E1BCX9	A0A3Q1M2U3;F1N6C4;A0A3Q1M2P8;E1BCX9	1;1;1;1	1;1;1;1	1;1;1;1	Epidermal growth factor receptor pathway substrate 8	EPS8	tr|A0A3Q1M2U3|A0A3Q1M2U3_BOVIN Epidermal growth factor receptor pathway substrate 8 OS=Bos taurus OX=9913 GN=EPS8 PE=4 SV=1;tr|F1N6C4|F1N6C4_BOVIN Epidermal growth factor receptor pathway substrate 8 OS=Bos taurus OX=9913 GN=EPS8 PE=4 SV=2;tr|A0A3Q1M2P8|A0	4	1	1	1	1	0	1	0	1	0	2.7	2.7	2.7	88.597	792	792;819;836;838	0	7.8507	By MS/MS		2.7	0	1649200	1649200	0	0	0	1	0	1	IDRDVQILNHILDDIEFFITK				94	1620	TRUE	1749	2813	2737	2737
G5E5T1;A0A3Q1LV39	G5E5T1;A0A3Q1LV39	5;5	5;5	5;5	EPS8 like 2	EPS8L2	tr|G5E5T1|G5E5T1_BOVIN EPS8 like 2 OS=Bos taurus OX=9913 GN=EPS8L2 PE=4 SV=2;tr|A0A3Q1LV39|A0A3Q1LV39_BOVIN EPS8 like 2 OS=Bos taurus OX=9913 GN=EPS8L2 PE=4 SV=1	2	5	5	5	0	5	0	5	0	5	8.4	8.4	8.4	79.924	713	713;723	0	28.641		By MS/MS	0	8.4	17343000	0	17343000	0	0	0	5	5	DAVGFLR;EMALWESLGETWTRPR;QQGGSELEELMSK;SQPAPPPLTHASGPR;VYSQLTVQK				57	569;914;2786;3183;3914	True;True;True;True;True	620;988;3066;3497;4299	990;1580;5079;5932;7162	953;1517;4961;5828;7034	953;1517;4961;5828;7034
P31976;A0A3Q1LVC7	P31976;A0A3Q1LVC7	37;37	37;37	27;27	Ezrin	EZR	sp|P31976|EZRI_BOVIN Ezrin OS=Bos taurus OX=9913 GN=EZR PE=1 SV=2;tr|A0A3Q1LVC7|A0A3Q1LVC7_BOVIN Ezrin OS=Bos taurus OX=9913 GN=EZR PE=1 SV=1	2	37	37	27	3	37	3	37	2	27	53.9	53.9	39.4	68.759	581	581;670	0	275.55	By MS/MS	By MS/MS	6	53.9	719990000	7227700	712760000	111900	58701000	0	51	51	AGYLGSER;AKEELERQAADQIK;APDFVFYAPR;AQEEAGRLEADR;AQEEAGRLEADRLAALR;DQWEDRIQVWHAEHR;DSAMLEYLK;EAQDDLVK;ELSDQIQR;ENEVEEWQLR;ETVEREK;EVWYFGLQYVDNK;FVIKPIDKK;FYPEDVAEELIQDITQK;IALLEEAR;IALLEEARR;IAQDLEMYGINYFEIK;IGFPWSEIR;ILQLCMGNHELYMR;IQVWHAEHR;ITEAEKNER;KAPDFVFYAPR;KFVIKPIDK;LEADRLAALR;NISFNDK;QLFDQVVK;QLMTLTSELSQARDENK;QLMTLTSELSQARDENKR;QQLETEKK;QRIDEFEAM;RILQLCMGNHELYMR;RITEAEKNER;RKPDTIEVQQMK;R…				59	134;171;259;275;276;699;703;788;906;925;979;1017;1164;1182;1590;1591;1596;1656;1732;1782;1822;1863;1884;2046;2552;2765;2774;2775;2788;2796;2887;2890;2893;2922;3177;3381;3862	True;True;True;True;True;True;True;True;True;True;True;True;True;True;True;True;True;True;True;True;True;True;True;True;True;True;True;True;True;True;True;True;True;True;True;True;True	143;184;278;300;301;760;764;851;975;999;1055;1098;1257;1275;1716;1717;1723;1790;1878;1932;1976;2017;2038;2218;2798;3044;3053;3054;3068;3077;3180;3183;3186;3187;3218;3491;3708;4245	192;241;363;409;410;411;1207;1208;1214;1215;1345;1554;1593;1667;1725;1999;2019;2020;2021;2774;2775;2782;2873;2874;3090;3091;3158;3216;3270;3296;3639;4672;4673;5045;5059;5060;5061;5062;5082;5094;5413;5416;5417;5420;5421;5422;5482;5483;5925;5926;6224;6225;6226;7082	182;229;350;392;393;394;1161;1162;1167;1291;1494;1531;1602;1662;1926;1946;1947;1948;2698;2699;2706;2795;3006;3007;3074;3132;3185;3209;3543;4557;4558;4929;4940;4941;4942;4943;4964;4975;5321;5322;5325;5326;5329;5330;5331;5389;5390;5821;5822;6106;6107;6108;6958	182;229;350;392;394;1162;1167;1291;1494;1531;1602;1662;1926;1946;2698;2699;2706;2795;3006;3074;3132;3185;3209;3543;4557;4929;4940;4942;4964;4975;5321;5325;5331;5389;5822;6107;6958
Q9XT56;A0A3Q1MSB5	Q9XT56;A0A3Q1MSB5	2;2	2;2	2;2	Junctional adhesion molecule A	F11R	sp|Q9XT56|JAM1_BOVIN Junctional adhesion molecule A OS=Bos taurus OX=9913 GN=F11R PE=2 SV=1;tr|A0A3Q1MSB5|A0A3Q1MSB5_BOVIN Junctional adhesion molecule A OS=Bos taurus OX=9913 GN=F11R PE=4 SV=1	2	2	2	2	0	2	0	2	0	2	6.7	6.7	6.7	32.455	298	298;319	0	12.013		By MS/MS	0	6.7	4540700	0	4540700	0	0	0	2	2	AVLTCSER;LSCSYSGFSSPR				188	377;2306	True;True	407;2509	540;4240	515;4148	515;4148
P00735;CON__P00735;A0A452DI66	P00735;CON__P00735;A0A452DI66	6;6;6	6;6;6	6;6;6	Prothrombin	F2	sp|P00735|THRB_BOVIN Prothrombin OS=Bos taurus OX=9913 GN=F2 PE=1 SV=2;;tr|A0A452DI66|A0A452DI66_BOVIN Prothrombin OS=Bos taurus OX=9913 GN=F2 PE=3 SV=1	3	6	6	6	0	6	0	6	0	6	11.4	11.4	11.4	70.505	625	625;625;625	0	38.574		By MS/MS	0	11.4	63654000	0	63654000	0	0	0	8	8	ENLDRDIALLK;IRITDNMFCAGYKPGEGK;LLHAGFK;SGIECQLWR;TFGAGEADCGLRPLFEK;YGFYTHVFR			+	228	927;1786;2169;3042;3338;3992	True;True;True;True;True;True	1001;1936;2356;3345;3663;4380	1596;1597;3163;4026;5656;6171;7266;7267	1534;1535;3079;3936;5561;6053;7135;7136	1535;3079;3936;5561;6053;7135
P30931	P30931	2	2	2	Tissue factor	F3	sp|P30931|TF_BOVIN Tissue factor OS=Bos taurus OX=9913 GN=F3 PE=1 SV=1	1	2	2	2	0	2	0	2	0	2	13	13	13	32.475	292	292	0	23.502		By MS/MS	0	13	19673000	0	19673000	0	0	0	3	3	CFYTTNTECDVTDEIVK;TILEWEPKPINHVYTVQISPR				538	448;3394	True;True	485;3722	720;6246;6247	685;6128;6129	685;6128
F1N0I3;Q28107;CON__Q28107	F1N0I3;Q28107;CON__Q28107	23;23;23	23;23;23	23;23;23	Coagulation factor V	F5	tr|F1N0I3|F1N0I3_BOVIN Coagulation factor V OS=Bos taurus OX=9913 GN=F5 PE=3 SV=3;sp|Q28107|FA5_BOVIN Coagulation factor V OS=Bos taurus OX=9913 GN=F5 PE=1 SV=1;	3	23	23	23	0	23	0	23	0	23	15.3	15.3	15.3	239.54	2121	2121;2211;2211	0	152.73		By MS/MS	0	15.3	128010000	0	128010000	0	0	0	25	25	AEVDDVIQVR;ASKPGWWLLDTEVGEIQR;AWAYYSAVNPEK;ENQIDPPVVAR;EVLLTGIQTQGAK;FSEGASYSDHTLPMEK;FVQSDDVDYVPEDTVYK;ISPTGSYNKPALR;IVYREYEAYFQK;LDPQGEYEEHLGILGPVIR;LNNGGSYNAWIAEK;LRQFYVAAQSIR;LSTEFNPEPWIQVDMQK;MYEQEWVR;NLASRPYSLHAHGLSYEK;NSHEFHAINGMIYNLPGLR;RLEDPSSEGDGILGPIIR;SLHLDNFSNR;SLSSEMYVK;SWYIEDNIYK;TWNQSIALR;TYTYVWHATTR;WNILESDEPTENDAQCLTRPYYSNVDITR			+	318	90;319;390;931;1000;1132;1168;1807;1846;2042;2226;2294;2327;2487;2565;2635;2896;3110;3138;3267;3559;3570;3940	True;True;True;True;True;True;True;True;True;True;True;True;True;True;True;True;True;True;True;True;True;True;True	96;346;420;1005;1079;1224;1261;1960;2000;2214;2424;2425;2496;2532;2727;2814;2892;3190;3422;3452;3586;3909;3921;4326	129;461;554;1603;1702;1946;2003;3193;3194;3245;3635;4125;4126;4219;4276;4580;4692;4798;5425;5812;5873;6063;6573;6590;7199	121;441;529;1540;1636;1872;1930;3109;3110;3160;3539;4032;4033;4126;4185;4470;4578;4675;5334;5710;5772;5954;6454;6471;7071	121;441;529;1540;1636;1872;1930;3109;3160;3539;4032;4126;4185;4470;4578;4675;5334;5710;5772;5954;6454;6471;7071	92
P22457	P22457	2	2	2	Coagulation factor VII	F7	sp|P22457|FA7_BOVIN Coagulation factor VII OS=Bos taurus OX=9913 GN=F7 PE=1 SV=2	1	2	2	2	0	2	0	2	0	2	5.4	5.4	5.4	48.96	447	447	0	12.118		By MS/MS	0	5.4	6400400	0	6400400	0	0	0	2	2	FSAVSGWGQLLER;LLTQDCLQQSR				533	1129;2197	True;True	1221;2392	1943;4085	1869;3993	1869;3993
G5E5W1	G5E5W1	1	1	1	Coagulation factor VIII	F8	tr|G5E5W1|G5E5W1_BOVIN Coagulation factor VIII OS=Bos taurus OX=9913 GN=F8 PE=3 SV=1	1	1	1	1	0	1	0	1	0	1	0.6	0.6	0.6	263.54	2323	2323	0	8.38		By MS/MS	0	0.6	11964000	0	11964000	0	0	0	2	2	DLHSGLIGPILICR				492	649	TRUE	704	1123	1079;1080	1080
P55052	P55052	1	1	1	Fatty acid-binding protein 5	FABP5	sp|P55052|FABP5_BOVIN Fatty acid-binding protein 5 OS=Bos taurus OX=9913 GN=FABP5 PE=1 SV=4	1	1	1	1	0	1	0	1	0	1	6.7	6.7	6.7	15.074	135	135	0.0092879	6.0545		By MS/MS	0	6.7	2268600	0	2268600	0	0	0	1	1	ATVQQLVGR				543	354	TRUE	382	500	478	478
Q3SZB7	Q3SZB7	5	5	5	Fructose-1,6-bisphosphatase 1	FBP1	sp|Q3SZB7|F16P1_BOVIN Fructose-1,6-bisphosphatase 1 OS=Bos taurus OX=9913 GN=FBP1 PE=2 SV=3	1	5	5	5	0	5	0	5	0	5	20.7	20.7	20.7	36.728	338	338	0	66.603		By MS/MS	0	20.7	43596000	0	43596000	0	0	0	4	4	DFDPALTEYVQR;ETVLDIVPTDIHQK;ISKDDPSEK;KLDVLSNDLVVNVLK;SPIILGSPEDVTEFLEIYKK				625	585;980;1802;1912;3167	True;True;True;True;True	637;1056;1955;2068;3481	1025;1668;3188;3355;5910	986;1603;3104;3268;5807	986;1603;3104;3268;5807
A0A452DJJ0;A0A3Q1M1V7;Q5I2E5;A4FV99	A0A452DJJ0;A0A3Q1M1V7;Q5I2E5;A4FV99	4;4;4;4	4;4;4;4	4;4;4;4	Fibrinogen C-terminal domain-containing protein	FCN1	tr|A0A452DJJ0|A0A452DJJ0_BOVIN Fibrinogen C-terminal domain-containing protein OS=Bos taurus OX=9913 GN=FCN1 PE=4 SV=1;tr|A0A3Q1M1V7|A0A3Q1M1V7_BOVIN Fibrinogen C-terminal domain-containing protein OS=Bos taurus OX=9913 GN=FCN1 PE=4 SV=1;sp|Q5I2E5|FCN2_BOV	4	4	4	4	0	4	0	4	0	4	20.1	20.1	20.1	34.063	314	314;318;329;400	0	27.044		By MS/MS	0	20.1	37275000	0	37275000	0	0	0	6	6	LVGLEGSDKLSILR;LVLGAFVEGNAGDSLTDHGNHFFSTK;MADEAEK;YLRGPHTSYANGINWK				89	2347;2351;2403;4027	True;True;True;True	2554;2559;2620;4417	4301;4306;4307;4433;7336;7337	4210;4215;4216;4331;7199;7200	4210;4215;4331;7199	23
Q58D62;CON__Q58D62	Q58D62;CON__Q58D62	3;3	3;3	3;3	Fetuin-B	FETUB	sp|Q58D62|FETUB_BOVIN Fetuin-B OS=Bos taurus OX=9913 GN=FETUB PE=1 SV=1;	2	3	3	3	3	3	3	3	3	3	7	7	7	42.663	387	387;387	0	22.13	By MS/MS	By MS/MS	7	7	77931000	71054000	6877700	32484000	2107400	3	1	4	AIFYINK;IFHESVYGQCK;VVVLPFPSK			+	324	154;1636;3903	True;True;True	163;1768;4288	214;215;2836;2837;2838;2839;7146;7147	204;2758;2759;7019	204;2759;7019
P02672;CON__P02672;F6QND5;A0A3Q1LVV7	P02672;CON__P02672;F6QND5;A0A3Q1LVV7	8;8;8;7	8;8;8;7	8;8;8;7	Fibrinogen alpha chain	FGA	sp|P02672|FIBA_BOVIN Fibrinogen alpha chain OS=Bos taurus OX=9913 GN=FGA PE=1 SV=5;;tr|F6QND5|F6QND5_BOVIN Fibrinogen alpha chain OS=Bos taurus OX=9913 GN=FGA PE=4 SV=1;tr|A0A3Q1LVV7|A0A3Q1LVV7_BOVIN Fibrinogen alpha chain OS=Bos taurus OX=9913 GN=FGA PE=4	4	8	8	8	2	7	2	7	2	7	15.9	15.9	15.9	67.011	615	615;615;863;818	0	51.52	By MS/MS	By MS/MS	4.9	13.2	33720000	14304000	19415000	8535600	10427000	1	7	8	ALLEMQQTK;ETGWPFCSDEDWNTK;GLIDEVDQDFTSR;GNLDDFFHRDKDDFFTR;MSTITGPVPR;MVLETFGGDGHAR;NVRDQLVDMK;SQLQEAPLEWK			+	294	204;969;1340;1361;2468;2478;2676;3181	True;True;True;True;True;True;True;True	219;1044;1440;1463;2698;2714;2940;3495	287;1656;2232;2233;2282;4547;4565;4884;5930	275;1591;2154;2204;4439;4455;4759;5826	275;1591;2154;2204;4439;4455;4759;5826
P02676;F1MAV0;CON__P02676;A0A3Q1MG04	P02676;F1MAV0;CON__P02676;A0A3Q1MG04	7;7;7;7	7;7;7;7	7;7;7;7	Fibrinogen beta chain	FGB	sp|P02676|FIBB_BOVIN Fibrinogen beta chain OS=Bos taurus OX=9913 GN=FGB PE=1 SV=2;tr|F1MAV0|F1MAV0_BOVIN Fibrinogen beta chain OS=Bos taurus OX=9913 GN=FGB PE=4 SV=3;;tr|A0A3Q1MG04|A0A3Q1MG04_BOVIN Fibrinogen beta chain OS=Bos taurus OX=9913 GN=FGB PE=4 SV	4	7	7	7	0	7	0	7	0	7	19	19	19	53.339	468	468;477;495;504	0	46.365		By MS/MS	0	19	27436000	0	27436000	0	0	0	7	7	ARPATATVGQK;EDGGGWWYNR;GGWTVIQNR;GRQNQVQDNENVVNEYSSHLEK;QDGSVDFGR;TPCTVTCNIPVVSGK;TSSSTFQYITLLK			+	156	306;805;1284;1400;2732;3463;3513	True;True;True;True;True;True;True	333;868;1382;1512;3002;3802;3856	447;1422;2154;2355;4969;6352;6439	428;1369;2078;2276;4843;6232;6318	428;1369;2078;2276;4843;6232;6318
A0A3Q1MV91;Q3SZZ9;F1MGU7;A0A3Q1N064;P12799	A0A3Q1MV91;Q3SZZ9;F1MGU7;A0A3Q1N064;P12799	9;9;9;8;6	9;9;9;8;6	9;9;9;8;6	Fibrinogen gamma-B chain	FGG	tr|A0A3Q1MV91|A0A3Q1MV91_BOVIN Fibrinogen gamma-B chain OS=Bos taurus OX=9913 GN=FGG PE=4 SV=1;tr|Q3SZZ9|Q3SZZ9_BOVIN FGG protein OS=Bos taurus OX=9913 GN=FGG PE=2 SV=1;tr|F1MGU7|F1MGU7_BOVIN Fibrinogen gamma-B chain OS=Bos taurus OX=9913 GN=FGG PE=4 SV=1;	5	9	9	9	2	9	2	9	2	9	30.2	30.2	30.2	47.366	420	420;435;443;426;444	0	62.641	By matching	By MS/MS	8.3	30.2	36232000	1184800	35047000	456020	9838300	0	9	9	CHAGHLNGVYYQGGTYSK;EGFGHLSPTGNTEFWLGNEK;FLQEIYNSNSQK;IHDVTGR;IHDVTGRDCQDVANK;IHLISTQSTIPYVLR;IQLEDWNGR;SMMEEIMKYETLISTHESTIR;VVQLEANCQEPCQDTVK				200	461;831;1094;1667;1668;1673;1774;3148;3893	True;True;True;True;True;True;True;True;True	498;896;1184;1808;1809;1814;1923;3462;4278	736;1451;1452;1897;2962;2963;2964;2970;3149;5887;7128	700;1398;1824;2885;2886;2892;3065;5785;7002	700;1398;1824;2885;2886;2892;3065;5785;7002	36
Q29RY7	Q29RY7	1	1	1	Fibroleukin	FGL2	sp|Q29RY7|FGL2_BOVIN Fibroleukin OS=Bos taurus OX=9913 GN=FGL2 PE=2 SV=1	1	1	1	1	0	1	0	1	0	1	2	2	2	50.684	441	441	0.0050336	6.4107		By MS/MS	0	2	2008600	0	2008600	0	0	0	1	1	DEAAQNACR				587	582	TRUE	634	1019	980	980
Q3T173;F1MR86;G3MZ95;A0A3Q1LZP8	Q3T173;F1MR86;G3MZ95;A0A3Q1LZP8	2;2;1;1	2;2;1;1	2;2;1;1	Four and a half LIM domains 1	FHL1	tr|Q3T173|Q3T173_BOVIN Four and a half LIM domains 1 OS=Bos taurus OX=9913 GN=FHL1 PE=1 SV=1;tr|F1MR86|F1MR86_BOVIN Four and a half LIM domains 1 OS=Bos taurus OX=9913 GN=FHL1 PE=1 SV=3;tr|G3MZ95|G3MZ95_BOVIN Four and a half LIM domains 1 OS=Bos taurus OX=	4	2	2	2	0	2	0	2	0	2	9.3	9.3	9.3	22.018	194	194;339;329;372	0	11.21		By MS/MS	0	9.3	4218900	0	4218900	0	0	0	2	2	FCANTCVQCR;YWHDTCFR				422	1035;4084	True;True	1119;4482	1784;7467	1717;7320	1717;7320
CON__Q5D862;Q5D862	CON__Q5D862;Q5D862	1;1	1;1	1;1	Filaggrin-2	FLG2	;sp|Q5D862|FILA2_HUMAN Filaggrin-2 OS=Homo sapiens OX=9606 GN=FLG2 PE=1 SV=1	2	1	1	1	0	1	0	1	0	1	0.5	0.5	0.5	248.07	2391	2391;2391	0	7.0764		By MS/MS	0	0.5	8695800	0	8695800	0	0	0	1	1	FSNSSSSNEFSK			+	325	1140	TRUE	1233	1955	1881	1881
A0A3Q1M057;A0A3Q1LMA3;F1N169	A0A3Q1M057;A0A3Q1LMA3;F1N169	2;2;2	2;2;2	2;2;2	Filamin A	FLNA	tr|A0A3Q1M057|A0A3Q1M057_BOVIN Filamin A OS=Bos taurus OX=9913 GN=FLNA PE=1 SV=1;tr|A0A3Q1LMA3|A0A3Q1LMA3_BOVIN Filamin A OS=Bos taurus OX=9913 GN=FLNA PE=1 SV=1;tr|F1N169|F1N169_BOVIN Filamin A OS=Bos taurus OX=9913 GN=FLNA PE=1 SV=3	3	2	2	2	0	2	0	2	0	2	1.2	1.2	1.2	270.48	2548	2548;2556;2647	0	12.158		By MS/MS	0	1.2	4858300	0	4858300	0	0	0	2	2	AFGPGLQGGSAGSPAR;SPFSVGVSPSLDLSK				26	101;3165	True;True	108;3479	152;5908	144;5805	144;5805
A0A3Q1M0Y7;A0A3Q1MZI6;A0A3Q1MQ34;E1BKX7	A0A3Q1M0Y7;A0A3Q1MZI6;A0A3Q1MQ34;E1BKX7	3;3;3;3	3;3;3;3	3;3;3;3	Filamin B	FLNB	tr|A0A3Q1M0Y7|A0A3Q1M0Y7_BOVIN Filamin B OS=Bos taurus OX=9913 GN=FLNB PE=1 SV=1;tr|A0A3Q1MZI6|A0A3Q1MZI6_BOVIN Filamin B OS=Bos taurus OX=9913 GN=FLNB PE=1 SV=1;tr|A0A3Q1MQ34|A0A3Q1MQ34_BOVIN Filamin B OS=Bos taurus OX=9913 GN=FLNB PE=1 SV=1;tr|E1BKX7|E1B	4	3	3	3	0	3	0	3	0	3	1.6	1.6	1.6	275.5	2578	2578;2596;2602;2633	0	18.532		By MS/MS	0	1.6	5275300	0	5275300	0	0	0	3	3	IFAQDGDGQPIDIQMK;VLFASQEIPTSPFR;VTVLFAGQHISK				82	1634;3722;3865	True;True;True	1766;4085;4248	2834;6863;7087	2756;6750;6962	2756;6750;6962
Q08DN8	Q08DN8	2	2	2	Flotillin-1	FLOT1	sp|Q08DN8|FLOT1_BOVIN Flotillin-1 OS=Bos taurus OX=9913 GN=FLOT1 PE=2 SV=1	1	2	2	2	0	2	0	2	0	2	4.9	4.9	4.9	47.353	427	427	0	11.801		By MS/MS	0	4.9	1229200	0	1229200	0	0	0	1	1	ARAEAEQMAK;VTGEVLDILSR				567	298;3843	True;True	325;4218	438;7044	419;6921	419;6921
E1BHU0;G3MYB4	E1BHU0;G3MYB4	1;1	1;1	1;1	Formin 1	FMN1	tr|E1BHU0|E1BHU0_BOVIN Formin 1 OS=Bos taurus OX=9913 GN=FMN1 PE=4 SV=3;tr|G3MYB4|G3MYB4_BOVIN Formin 1 OS=Bos taurus OX=9913 GN=FMN1 PE=4 SV=2	2	1	1	1	1	0	1	0	1	0	1.3	1.3	1.3	130.75	1189	1189;1320	0.0049669	6.3219	By MS/MS		1.3	0	319670000	319670000	0	0	0	1	0	1	LKMAQESVSKLTAEK				353	2144	TRUE	2328	3941	3852	3852	244
P07589;G5E5A8;G5E5B0;G5E5A9;A0A3Q1NHX9;A0A3Q1M4K6	P07589;G5E5A8;G5E5B0;G5E5A9;A0A3Q1NHX9;A0A3Q1M4K6	14;14;14;14;13;12	14;14;14;14;13;12	14;14;14;14;13;12	Fibronectin	FN1	sp|P07589|FINC_BOVIN Fibronectin OS=Bos taurus OX=9913 GN=FN1 PE=1 SV=4;tr|G5E5A8|G5E5A8_BOVIN Fibronectin OS=Bos taurus OX=9913 GN=FN1 PE=4 SV=1;tr|G5E5B0|G5E5B0_BOVIN Fibronectin OS=Bos taurus OX=9913 GN=FN1 PE=4 SV=1;tr|G5E5A9|G5E5A9_BOVIN Fibronectin O	6	14	14	14	3	14	3	14	3	14	7.9	7.9	7.9	272.15	2478	2478;2510;2511;2601;2268;2163	0	98.738	By MS/MS	By MS/MS	1.5	7.9	64077000	4570600	59506000	471930	10134000	0	15	15	APITGYR;FLATTPNSLLVSWQPPR;GATYNIIVEAVK;GLRPGVVYEGQLISVQHYGQR;IHLYTLNDNAR;LSCQCLGFGSGHFR;NLQPGSEYAVSLVAVK;NTFAEVTGLSPGVTYHFK;SSPVVIDASTAIDAPSNLR;STTPDITGYR;SYTITGLQPGTDYK;TFYQIGDSWEK;WCGTTQNYDADQK;WLPSSSPVTGYR				490	262;1083;1215;1343;1674;2305;2579;2650;3215;3242;3280;3355;3920;3938	True;True;True;True;True;True;True;True;True;True;True;True;True;True	281;1171;1311;1443;1815;2508;2829;2909;3533;3561;3600;3681;4305;4324	366;1881;1882;2069;2236;2971;4239;4712;4830;4831;5981;5982;6019;6020;6081;6193;6194;7169;7197	353;1809;1995;2157;2893;4147;4597;4711;4712;5877;5878;5915;5971;6075;7040;7069	353;1809;1995;2157;2893;4147;4597;4712;5877;5915;5971;6075;7040;7069
O46414;A0A3Q1LVU1;A0A3Q1MNC0	O46414;A0A3Q1LVU1;A0A3Q1MNC0	1;1;1	1;1;1	1;1;1	Ferritin heavy chain	FTH1	sp|O46414|FRIH_BOVIN Ferritin heavy chain OS=Bos taurus OX=9913 GN=FTH1 PE=2 SV=3;tr|A0A3Q1LVU1|A0A3Q1LVU1_BOVIN Ferritin OS=Bos taurus OX=9913 GN=FTH1 PE=3 SV=1;tr|A0A3Q1MNC0|A0A3Q1MNC0_BOVIN Ferritin OS=Bos taurus OX=9913 PE=3 SV=1	3	1	1	1	0	1	0	1	0	1	6.1	6.1	6.1	21.051	181	181;213;235	0.0064	6.1663		By MS/MS	0	6.1	3270100	0	3270100	0	0	0	1	1	SVNQSLLELHK				61	3259	TRUE	3578	6049	5941	5941
O46415;A0A3Q1MF87;A0A3Q1MM35;F1MMT9	O46415;A0A3Q1MF87;A0A3Q1MM35;F1MMT9	3;2;2;2	3;2;2;2	3;2;2;2	Ferritin light chain	FTL	sp|O46415|FRIL_BOVIN Ferritin light chain OS=Bos taurus OX=9913 GN=FTL PE=2 SV=3;tr|A0A3Q1MF87|A0A3Q1MF87_BOVIN Ferritin OS=Bos taurus OX=9913 GN=LOC788801 PE=3 SV=1;tr|A0A3Q1MM35|A0A3Q1MM35_BOVIN Ferritin OS=Bos taurus OX=9913 PE=3 SV=1;tr|F1MMT9|F1MMT9_B	4	3	3	3	0	3	0	3	0	3	26.9	26.9	26.9	19.987	175	175;165;175;175	0	17.889		By MS/MS	0	26.9	10324000	0	10324000	0	0	0	3	3	ALFLDVQKPSQDEWGK;LAGPQAGLGEYLFER;NLNQALLDLHGLASAR				500	191;1994;2576	True;True;True	206;2158;2826	271;3548;4709	259;3458;4594	259;3458;4594
A6H768	A6H768	3	3	3	Galactokinase	GALK1	sp|A6H768|GALK1_BOVIN Galactokinase OS=Bos taurus OX=9913 GN=GALK1 PE=2 SV=2	1	3	3	3	0	3	0	3	0	3	11.7	11.7	11.7	42.226	392	392	0	16.796		By MS/MS	0	11.7	4064700	0	4064700	0	0	0	3	3	AASEQPQAGELLAK;AFLEEFGAEPELAVSAPGR;SLETSLVPLSDPK				262	22;103;3101	True;True;True	23;110;3412	29;154;5792	27;146;5692	27;146;5692
P10096;A0A3Q1M8J9	P10096;A0A3Q1M8J9	9;8	9;8	8;7	Glyceraldehyde-3-phosphate dehydrogenase	GAPDH	sp|P10096|G3P_BOVIN Glyceraldehyde-3-phosphate dehydrogenase OS=Bos taurus OX=9913 GN=GAPDH PE=1 SV=4;tr|A0A3Q1M8J9|A0A3Q1M8J9_BOVIN Glyceraldehyde-3-phosphate dehydrogenase OS=Bos taurus OX=9913 GN=GAPDH PE=1 SV=1	2	9	9	8	1	9	1	9	1	8	35.1	35.1	30	35.868	333	333;376	0	65.433	By matching	By MS/MS	6.3	35.1	176200000	6605100	169590000	1676800	38747000	0	14	14	AITIFQERDPANIK;GAAQNIIPASTGAAK;IVSNASCTTNCLAPLAK;QASEGPLK;RVIISAPSADAPMFVMGVNHEK;VIISAPSADAPMFVMGVNHEK;VIPELNGKLTGMAFR;VPTPNVSVVDLTCR;VVDLMVHMASKE				521	166;1188;1843;2725;2932;3682;3691;3788;3872	True;True;True;True;True;True;True;True;True	179;1282;1997;2994;3228;4040;4054;4159;4255;4256	235;2029;3241;3242;4957;5501;5502;6805;6806;6822;6971;7096;7097;7098;7099	223;1956;3156;3157;4831;5408;5409;6692;6709;6851;6972;6973;6974;6975	223;1956;3156;4831;5408;6692;6709;6851;6975	150
Q2KJE5	Q2KJE5	7	6	6	Glyceraldehyde-3-phosphate dehydrogenase, testis-specific	GAPDHS	sp|Q2KJE5|G3PT_BOVIN Glyceraldehyde-3-phosphate dehydrogenase, testis-specific OS=Bos taurus OX=9913 GN=GAPDHS PE=2 SV=1	1	7	6	6	3	7	3	6	3	6	25.8	21.5	21.5	43.287	395	395	0	44.148	By MS/MS	By MS/MS	12.4	25.8	38968000	6871000	32097000	7428400	8659300	2	7	9	ELIVGINGFGR;GAHQNIIPASTGAAK;IVSNASCTTNCLAPLAK;LAQPTPYSAIK;LISWYDNEYGYSNR;VPTPDVSVVDLTCR;VVICAPSPDAPMFVMGVNEK				594	894;1205;1843;2006;2133;3787;3879	True;True;False;True;True;True;True	963;1301;1997;2171;2316;4158;4264	1539;2057;2058;3241;3242;3566;3913;3914;6969;6970;7108;7109;7110	1481;1983;1984;3156;3157;3476;3826;3827;6849;6850;6984;6985	1481;1983;3156;3476;3826;6849;6984	165
Q3MHN5;CON__Q3MHN5;A0A3Q1MKX8;F1N5M2;A0A3Q1LQ02;CON__ENSEMBL:ENSBTAP00000018229	Q3MHN5;CON__Q3MHN5;A0A3Q1MKX8;F1N5M2;A0A3Q1LQ02;CON__ENSEMBL:ENSBTAP00000018229	6;6;5;5;5;4	6;6;5;5;5;4	6;6;5;5;5;4	Vitamin D-binding protein	GC	sp|Q3MHN5|VTDB_BOVIN Vitamin D-binding protein OS=Bos taurus OX=9913 GN=GC PE=2 SV=1;;tr|A0A3Q1MKX8|A0A3Q1MKX8_BOVIN Vitamin D-binding protein OS=Bos taurus OX=9913 GN=GC PE=4 SV=1;tr|F1N5M2|F1N5M2_BOVIN Vitamin D-binding protein OS=Bos taurus OX=9913 GN=G	6	6	6	6	6	3	6	3	6	3	14.8	14.8	14.8	53.341	474	474;474;465;474;475;475	0	41.647	By MS/MS	By MS/MS	14.8	7.8	92009000	86291000	5718900	39224000	2818300	6	0	6	CCDSVSEDCIK;ELSSFIQK;HFSLLTIMTNR;ILESTLK;KTQIPEVFLTK;VPTAHLEDVLPLAEDITTILSK			+	320	417;909;1498;1723;1951;3786	True;True;True;True;True;True	449;978;1610;1869;2111;4157	602;1557;1558;2533;2534;3079;3080;3436;6967;6968	575;1497;2453;2454;2996;3348;6848	575;1497;2453;2996;3348;6848
A0A452DI24;P50397;A0A3Q1MPF1;P21856;A0A3Q1MNB1	A0A452DI24;P50397;A0A3Q1MPF1	6;6;6;2;1	6;6;6;2;1	6;6;6;2;1	Rab GDP dissociation inhibitor	GDI2	tr|A0A452DI24|A0A452DI24_BOVIN Rab GDP dissociation inhibitor OS=Bos taurus OX=9913 GN=GDI2 PE=3 SV=1;sp|P50397|GDIB_BOVIN Rab GDP dissociation inhibitor beta OS=Bos taurus OX=9913 GN=GDI2 PE=2 SV=3;tr|A0A3Q1MPF1|A0A3Q1MPF1_BOVIN Rab GDP dissociation inhib	5	6	6	6	0	6	0	6	0	6	19.1	19.1	19.1	48.136	423	423;445;449;447;216	0	36.115		By MS/MS	0	19.1	24894000	0	24894000	0	0	0	6	6	DLGTESQIFISR;EIRPALELLEPIEQK;FVSISDLLVPK;LYSESLAR;NTNDANSCQIIIPQNQVNR;YIAIASTTVETKEPEK				180	648;862;1169;2396;2658;4005	True;True;True;True;True;True	703;929;1262;2613;2917;4393	1122;1495;2004;4422;4842;7282	1078;1441;1931;4321;4722;7152	1078;1441;1931;4321;4722;7152
F1MTT5	F1MTT5	4	4	4	GP-PDE domain-containing protein	GDPD4	tr|F1MTT5|F1MTT5_BOVIN GP-PDE domain-containing protein OS=Bos taurus OX=9913 GN=GDPD4 PE=4 SV=3	1	4	4	4	0	4	0	4	0	4	8.3	8.3	8.3	75.027	653	653	0	26.622		By MS/MS	0	8.3	33741000	0	33741000	0	0	0	3	3	ALYVHHVVSTILDSQIEQR;LAPKPYFFGHR;LIFWLPGFER;NQGPSCISIDPVSR				429	233;2004;2121;2614	True;True;True;True	249;2169;2304;2871	320;3564;3898;4772	306;3474;3811;4651	306;3474;3811;4651
F1MDX6;A0A3Q1MCA1;A0A3Q1MKL4	F1MDX6;A0A3Q1MCA1	3;3;1	3;3;1	3;3;1	Beta-galactosidase	GLB1L3	tr|F1MDX6|F1MDX6_BOVIN Beta-galactosidase OS=Bos taurus OX=9913 GN=GLB1L3 PE=3 SV=3;tr|A0A3Q1MCA1|A0A3Q1MCA1_BOVIN Galactosidase beta 1 like 3 OS=Bos taurus OX=9913 GN=GLB1L3 PE=3 SV=1	3	3	3	3	0	3	0	3	0	3	3.3	3.3	3.3	75.447	660	660;676;726	0	18.381		By MS/MS	0	3.3	10924000	0	10924000	0	0	0	3	3	RFDWSHLTPR;SGSGVYSTDVR;SGSGVYSTDVRR				140	2863;3048;3049	True;True;True	3151;3351;3352	5205;5662;5663	5090;5567;5568	5090;5567;5568
Q32LB5	Q32LB5	13	13	13	GLIPR1-like protein 1	GLIPR1L1	sp|Q32LB5|GPRL1_BOVIN GLIPR1-like protein 1 OS=Bos taurus OX=9913 GN=GLIPR1L1 PE=1 SV=1	1	13	13	13	3	13	3	13	3	13	46.9	46.9	46.9	27.167	241	241	0	134.61	By MS/MS	By MS/MS	8.3	46.9	3.699e+09	2974600	3.6961e+09	583980	650040000	0	31	31	APSITNDR;APSITNDRFIEECLR;CHPTFQYAGENLWLGPLTISAAK;FAINMWYDER;FAINMWYDERK;FIEECLR;FIHNSCSSK;KFYDFNTR;SCSQVCGHYTQVVWAYSYK;TAEAWAK;TAEAWAKK;TNVSPPAADMK;YMSWDEALAK				607	267;268;464;1029;1030;1067;1071;1886;2981;3288;3289;3459;4040	True;True;True;True;True;True;True;True;True;True;True;True;True	291;292;293;501;502;1111;1112;1113;1114;1152;1158;1159;2040;3281;3282;3610;3611;3797;4432;4433	398;399;400;401;402;739;740;741;742;1772;1773;1774;1775;1776;1777;1778;1779;1850;1858;1859;1860;1861;3301;5572;5573;5574;5575;5576;5577;6093;6094;6346;7360;7361	381;382;383;384;385;703;704;705;706;1707;1708;1709;1710;1711;1712;1779;1787;1788;1789;3214;5482;5483;5484;5485;5486;5487;5982;5983;6226;7222;7223	381;382;704;1707;1711;1779;1787;3214;5483;5982;5983;6226;7223	168;169;170;268;269
E1B7A4	E1B7A4	1	1	1	GLIPR1 like 2	GLIPR1L2	tr|E1B7A4|E1B7A4_BOVIN GLIPR1 like 2 OS=Bos taurus OX=9913 GN=GLIPR1L2 PE=4 SV=3	1	1	1	1	0	1	0	1	0	1	3.5	3.5	3.5	42.938	368	368	0	7.1544		By MS/MS	0	3.5	8338800	0	8338800	0	0	0	1	1	NTHLEELYMAHPK				332	2654	TRUE	2913	4837	4717	4717
Q0VCH9;F6RBS0	Q0VCH9;F6RBS0	2;2	2;2	2;2	GLI pathogenesis-related 2	GLIPR2	tr|Q0VCH9|Q0VCH9_BOVIN GLI pathogenesis-related 2 OS=Bos taurus OX=9913 GN=GLIPR2 PE=2 SV=1;tr|F6RBS0|F6RBS0_BOVIN GLI pathogenesis related 2 OS=Bos taurus OX=9913 GN=GLIPR2 PE=3 SV=1	2	2	2	2	0	2	0	2	0	2	28.6	28.6	28.6	17.209	154	154;154	0	11.527		By MS/MS	0	28.6	4576700	0	4576700	0	0	0	2	2	NYNFQQPGFTSGTGHFTAMVWK;YFPAGNVVNQGFFEENVLPPKK				467	2685;3984	True;True	2951;4372	4899;7257	4773;7126	4773;7126
Q32P93;A0A3Q1MEM7;A0A3Q1LLS0	Q32P93;A0A3Q1MEM7;A0A3Q1LLS0	6;4;3	6;4;3	6;4;3	Glycosylphosphatidylinositol anchored molecule like	GML	tr|Q32P93|Q32P93_BOVIN Glycosylphosphatidylinositol anchored molecule like OS=Bos taurus OX=9913 GN=GML PE=2 SV=1;tr|A0A3Q1MEM7|A0A3Q1MEM7_BOVIN UPAR/Ly6 domain-containing protein OS=Bos taurus OX=9913 GN=LOC112441461 PE=4 SV=1;tr|A0A3Q1LLS0|A0A3Q1LLS0_BOV	3	6	6	6	1	6	1	6	1	6	37.7	37.7	37.7	17.994	154	154;155;155	0	35.256	By matching	By MS/MS	5.8	37.7	80664000	317700	80347000	113870	25917000	0	8	8	AEEPPETPR;CFTVSMR;FNSFYWVHCCGSNMCNFGGPTNLER;NTFHCPVK;NTFHCPVKR;TCPYDIRR				612	73;447;1102;2652;2653;3308	True;True;True;True;True;True	79;484;1192;1193;2911;2912;3632	98;719;1906;1907;4833;4834;4835;4836;6124	91;684;1832;1833;4714;4715;4716;6011	91;684;1833;4714;4716;6011
P38408;A0A3Q1MUH6;P38409;E1BA29;A0A452DJG2	P38408;A0A3Q1MUH6;P38409;E1BA29;A0A452DJG2	1;1;1;1;1	1;1;1;1;1	1;1;1;1;1	Guanine nucleotide-binding protein subunit alpha-14	GNA14	sp|P38408|GNA14_BOVIN Guanine nucleotide-binding protein subunit alpha-14 OS=Bos taurus OX=9913 GN=GNA14 PE=2 SV=1;tr|A0A3Q1MUH6|A0A3Q1MUH6_BOVIN Guanine nucleotide-binding protein subunit alpha-14 OS=Bos taurus OX=9913 GN=GNA14 PE=4 SV=1;sp|P38409|GNA11_B	5	1	1	1	0	1	0	1	0	1	3.1	3.1	3.1	41.498	355	355;357;359;359;361	0.0079745	6.1539		By MS/MS	0	3.1	4958500	0	4958500	0	0	0	1	1	LLLLGTGESGK				197	2178	TRUE	2366	4044	3952	3952
A7MBH9;P63097;A0A3Q1M6Y5;A0A3Q1MSI3;P08239	A7MBH9	12;4;3;3;2	12;4;3;3;2	8;0;0;0;0	G protein subunit alpha i2	GNAI2	tr|A7MBH9|A7MBH9_BOVIN G protein subunit alpha i2 OS=Bos taurus OX=9913 GN=GNAI2 PE=2 SV=1	5	12	12	8	0	12	0	12	0	8	50.1	50.1	37.5	40.477	355	355;354;350;354;354	0	79.897		By MS/MS	0	50.1	111880000	0	111880000	0	0	0	14	14	AVVYSNTIQSIMAIVK;EIYTHFTCATDTK;IAQSDYIPTQQDVLR;IIHEDGYSEEECRQYR;IIHSPLTICFPEYTGANKYDEAASYIQSK;LFDSICNNK;LLLLGAGESGK;LWADHGVQACFGR;QLFALSCTAEEQGVLPEDLSGVIR;RLWADHGVQACFGR;SREYQLNDSAAYYLNDLER;TTGIVETHFTFK				278	389;867;1600;1686;1687;2062;2177;2376;2764;2901;3191;3521	True;True;True;True;True;True;True;True;True;True;True;True	419;935;1729;1827;1828;2236;2365;2587;3043;3196;3507;3865	553;1502;1503;2790;2987;2988;3663;4043;4374;5044;5433;5951;6449;6450	528;1448;1449;2714;2908;2909;3568;3951;4274;4928;5342;5847;6328;6329	528;1448;2714;2908;2909;3568;3951;4274;4928;5342;5847;6329
P04896-2;P04896;A0A3Q1LFW2;P04695;P0C7Q4;P04696;F1N461;A0A3Q1M3D6	P04896-2;P04896	3;3;1;1;1;1;1;1	2;2;0;0;0;0;0;0	2;2;0;0;0;0;0;0	Isoform Gnas-2 of Guanine nucleotide-binding protein G(s) subunit alpha isoforms short	GNAS	sp|P04896-2|GNAS2_BOVIN Isoform Gnas-2 of Guanine nucleotide-binding protein G(s) subunit alpha isoforms short OS=Bos taurus OX=9913 GN=GNAS;sp|P04896|GNAS2_BOVIN Guanine nucleotide-binding protein G(s) subunit alpha isoforms short OS=Bos taurus OX=9913 GN	8	3	2	2	0	3	0	2	0	2	7.6	4.7	4.7	44.28	380	380;394;346;350;354;354;380;418	0	11.276		By MS/MS	0	7.6	6511400	0	6511400	0	0	0	2	2	ISTASGDGR;LLLLGAGESGK;YFIRDEFLR				515	1813;2177;3983	True;False;True	1966;2365;4371	3202;4043;7256	3118;3951;7125	3118;3951;7125
P62871;A0A3Q1LJU0	P62871;A0A3Q1LJU0	8;7	2;2	2;2	Guanine nucleotide-binding protein G(I)/G(S)/G(T) subunit beta-1	GNB1	sp|P62871|GBB1_BOVIN Guanine nucleotide-binding protein G(I)/G(S)/G(T) subunit beta-1 OS=Bos taurus OX=9913 GN=GNB1 PE=1 SV=3;tr|A0A3Q1LJU0|A0A3Q1LJU0_BOVIN Guanine nucleotide-binding protein G(I)/G(S)/G(T) subunit beta-1 OS=Bos taurus OX=9913 GN=GNB1 PE=4	2	8	2	2	1	8	0	2	0	2	30.3	9.1	9.1	37.377	340	340;358	0	14.876	By matching	By MS/MS	2.9	30.3	12628000	0	12628000	0	0	0	2	2	ACADATLSQITNNIDPVGR;AGVLAGHDNR;IYAMHWGTDSR;LFVSGACDASAK;LIIWDSYTTNK;LLVSASQDGK;VHAIPLR;VSCLGVTDDGMAVATGSWDSFLK				551	34;133;1849;2075;2124;2199;3665;3815	True;False;False;True;False;False;False;False	35;142;2003;2249;2307;2394;4023;4190	42;190;191;3251;3748;3901;4087;6781;7010	39;181;3166;3657;3814;3995;6670;6889	39;181;3166;3657;3814;3995;6670;6889
P11017;A5PKD6;E1BB14;A0A3Q1NGS8	P11017	9;4;2;2	9;4;2;2	3;1;0;0	Guanine nucleotide-binding protein G(I)/G(S)/G(T) subunit beta-2	GNB2	sp|P11017|GBB2_BOVIN Guanine nucleotide-binding protein G(I)/G(S)/G(T) subunit beta-2 OS=Bos taurus OX=9913 GN=GNB2 PE=2 SV=3	4	9	9	3	1	9	1	9	0	3	34.4	34.4	13.2	37.331	340	340;340;340;356	0	59.063	By matching	By MS/MS	2.9	34.4	107500000	288270	107220000	63129	21131000	0	10	10	ACGDSTLTQITAGLDPVGR;AGVLAGHDNR;IYAMHWGTDSR;LIIWDSYTTNK;LLVSASQDGK;SELEQLRQEAEQLR;TFVSGACDASIK;VHAIPLR;VSCLGVTDDGMAVATGSWDSFLK				523	39;133;1849;2124;2199;3012;3354;3665;3815	True;True;True;True;True;True;True;True;True	40;142;2003;2307;2394;3315;3680;4023;4190	49;190;191;3251;3901;4087;5617;5618;6192;6781;7010	46;181;3166;3814;3995;5524;5525;6074;6670;6889	46;181;3166;3814;3995;5524;6074;6670;6889
Q28024	Q28024	2	2	2	Guanine nucleotide-binding protein G(I)/G(S)/G(O) subunit gamma-12	GNG12	sp|Q28024|GBG12_BOVIN Guanine nucleotide-binding protein G(I)/G(S)/G(O) subunit gamma-12 OS=Bos taurus OX=9913 GN=GNG12 PE=1 SV=2	1	2	2	2	0	2	0	2	0	2	37.5	37.5	37.5	8.0572	72	72	0	12.581		By MS/MS	0	37.5	3882000	0	3882000	0	0	0	2	2	NDPLLMGIPTSENPFK;TASTNNIAQAR				584	2510;3295	True;True	2753;3618	4617;6103	4502;5992	4502;5992
P63212	P63212	2	2	2	Guanine nucleotide-binding protein G(I)/G(S)/G(O) subunit gamma-2	GNG2	sp|P63212|GBG2_BOVIN Guanine nucleotide-binding protein G(I)/G(S)/G(O) subunit gamma-2 OS=Bos taurus OX=9913 GN=GNG2 PE=1 SV=2	1	2	2	2	0	2	0	2	0	2	29.6	29.6	29.6	7.8501	71	71	0	14.237		By MS/MS	0	29.6	11817000	0	11817000	0	0	0	2	2	ASNNTASIAQAR;MEANIDRIK				554	325;2415	True;True	353;2636	468;4452	448;4349	448;4349
G3X745;A0A452DIL6	G3X745;A0A452DIL6	1;1	1;1	1;1	Glypican-1	GPC1	sp|G3X745|GPC1_BOVIN Glypican-1 OS=Bos taurus OX=9913 GN=GPC1 PE=2 SV=1;tr|A0A452DIL6|A0A452DIL6_BOVIN Glypican-1 OS=Bos taurus OX=9913 GN=GPC1 PE=3 SV=1	2	1	1	1	0	1	0	1	0	1	3.2	3.2	3.2	61.007	559	559;559	0.0049917	6.3367		By MS/MS	0	3.2	3370100	0	3370100	0	0	0	1	1	GFSLSDVPQAEISGEHLR				234	1262	TRUE	1360	2129	2052	2052
F6QT01;A0A3Q1LWU8;A6QQR7	F6QT01;A0A3Q1LWU8;A6QQR7	1;1;1	1;1;1	1;1;1	Glycerol-3-phosphate dehydrogenase [NAD(+)]	GPD1L	tr|F6QT01|F6QT01_BOVIN Glycerol-3-phosphate dehydrogenase [NAD(+)] OS=Bos taurus OX=9913 GN=GPD1L PE=3 SV=1;tr|A0A3Q1LWU8|A0A3Q1LWU8_BOVIN Glycerol-3-phosphate dehydrogenase [NAD(+)] OS=Bos taurus OX=9913 GN=GPD1L PE=3 SV=1;tr|A6QQR7|A6QQR7_BOVIN Glycerol-	3	1	1	1	1	0	1	0	1	0	11.5	11.5	11.5	35.915	330	330;343;351	0	8.7782	By MS/MS		11.5	0	2869900	2869900	0	0	0	0	0	0	YLPGHKLPENVVAVANLSEAVQDADLLVFVIPHQFIHR				68	4026	TRUE	4416	7335	7198	7198	18
CON__Q3ZBD7;Q3ZBD7;A0A3Q1MP70	CON__Q3ZBD7;Q3ZBD7;A0A3Q1MP70	13;13;11	13;13;11	13;13;11	Glucose-6-phosphate isomerase	GPI	;sp|Q3ZBD7|G6PI_BOVIN Glucose-6-phosphate isomerase OS=Bos taurus OX=9913 GN=GPI PE=2 SV=4;tr|A0A3Q1MP70|A0A3Q1MP70_BOVIN Glucose-6-phosphate isomerase OS=Bos taurus OX=9913 GN=GPI PE=1 SV=1	3	13	13	13	0	13	0	13	0	13	27.6	27.6	27.6	62.87	557	557;557;565	0	151.8		By MS/MS	0	27.6	160820000	0	160820000	0	0	0	16	16	AALTQNPQFK;AALTQNPQFKK;AVLHVALR;EWFLLSAK;HFVALSTNTAK;ILLANFLAQTEALMR;NLVTETVMQMLVDVAK;SNAPILVDGK;TFTTQETITNAETAK;TLATLNPESSLFIIASK;TWYEQHGSDLNLRR;VFEGNRPTNSIVFTK;VWFVSNIDGTHIAK			+	323	14;15;375;1019;1499;1726;2584;3154;3350;3417;3560;3640;3904	True;True;True;True;True;True;True;True;True;True;True;True;True	14;15;405;1100;1611;1872;2835;3468;3676;3747;3910;3998;4289	19;20;537;1727;2535;3083;4719;5894;6186;6187;6279;6280;6574;6720;6721;7148;7149	18;19;512;1664;2455;2999;4604;5792;6068;6069;6161;6162;6455;6599;6600;7020;7021	18;19;512;1664;2455;2999;4604;5792;6068;6162;6455;6599;7021
F1N6N2	F1N6N2	4	4	4	G protein-coupled receptor class C group 5 member A	GPRC5A	tr|F1N6N2|F1N6N2_BOVIN G protein-coupled receptor class C group 5 member A OS=Bos taurus OX=9913 GN=GPRC5A PE=4 SV=2	1	4	4	4	0	4	0	4	0	4	14	14	14	39.885	357	357	0	48.813		By MS/MS	0	14	83441000	0	83441000	0	0	0	5	5	AYSQEGIIQGTEETGSTLYAPYSTHFQLQNR;QSYGVVNR;VSPYSDYEGR;VSPYSDYEGRK				460	401;2804;3830;3831	True;True;True;True	432;3088;4205;4206	567;5112;7029;7030;7031	542;4992;6907;6908;6909	542;4992;6907;6908
Q1JPD9	Q1JPD9	2	2	2	G protein-coupled receptor class C group 5 member B	GPRC5B	tr|Q1JPD9|Q1JPD9_BOVIN G protein-coupled receptor class C group 5 member B OS=Bos taurus OX=9913 GN=GPRC5B PE=2 SV=1	1	2	2	2	0	2	0	2	0	2	3.6	3.6	3.6	43.073	387	387	0	13.551		By MS/MS	0	3.6	10656000	0	10656000	0	0	0	2	2	ETAFEEDVQLPR;MRETAFEEDVQLPR				576	964;2462	True;True	1039;2691	1647;4539	1583;4431	1583;4431
A0A3Q1MJL6;Q2YDG0;F1MRM8;A0A3Q1M3Z4	A0A3Q1MJL6;Q2YDG0;F1MRM8;A0A3Q1M3Z4	2;2;2;2	2;2;2;2	2;2;2;2	G-protein-coupled receptor family C group 5 member C	GPRC5C	tr|A0A3Q1MJL6|A0A3Q1MJL6_BOVIN G-protein-coupled receptor family C group 5 member C OS=Bos taurus OX=9913 GN=GPRC5C PE=4 SV=1;sp|Q2YDG0|GPC5C_BOVIN G-protein coupled receptor family C group 5 member C OS=Bos taurus OX=9913 GN=GPRC5C PE=2 SV=2;tr|F1MRM8|F1M	4	2	2	2	0	2	0	2	0	2	6.9	6.9	6.9	44.355	404	404;442;442;443	0	12.187		By MS/MS	0	6.9	3448800	0	3448800	0	0	0	2	2	APSDGAYDVILPR;SSPEQSYQGDLYPTR				103	266;3213	True;True	290;3531	397;5977	380;5874	380;5874
F1MCF5;F1N067;A0A3Q1M7E3	F1MCF5;F1N067;A0A3Q1M7E3	3;3;3	3;3;3	3;3;3	Glutathione peroxidase	GPX5	tr|F1MCF5|F1MCF5_BOVIN Glutathione peroxidase OS=Bos taurus OX=9913 GN=GPX5 PE=3 SV=3;tr|F1N067|F1N067_BOVIN Glutathione peroxidase OS=Bos taurus OX=9913 GN=LOC112441537 PE=3 SV=1;tr|A0A3Q1M7E3|A0A3Q1M7E3_BOVIN Glutathione peroxidase OS=Bos taurus OX=9913	3	3	3	3	0	3	0	3	0	3	18.6	18.6	18.6	22.851	199	199;209;219	0	18.137		By MS/MS	0	18.6	14999000	0	14999000	0	0	0	3	3	FLVGPDGIPVMR;TDILAYMK;YVRPGGGYVPNFQLFEK				122	1097;3316;4077	True;True;True	1187;3640;4475	1900;6144;7458	1827;6026;7311	1827;6026;7311
Q2KIV8;A0A3Q1LSN6	Q2KIV8;A0A3Q1LSN6	3;2	3;2	3;2	Glutathione S-transferase	GSTM3	tr|Q2KIV8|Q2KIV8_BOVIN Glutathione S-transferase OS=Bos taurus OX=9913 GN=GSTM3 PE=1 SV=1;tr|A0A3Q1LSN6|A0A3Q1LSN6_BOVIN Glutathione S-transferase OS=Bos taurus OX=9913 GN=GSTM3 PE=1 SV=1	2	3	3	3	0	3	0	3	0	3	15.1	15.1	15.1	26.85	225	225;240	0	16.61		By MS/MS	0	15.1	4894100	0	4894100	0	0	0	2	2	MLLEFTDTSYEEKR;SMVLGYWDIR;YLEQLPGQLK				590	2438;3151;4021	True;True;True	2660;3465;4411	4481;5891;7330	4376;5789;7193	4376;5789;7193
A0A3Q1LMV5;P28801;A0A452DHY4	A0A3Q1LMV5;P28801	3;3;1	3;3;1	3;3;1	Glutathione S-transferase P	GSTP1	tr|A0A3Q1LMV5|A0A3Q1LMV5_BOVIN Glutathione S-transferase P OS=Bos taurus OX=9913 GN=GSTP1 PE=3 SV=1;sp|P28801|GSTP1_BOVIN Glutathione S-transferase P OS=Bos taurus OX=9913 GN=GSTP1 PE=1 SV=2	3	3	3	3	0	3	0	3	0	3	21.2	21.2	21.2	26.745	240	240;210;191	0	23.355		By MS/MS	0	21.2	8610100	0	8610100	0	0	0	2	2	ALPQHLKPFETLLSQNK;FQDGDLTLYQSNAILR;YVSLIYTNYEAGKEDYVK				29	214;1106;4078	True;True;True	229;1197;4476	298;1913;7459	285;1839;7312	285;1839;7312
F2Z4J1;E1BH22;A0A3Q1MDK7;A0A096LNF2;A1A4R1;Q3ZBX9;F2Z4G5;A4IFU5;A0A0A0MP90;A0A3Q1N7K2;P0C0S9;A0A3Q1MF62;F1MRN2;F1MLQ1;A0A3Q1M0K4;A0A0A0MP93;F2Z4I6;A0A3Q1N0B0;P0C0S4;Q32LA7;REV__A0A3Q1M4I1;REV__A0A3Q1MN13;REV__A0A3Q1LTB7;REV__E1BA11;REV__A0A3Q1MA55	F2Z4J1;E1BH22;A0A3Q1MDK7;A0A096LNF2;A1A4R1;Q3ZBX9;F2Z4G5;A4IFU5;A0A0A0MP90;A0A3Q1N7K2;P0C0S9;A0A3Q1MF62;F1MRN2;F1MLQ1;A0A3Q1M0K4;A0A0A0MP93;F2Z4I6	4;4;4;4;4;4;4;4;4;4;4;4;4;3;2;2;2;1;1;1;1;1;1;1;1	4;4;4;4;4;4;4;4;4;4;4;4;4;3;2;2;2;1;1;1;1;1;1;1;1	4;4;4;4;4;4;4;4;4;4;4;4;4;3;2;2;2;1;1;1;1;1;1;1;1	Histone H2A	H2AC6	tr|F2Z4J1|F2Z4J1_BOVIN Histone H2A OS=Bos taurus OX=9913 GN=H2AC6 PE=3 SV=1;tr|E1BH22|E1BH22_BOVIN Histone H2A OS=Bos taurus OX=9913 GN=H2AC18 PE=3 SV=3;tr|A0A3Q1MDK7|A0A3Q1MDK7_BOVIN Histone H2A OS=Bos taurus OX=9913 GN=H2AC10 PE=3 SV=1;tr|A0A096LNF2|A0A0	25	4	4	4	0	4	0	4	0	4	32.3	32.3	32.3	14.105	130	130;130;145;143;129;129;130;130;130;140;130;140;136;130;84;130;130;119;128;128;1040;1052;1089;1116;1140	0	36.001		By MS/MS	0	32.3	118840000	0	118840000	0	0	0	5	5	AGLQFPVGR;HLQLAIRNDEELNK;NDEELNK;VTIAQGGVLPNIQAVLLPK				0	125;1533;2508;3846	True;True;True;True	134;1650;2751;4221	181;2590;4614;7047;7048	173;2510;4499;6924;6925	173;2510;4499;6925
A0A3Q1M4L6;F2Z4E8;F2Z4F9;P62808;Q2KII5;Q2M2T1;Q32S29;A0A452DJK3;G8JL06;Q32L48;A0A3Q1MBN5;A0A3Q1MEU7;G5E6I9;G3MWH4;G3N080;G3N0M9;A0A3Q1MQN3;G3N011;F1MJU1;A6QQ28;G3MZR4;E1B7N8;E1B8G9;G3N1R5;E1BM22;E1BDE9;E1BL10;E1BPK0;G3N0L9;G3N0F3;G3MYB1;G3MXG7;E1BL49;G3MXT2;G3N3L9;A0A3Q1M071;F1MUU9;G3MXG1;G3MZL8	A0A3Q1M4L6;F2Z4E8;F2Z4F9;P62808;Q2KII5;Q2M2T1;Q32S29;A0A452DJK3;G8JL06;Q32L48;A0A3Q1MBN5;A0A3Q1MEU7;G5E6I9;G3MWH4	5;5;5;5;5;5;5;5;4;4;4;3;3;3;2;2;2;2;2;2;2;2;2;2;2;2;1;1;1;1;1;1;1;1;1;1;1;1;1	5;5;5;5;5;5;5;5;4;4;4;3;3;3;2;2;2;2;2;2;2;2;2;2;2;2;1;1;1;1;1;1;1;1;1;1;1;1;1	5;5;5;5;5;5;5;5;4;4;4;3;3;3;2;2;2;2;2;2;2;2;2;2;2;2;1;1;1;1;1;1;1;1;1;1;1;1;1	Histone domain-containing protein	H2BC14	tr|A0A3Q1M4L6|A0A3Q1M4L6_BOVIN Histone domain-containing protein OS=Bos taurus OX=9913 GN=H2BC14 PE=3 SV=1;tr|F2Z4E8|F2Z4E8_BOVIN Histone H2B OS=Bos taurus OX=9913 GN=H2BC15 PE=3 SV=1;tr|F2Z4F9|F2Z4F9_BOVIN Histone H2B OS=Bos taurus OX=9913 GN=H2BC12 PE=3	39	5	5	5	0	5	0	5	0	5	32.5	32.5	32.5	17.089	154	154;126;126;126;126;126;126;126;126;126;126;126;126;126;137;120;67;134;137;67;126;131;126;125;126;126;127;126;126;126;126;126;126;126;126;67;125;125;67	0	30.914		By MS/MS	0	32.5	87306000	0	87306000	0	0	0	5	5	AMGIMNSFVNDIFER;EIQTAVR;IAGEASR;KESYSVYVYK;QVHPDTGISSK				108	238;861;1588;1877;2811	True;True;True;True;True	255;928;1714;2031;3096	326;1494;2772;3288;5127	312;1440;2696;3201;5006	312;1440;2696;3201;5006
P01966;CON__P01966;A0A452DIQ5;F1MMI1;E1BAP8	P01966;CON__P01966;A0A452DIQ5	7;7;6;1;1	7;7;6;1;1	7;7;6;1;1	Hemoglobin subunit alpha	HBA	sp|P01966|HBA_BOVIN Hemoglobin subunit alpha OS=Bos taurus OX=9913 GN=HBA PE=1 SV=2;;tr|A0A452DIQ5|A0A452DIQ5_BOVIN GLOBIN domain-containing protein OS=Bos taurus OX=9913 GN=HBA1 PE=3 SV=1	5	7	7	7	3	7	3	7	3	7	58.5	58.5	58.5	15.184	142	142;142;136;142;153	0	58.15	By MS/MS	By MS/MS	28.2	58.5	620770000	16715000	604050000	4322000	96549000	1	13	14	AVEHLDDLPGALSELSDLHAHK;FLANVSTVLTSK;LRVDPVNFK;MFLSFPTTK;TYFPHFDLSHGSAQVK;VDPVNFK;VGGHAAEYGAEALER			+	290	364;1082;2302;2425;3566;3618;3654	True;True;True;True;True;True;True	393;1170;2505;2646;3916;3917;3975;4012	516;517;518;1880;4233;4234;4463;4464;6582;6583;6584;6585;6586;6688;6765;6766;6767	493;494;495;1808;4140;4141;4359;6463;6464;6465;6466;6467;6568;6655;6656	494;1808;4140;4359;6464;6568;6656
CON__P02070;P02070;A0A3Q1MGU4	CON__P02070;P02070	5;5;1	2;2;1	2;2;1	Hemoglobin subunit beta	HBB	;sp|P02070|HBB_BOVIN Hemoglobin subunit beta OS=Bos taurus OX=9913 GN=HBB PE=1 SV=1	3	5	2	2	2	5	0	2	0	2	39.3	16.6	16.6	15.954	145	145;145;140	0	13.638	By matching	By MS/MS	15.2	39.3	12209000	0	12209000	0	0	0	3	3	EFTPVLQADFQK;LLGNVLVVVLAR;LLVVYPWTQR;VDEVGGEALGR;VVAGVANALAHR			+	291	820;2168;2202;3607;3868	True;False;False;False;True	885;2355;2397;3961;4251	1439;4023;4024;4025;4090;4091;6668;7091;7092	1386;3934;3935;3998;6552;6967;6968	1386;3934;3998;6552;6967
F1MWF0	F1MWF0	2	2	2	Huntingtin interacting protein 1	HIP1	tr|F1MWF0|F1MWF0_BOVIN Huntingtin interacting protein 1 OS=Bos taurus OX=9913 GN=HIP1 PE=4 SV=2	1	2	2	2	0	2	0	2	0	2	2	2	2	116.49	1037	1037	0	12.525		By MS/MS	0	2	2727600	0	2727600	0	0	0	1	1	ITAISEDLLPR;VLELENELQK				436	1817;3720	True;True	1970;4083	3207;6860	3123;6747	3123;6747
F1MZV1;A0A3Q1M0F0;A0A3S5ZPF0;A0A3Q1LZ02;E1BME6;F1N3X0;A0A3Q1LNM3;A0A3Q1ML59;E1BCS3;A0A3Q1LR63	F1MZV1;A0A3Q1M0F0;A0A3S5ZPF0	51;51;50;5;5;1;1;1;1;1	51;51;50;5;5;1;1;1;1;1	33;33;33;4;4;1;1;1;1;1	Hexokinase-1	HK1	tr|F1MZV1|F1MZV1_BOVIN Hexokinase-1 OS=Bos taurus OX=9913 GN=HK1 PE=1 SV=3;tr|A0A3Q1M0F0|A0A3Q1M0F0_BOVIN Hexokinase-1 OS=Bos taurus OX=9913 GN=HK1 PE=1 SV=1;tr|A0A3S5ZPF0|A0A3S5ZPF0_BOVIN Hexokinase-1 OS=Bos taurus OX=9913 GN=HK1 PE=1 SV=1	10	51	51	33	3	51	3	51	2	33	53	53	33.9	99.459	891	891;995;916;870;917;304;308;912;924;924	0	323.31	By MS/MS	By MS/MS	4	53	6.4305e+09	6726900	6.4237e+09	485490	416820000	0	80	80	AAQLCGAGMAAVVDK;AEMELGLGK;AILQQLGLNSTCDDSILVK;ASGVEGTDVVK;ATDCVGHDVATLLR;CNVSFLLSEDGSGK;EGLLFEGR;EMLLEVK;EMLLEVKK;FKASGVEGTDVVK;FNTSDVSAIEK;GAALITAVGVR;GAAMVTAVAYR;GDFIALDLGGSSFR;GFKATDCVGHDVATLLR;GKFNTSDVSAIEK;GLDRLNVTVGVDGTLYK;HIDLVEGDEGR;IDEAILITWTK;IDEAILITWTKR;IDKYLYAMR;IMHQTVK;KLPVGFTFSFPCR;LAEQHRQIEETLAHFSLTK;LGVEPSDDDCVAVQHVCTIVSFR;LNVTVGVDGTLYK;LPVGFTFSFPCR;LRDNKGTPR;LRTTVGVDGSLYK;LSDETL…				80	19;84;161;315;338;495;835;916;917;1078;1103;1186;1187;1228;1255;1323;1329;1515;1613;1614;1617;1738;1919;1992;2099;2232;2243;2282;2301;2307;2342;2431;2451;2460;2483;2530;2548;2549;2557;2755;2827;2900;2960;3073;3074;3237;3252;3323;3536;4029;4030	True;True;True;True;True;True;True;True;True;True;True;True;True;True;True;True;True;True;True;True;True;True;True;True;True;True;True;True;True;True;True;True;True;True;True;True;True;True;True;True;True;True;True;True;True;True;True;True;True;True;True	19;90;172;173;342;366;537;538;900;990;991;1166;1194;1279;1280;1281;1325;1353;1421;1429;1631;1742;1743;1746;1884;2076;2156;2278;2279;2432;2444;2484;2504;2510;2511;2548;2549;2653;2679;2688;2689;2719;2720;2721;2775;2794;2795;2803;3030;3113;3195;3258;3381;3382;3556;3571;3647;3882;4419;4420;4421	24;121;226;227;228;457;482;792;793;794;1457;1582;1583;1868;1908;2025;2026;2027;2028;2085;2122;2203;2204;2218;2561;2562;2804;2805;2806;2809;2810;3098;3363;3546;3857;3858;3859;4133;4152;4205;4206;4231;4232;4241;4242;4243;4295;4296;4472;4473;4524;4535;4536;4537;4570;4571;4572;4573;4645;4667;4668;4678;5025;5026;5147;5432;5542;5543;5544;5745;5746;5747;6013;6014;6035;6152;6476;7339;7340;7341;7342;7343	23;114;215;216;217;437;462;757;758;759;1405;1519;1520;1796;1834;1952;1953;1954;1955;2011;2044;2125;2126;2140;2481;2482;2728;2729;2730;2733;2734;3014;3276;3456;3771;3772;3773;4040;4060;4112;4113;4138;4139;4149;4150;4204;4205;4367;4368;4414;4425;4426;4427;4428;4460;4461;4462;4463;4531;4553;4554;4563;4910;4911;5026;5341;5451;5452;5453;5645;5646;5647;5909;5910;5930;6033;6355;7202;7203;7204;7205	23;114;216;437;462;758;1405;1519;1520;1796;1834;1952;1954;2011;2044;2126;2140;2482;2728;2730;2734;3014;3276;3456;3771;4040;4060;4112;4139;4150;4204;4367;4414;4427;4461;4531;4553;4554;4563;4910;5026;5341;5453;5645;5646;5910;5930;6033;6355;7202;7203	20;21;22;189;190
P27595	P27595	19	1	1	Hexokinase-1	HK1	sp|P27595|HXK1_BOVIN Hexokinase-1 OS=Bos taurus OX=9913 GN=HK1 PE=2 SV=1	1	19	1	1	1	19	0	1	0	1	19.5	1	1	103.06	918	918	0.0048701	6.2469	By matching	By MS/MS	1.3	19.5	5188800	0	5188800	0	0	0	1	1	AILQQLGLNSTCDDSILVK;CNVSFLLSEDGSGK;DKEGLHNAK;EGLLFEGR;FNTSDVSAIEK;GAALITAVGVR;GAAMVTAVAYR;GDFIALDLGGSSFR;GKFNTSDVSAIEK;GLDRLNVTVGVDGTLYK;IDKYLYAMR;IMHQTVK;KLPVGFTFSFPCR;LNVTVGVDGTLYK;LPVGFTFSFPCR;LSDETLLDIMNR;NGLSRDFNPTATVK;SIPDGSEK;SIPDGSEKGDFIALDLGGSSFR				535	161;495;634;835;1103;1186;1187;1228;1323;1329;1617;1738;1919;2232;2243;2307;2530;3073;3074	False;False;True;False;False;False;False;False;False;False;False;False;False;False;False;False;False;False;False	172;173;537;538;689;900;1194;1279;1280;1281;1325;1421;1429;1746;1884;2076;2432;2444;2510;2511;2775;3381;3382	226;227;228;792;793;794;1096;1457;1908;2025;2026;2027;2028;2085;2203;2204;2218;2809;2810;3098;3363;4133;4152;4241;4242;4243;4645;5745;5746;5747	215;216;217;757;758;759;1054;1405;1834;1952;1953;1954;1955;2011;2125;2126;2140;2733;2734;3014;3276;4040;4060;4149;4150;4531;5645;5646;5647	216;758;1054;1405;1834;1952;1954;2011;2126;2140;2734;3014;3276;4040;4060;4150;4531;5645;5646	20;21
Q2TBU0;A0A3Q1MB98;G3X6K8	Q2TBU0;A0A3Q1MB98;G3X6K8	10;10;9	10;10;9	10;10;9	Haptoglobin	HP	sp|Q2TBU0|HPT_BOVIN Haptoglobin OS=Bos taurus OX=9913 GN=HP PE=2 SV=1;tr|A0A3Q1MB98|A0A3Q1MB98_BOVIN Haptoglobin OS=Bos taurus OX=9913 GN=HP PE=3 SV=1;tr|G3X6K8|G3X6K8_BOVIN Haptoglobin OS=Bos taurus OX=9913 GN=HP PE=3 SV=2	3	10	10	10	0	10	0	10	0	10	29.9	29.9	29.9	44.859	401	401;390;376	0	64.535		By MS/MS	0	29.9	55294000	0	55294000	0	0	0	12	12	APEIANSHVEYSVR;HPVDQVQR;LHAGNGVYTFNNK;MVSQHNLISGATLINER;SPVGVQPILNENTFCVGLSK;TCGDGVYTFNSK;VDIGLIK;VTSILDWVR;VVLHPDHSK;YVMLPVADQDK				136	260;1539;2103;2484;3173;3301;3612;3857;3889;4074	True;True;True;True;True;True;True;True;True;True	279;1659;2283;2284;2722;3487;3625;3967;4240;4274;4472	364;2664;3865;3866;4574;5920;5921;6112;6677;7077;7123;7455	351;2585;3778;3779;4464;5816;5817;6001;6559;6953;6998;7308	351;2585;3779;4464;5816;6001;6559;6953;6998;7308
G3MXH2;A5D7R9;G3N1U2;A0A3Q1LMP2;E1BMX0;A0A3Q1LKB7	G3MXH2;A5D7R9;G3N1U2;A0A3Q1LMP2;E1BMX0;A0A3Q1LKB7	2;2;1;1;1;1	2;2;1;1;1;1	2;2;1;1;1;1	HRas proto-oncogene, GTPase	HRAS	tr|G3MXH2|G3MXH2_BOVIN HRas proto-oncogene, GTPase OS=Bos taurus OX=9913 GN=HRAS PE=4 SV=1;tr|A5D7R9|A5D7R9_BOVIN NRAS protein OS=Bos taurus OX=9913 GN=NRAS PE=2 SV=1;tr|G3N1U2|G3N1U2_BOVIN HRas proto-oncogene, GTPase OS=Bos taurus OX=9913 GN=HRAS PE=4 SV=	6	2	2	2	0	2	0	2	0	2	13.2	13.2	13.2	21.272	189	189;189;170;188;189;199	0	12.056		By MS/MS	0	13.2	10809000	0	10809000	0	0	0	2	2	LVVVGAGGVGK;TRQGVEDAFYTLVR				259	2374;3497	True;True	2585;3840	4372;6407	4272;6286	4272;6286
CON__Q86YZ3;Q86YZ3	CON__Q86YZ3;Q86YZ3	1;1	1;1	1;1	Hornerin	HRNR	;sp|Q86YZ3|HORN_HUMAN Hornerin OS=Homo sapiens OX=9606 GN=HRNR PE=1 SV=2	2	1	1	1	0	1	0	1	0	1	1.7	1.7	1.7	282.39	2850	2850;2850	0.0049342	6.3169		By MS/MS	0	1.7	2085200	0	2085200	0	0	0	1	1	GPYESGSGHSSGLGHR			+	329	1386	TRUE	1497	2332	2254	2254
Q76LV2;A0A452DI85;A0A3Q1MBX2	Q76LV2;A0A452DI85	13;11;4	13;11;4	11;9;3	Heat shock protein HSP 90-alpha	HSP90AA1	sp|Q76LV2|HS90A_BOVIN Heat shock protein HSP 90-alpha OS=Bos taurus OX=9913 GN=HSP90AA1 PE=1 SV=3;tr|A0A452DI85|A0A452DI85_BOVIN Heat shock protein HSP 90-alpha OS=Bos taurus OX=9913 GN=HSP90AA1 PE=1 SV=1	3	13	13	11	0	13	0	13	0	11	23.9	23.9	20.5	84.73	733	733;734;307	0	83.559		By MS/MS	0	23.9	103750000	0	103750000	0	0	0	14	14	ADLINNLGTIAK;ALLFVPR;DQVANSAFVER;ELHINLIPNKQDR;HGLEVIYMIEPIDEYCVQQLK;HIYYITGETK;HLEINPDHSIIETLR;HSQFIGYPITLFVEK;IRYESLTDPSKLDSGK;LVTSPCCIVTSTYGWTANMER;RAPFDLFENRK;YIDQEELNK;YYTSASGDEMVSLK				658	56;207;698;887;1506;1520;1528;1556;1791;2367;2836;4009;4088	True;True;True;True;True;True;True;True;True;True;True;True;True	59;222;759;956;1618;1636;1644;1679;1944;2577;3124;4399;4486	74;291;1206;1530;1531;2543;2571;2582;2714;3175;4352;5159;7317;7471	68;278;1160;1472;1473;2463;2492;2502;2632;3091;4257;5038;7181;7324	68;278;1160;1472;2463;2492;2502;2632;3091;4257;5038;7181;7324
G5E507;Q76LV1;G3N2V5;Q95M18	G5E507;Q76LV1	10;10;4;1	8;8;4;1	8;8;4;1	Heat shock protein HSP 90-beta	HSP90AB1	tr|G5E507|G5E507_BOVIN Heat shock protein HSP 90-beta OS=Bos taurus OX=9913 GN=HSP90AB1 PE=1 SV=2;sp|Q76LV1|HS90B_BOVIN Heat shock protein HSP 90-beta OS=Bos taurus OX=9913 GN=HSP90AB1 PE=2 SV=3	4	10	8	8	1	10	1	8	1	8	19.8	16.3	16.3	81.722	712	712;724;443;804	0	75.8	By MS/MS	By MS/MS	3.8	19.8	50009000	2190900	47818000	631470	11577000	1	9	10	ADLVNNLGTIAK;ALLFIPR;DLVVLLFETALLSSGFSLEDPQTHSNR;ELISNASDALDK;EQVANSAFVER;HLEINPDHPIVETLR;IRYESLTDPSKLDSGK;TLTLVDTGIGMTK;YHTSQSGDEMTSLSEYVSR;YIDQEELNK				486	58;205;669;893;944;1527;1791;3443;4004;4009	True;True;True;True;True;True;False;True;True;False	61;220;724;962;1019;1643;1944;3776;4392;4399	76;288;1146;1147;1538;1620;2581;3175;6314;6315;7281;7317	70;276;1102;1103;1480;1556;2501;3091;6194;6195;7151;7181	70;276;1103;1480;1556;2501;3091;6194;7151;7181
Q27965;Q27975;F1MWU9	Q27965;Q27975	14;14;4	7;7;2	7;7;2	Heat shock 70 kDa protein 1B	HSPA1B	sp|Q27965|HS71B_BOVIN Heat shock 70 kDa protein 1B OS=Bos taurus OX=9913 GN=HSPA1B PE=2 SV=1;sp|Q27975|HS71A_BOVIN Heat shock 70 kDa protein 1A OS=Bos taurus OX=9913 GN=HSPA1A PE=1 SV=2	3	14	7	7	0	14	0	7	0	7	26.8	15.1	15.1	70.228	641	641;641;639	0	49.237		By MS/MS	0	26.8	22519000	0	22519000	0	0	0	7	7	AFYPEEISSMVLTK;AQIHDLVLVGGSTR;ARFEELCSDLFR;ATAGDTHLGGEDFDNR;DNNLLGR;ELEQVCNPIISR;IINEPTAAAIAYGLDR;LYQGAGGPGAGGFGAQGPK;MVQEAEK;NALESYAFNMK;NQVALNPQNTVFDAK;NSTIPTK;SAVEDEGLK;TTPSYVAFTDTER				583	112;283;301;334;680;880;1693;2393;2480;2496;2620;2643;2970;3529	False;True;True;False;False;True;True;True;False;False;True;False;True;False	120;308;328;362;739;949;1834;2610;2716;2737;2738;2877;2902;3269;3875	165;419;441;478;1167;1522;2996;4419;4567;4592;4593;4779;4810;5556;6468	157;401;422;458;1123;1465;2917;4318;4457;4480;4481;4657;4686;5465;6347	157;401;422;458;1123;1465;2917;4318;4457;4480;4657;4686;5465;6347
P0CB32	P0CB32	20	20	12	Heat shock 70 kDa protein 1-like	HSPA1L	sp|P0CB32|HS71L_BOVIN Heat shock 70 kDa protein 1-like OS=Bos taurus OX=9913 GN=HSPA1L PE=3 SV=1	1	20	20	12	0	20	0	20	0	12	38.2	38.2	23.9	70.388	641	641	0	141.97		By MS/MS	0	38.2	146720000	0	146720000	0	0	0	22	22	AFYPEEISSMVLTK;ARFEELCADLFR;ATAGDTHLGGEDFDNR;DNNLLGR;ELEQVCNPIITK;GTLEPVEK;IHDIVLVGGSTR;IINEPTAAAIAYGLDK;KFNDPVVQSDMK;LLQDYFNGR;LVSHFVEEFK;LWPFQVINEGGKPK;LYQGGCTGPSCGTGYTPGR;NALESYAFNMK;NQVAMNPQNTVFDAK;NQVAMNPQNTVFDAKR;NSTIPTK;SINPDEAVAYGAAVQAAILMGDKSEK;TTPSYVAFTDTER;YKAEDEVQREK				520	112;300;334;680;881;1436;1666;1691;1881;2188;2363;2382;2394;2496;2621;2622;2643;3072;3529;4014	True;True;True;True;True;True;True;True;True;True;True;True;True;True;True;True;True;True;True;True	120;327;362;739;950;1548;1807;1832;2035;2376;2573;2599;2611;2737;2738;2878;2879;2902;3380;3875;4404	165;440;478;1167;1523;2403;2960;2961;2993;2994;3293;4057;4345;4403;4420;4592;4593;4780;4781;4810;5744;6468;7323	157;421;458;1123;1466;2320;2883;2884;2914;2915;3206;3965;4252;4303;4319;4480;4481;4658;4659;4686;5644;6347;7186	157;421;458;1123;1466;2320;2884;2914;3206;3965;4252;4303;4319;4480;4658;4659;4686;5644;6347;7186
P19120;A0A3Q1LMS5;A0A3Q1M8L6;Q0VCX2	P19120;A0A3Q1LMS5;A0A3Q1M8L6	19;18;15;1	17;16;14;0	12;11;10;0	Heat shock cognate 71 kDa protein	HSPA8	sp|P19120|HSP7C_BOVIN Heat shock cognate 71 kDa protein OS=Bos taurus OX=9913 GN=HSPA8 PE=1 SV=2;tr|A0A3Q1LMS5|A0A3Q1LMS5_BOVIN Heat shock cognate 71 kDa protein OS=Bos taurus OX=9913 GN=HSPA8 PE=1 SV=1;tr|A0A3Q1M8L6|A0A3Q1M8L6_BOVIN Heat shock cognate 71	4	19	17	12	1	19	1	17	1	12	32.5	30.5	22.5	71.24	650	650;654;607;655	0	134.9	By MS/MS	By MS/MS	1.7	32.5	168070000	12284000	155790000	3490000	39835000	0	19	19	ARFEELNADLFR;CNEIINWLDK;DAGTIAGLNVLR;FDDAVVQSDMK;FEELNADLFR;GPAVGIDLGTTYSCVGVFQHGK;GTLDPVEK;HWPFMVVNDAGRPK;IINEPTAAAIAYGLDK;IINEPTAAAIAYGLDKK;MVNHFIAEFK;MVQEAEK;NQVAMNPTNTVFDAK;NSLESYAFNMK;RFDDAVVQSDMK;SQIHDIVLVGGSTR;STAGDTHLGGEDFDNR;TTPSYVAFTDTER;TVTNAVVTVPAYFNDSQR				532	302;488;559;1039;1041;1374;1435;1574;1691;1692;2479;2480;2623;2638;2861;3179;3224;3529;3556	True;True;True;True;True;True;True;True;False;True;True;True;True;True;True;True;True;False;True	329;529;607;1123;1125;1476;1547;1700;1832;1833;2715;2716;2880;2896;3149;3493;3542;3875;3906	442;443;781;917;1811;1812;1815;2298;2402;2745;2993;2994;2995;4566;4567;4782;4804;5203;5928;5993;5994;6468;6568	423;424;747;888;1742;1745;2220;2319;2662;2914;2915;2916;4456;4457;4660;4680;5088;5824;5888;5889;6347;6450	424;747;888;1742;1745;2220;2319;2662;2914;2916;4456;4457;4660;4680;5088;5824;5889;6347;6450
Q3T149	Q3T149	3	3	3	Heat shock protein beta-1	HSPB1	sp|Q3T149|HSPB1_BOVIN Heat shock protein beta-1 OS=Bos taurus OX=9913 GN=HSPB1 PE=2 SV=1	1	3	3	3	0	3	0	3	0	3	20.4	20.4	20.4	22.393	201	201	0	22.232		By MS/MS	0	20.4	13945000	0	13945000	0	0	0	3	3	ALPAAAIEGPAYNR;LFDQAFGLPR;SATQSAEITIPVTFQAR				634	211;2061;2966	True;True;True	226;2235;3264	295;3662;5551	282;3567;5460	282;3567;5460
F1MER7	F1MER7	69	69	69	Heparan sulfate proteoglycan 2	HSPG2	tr|F1MER7|F1MER7_BOVIN Heparan sulfate proteoglycan 2 OS=Bos taurus OX=9913 GN=HSPG2 PE=1 SV=2	1	69	69	69	1	69	1	69	1	69	22.3	22.3	22.3	464.02	4356	4356	0	323.31	By MS/MS	By MS/MS	0.4	22.3	801440000	75388000	726050000	12303000	106140000	0	79	79	AAGVPSATITWR;ACTEAEFACHR;AELLVTEAPGKPITVTVEEQR;AFAQLQVPER;AGEAVQLQCLAHGTPPLTFQWSR;AGLSSGFIGCVR;AMDFNGILTIR;AQVLGASEEPTR;ATATACRPCPCPYIDASR;ATFSSMPLAASISGVSLEVAQPGPSEGPR;AVLHVHGGNGPR;CAPGYYGNPSQGQPCRR;CEQCQPGYYGDAQR;CLPQADQAPLVVQVHPTR;CLVHDGAAPISLEWK;CPIGYSGLSCESCDAHFTR;CQVSGSPPHYFYWSR;CRPINQQIVR;CSATGHPMPSLEWTGGPGGQLPQK;DVTLECVSSGEPR;EADQGAYTCEAMNAR;EASIIVSVLHSR;EDGRPLPSSTQQR;FAPGDFQGFALVNPQR;GHT…				381	8;43;83;94;119;126;235;293;336;345;376;409;443;480;485;502;515;517;519;750;771;793;806;1032;1288;1424;1437;1538;1544;1546;1549;1551;1652;1751;1780;1823;2025;2096;2110;2234;2286;2288;2289;2290;2298;2390;2395;2407;2454;2516;2611;2815;2895;2897;2904;2953;3089;3164;3186;3263;3299;3621;3656;3829;3859;3866;3892;3975;4054	True;True;True;True;True;True;True;True;True;True;True;True;True;True;True;True;True;True;True;True;True;True;True;True;True;True;True;True;True;True;True;True;True;True;True;True;True;True;True;True;True;True;True;True;True;True;True;True;True;True;True;True;True;True;True;True;True;True;True;True;True;True;True;True;True;True;True;True;True	8;44;89;100;128;135;251;252;318;364;373;406;441;480;520;521;526;546;559;560;562;564;812;834;856;869;1116;1386;1536;1549;1658;1665;1669;1672;1674;1785;1899;1930;1977;2192;2274;2293;2434;2488;2490;2491;2492;2501;2607;2612;2626;2682;2760;2868;3100;3189;3191;3199;3251;3400;3478;3500;3582;3623;3978;4014;4204;4242;4249;4277;4363;4452	12;53;54;120;134;173;182;322;323;430;480;491;538;539;578;714;771;772;777;778;805;821;822;824;826;1288;1322;1351;1423;1781;2160;2161;2385;2404;2663;2692;2701;2704;2705;2708;2868;3117;3118;3156;3217;3594;3852;3882;3883;4135;4211;4213;4214;4215;4228;4413;4414;4421;4440;4527;4628;4769;5132;5424;5426;5457;5535;5776;5907;5936;5937;6057;6058;6108;6691;6769;7028;7079;7088;7127;7247;7432	11;50;51;113;126;165;174;308;309;411;460;469;513;514;552;679;737;738;743;744;770;786;787;789;791;1237;1269;1297;1370;1714;2083;2084;2304;2321;2584;2614;2621;2624;2627;2789;3033;3034;3072;3133;3501;3766;3795;3796;4042;4118;4120;4121;4122;4135;4313;4314;4320;4338;4417;4514;4648;5011;5333;5335;5365;5444;5674;5804;5832;5833;5948;5949;5997;6571;6658;6906;6955;6963;7001;7116;7286	11;50;113;126;165;174;309;411;460;469;514;552;679;737;743;770;786;789;791;1237;1269;1297;1370;1714;2084;2304;2321;2584;2614;2621;2624;2627;2789;3034;3072;3133;3501;3766;3795;4042;4118;4120;4121;4122;4135;4313;4320;4338;4417;4514;4648;5011;5333;5335;5365;5444;5674;5804;5833;5948;5997;6571;6658;6906;6955;6963;7001;7116;7286
F1N152;A0A452DI93	F1N152;A0A452DI93	7;7	7;7	7;7	Serine protease HTRA1	HTRA1	sp|F1N152|HTRA1_BOVIN Serine protease HTRA1 OS=Bos taurus OX=9913 GN=HTRA1 PE=2 SV=1;tr|A0A452DI93|A0A452DI93_BOVIN Serine protease HTRA1 OS=Bos taurus OX=9913 GN=HTRA1 PE=4 SV=1	2	7	7	7	0	7	0	7	0	7	15	15	15	51.906	487	487;528	0	41.847		By MS/MS	0	15	26525000	0	26525000	0	0	0	8	8	ESTLNMVVR;GACGQGQEDPNSLR;IAPAVVHIELFR;IDHQGKLPVLLLGR;LHQPPVIVLQR;LPVLLLGR;VTAGISFAIPSDK				229	962;1189;1594;1616;2108;2245;3837	True;True;True;True;True;True;True	1037;1283;1720;1745;2290;2446;4212	1644;2030;2778;2779;2808;3875;4155;7038	1580;1957;2702;2703;2732;3788;4063;6915	1580;1957;2702;2732;3788;4063;6915
Q05B55;F1MZ96;F1MH40;CON__Q05B55	Q05B55;F1MZ96;F1MH40;CON__Q05B55	2;2;2;2	2;2;2;2	2;2;2;2	IGK protein	IGK	tr|Q05B55|Q05B55_BOVIN IGK protein OS=Bos taurus OX=9913 GN=IGK PE=2 SV=1;tr|F1MZ96|F1MZ96_BOVIN Uncharacterized protein OS=Bos taurus OX=9913 PE=1 SV=3;tr|F1MH40|F1MH40_BOVIN Uncharacterized protein OS=Bos taurus OX=9913 PE=1 SV=2;	4	2	2	2	0	2	0	2	0	2	7.9	7.9	7.9	26.59	240	240;240;240;240	0	18.093		By MS/MS	0	7.9	7818700	0	7818700	0	0	0	2	2	RSDAEPSVFLFKPSDEQLK;SDAEPSVFLFKPSDEQLK			+	312	2912;2984	True;True	3208;3285	5471;5581	5378;5490	5378;5490
F1MLW7;Q1RMN8;CON__Q1RMN8;F1N160;A0A3Q1M4Z1	F1MLW7;Q1RMN8;CON__Q1RMN8;F1N160	3;3;3;3;1	3;3;3;3;1	1;1;1;1;0	Ig-like domain-containing protein	IGL@	tr|F1MLW7|F1MLW7_BOVIN Ig-like domain-containing protein OS=Bos taurus OX=9913 PE=4 SV=3;tr|Q1RMN8|Q1RMN8_BOVIN Immunoglobulin light chain, lambda gene cluster OS=Bos taurus OX=9913 GN=IGL@ PE=2 SV=1;;tr|F1N160|F1N160_BOVIN Uncharacterized protein OS=Bos t	5	3	3	1	2	3	2	3	1	1	28.1	28.1	10.8	14.635	139	139;234;234;317;264	0	21.218	By MS/MS	By MS/MS	22.3	28.1	74868000	23729000	51139000	14268000	17901000	0	5	5	ADGSTITR;GSYSCEVTHEGSTVTK;YAASSYLSLTSSDWK			+	316	50;1430;3954	True;True;True	51;1542;4340	65;2393;2394;2395;2396;7215;7216;7217;7218	60;2312;2313;7087;7088	60;2313;7087
F1N191	F1N191	7	7	7	Interleukin 4 induced 1	IL4I1	tr|F1N191|F1N191_BOVIN Interleukin 4 induced 1 OS=Bos taurus OX=9913 GN=IL4I1 PE=4 SV=3	1	7	7	7	0	7	0	7	0	7	14	14	14	64.478	578	578	0	53.449		By MS/MS	0	14	79954000	0	79954000	0	0	0	7	7	AAILINSR;FTQYDENTWTEVNEVK;GRSPEEIYQMALNR;LALDDVAALHGPIAYR;LWDGTGIIKR;VLSDAGHK;VTILEADSR				450	11;1151;1402;1997;2379;3745;3848	True;True;True;True;True;True;True	11;1244;1514;2161;2590;4109;4223	15;1972;1973;2357;3552;3553;4377;6900;7050	14;1899;1900;2278;3463;3464;4277;6786;6927	14;1899;2278;3464;4277;6786;6927
A0A3Q1MRB5;A0A3Q1LUU0;A0A3Q1M7C9;A0A3Q1N6J3;E1BB73	A0A3Q1MRB5;A0A3Q1LUU0;A0A3Q1M7C9;A0A3Q1N6J3;E1BB73	1;1;1;1;1	1;1;1;1;1	1;1;1;1;1	Inositol polyphosphate-5-phosphatase B	INPP5B	tr|A0A3Q1MRB5|A0A3Q1MRB5_BOVIN Inositol polyphosphate-5-phosphatase B OS=Bos taurus OX=9913 GN=INPP5B PE=4 SV=1;tr|A0A3Q1LUU0|A0A3Q1LUU0_BOVIN Inositol polyphosphate-5-phosphatase B OS=Bos taurus OX=9913 GN=INPP5B PE=4 SV=1;tr|A0A3Q1M7C9|A0A3Q1M7C9_BOVIN I	5	1	1	1	1	0	1	0	1	0	1.3	1.3	1.3	76.062	667	667;762;798;908;975	1	-2	By MS/MS		1.3	0	93671000	93671000	0	0	0	1	0	1	VINEELYRK	+			56	3689	TRUE	4049	6816	6702	6702	17
A0A3Q1MIB0;F1MC48	A0A3Q1MIB0;F1MC48	2;2	2;2	2;2	IQ motif containing GTPase activating protein 1	IQGAP1	tr|A0A3Q1MIB0|A0A3Q1MIB0_BOVIN IQ motif containing GTPase activating protein 1 OS=Bos taurus OX=9913 GN=IQGAP1 PE=1 SV=1;tr|F1MC48|F1MC48_BOVIN IQ motif containing GTPase activating protein 1 OS=Bos taurus OX=9913 GN=IQGAP1 PE=1 SV=2	2	2	2	2	0	2	0	2	0	2	4.1	4.1	4.1	180.84	1583	1583;1600	0	13.826		By MS/MS	0	4.1	22374000	0	22374000	0	0	0	2	2	FQPGETLTEILETPATSEQEAEHQR;IGGILANELSVDEAALHAAVIAINEAIDHRIPADTFTALK				169	1114;1658	True;True	1205;1792	1922;2876	1847;2797	1847;2797
F1MTR1	F1MTR1	2	2	2	IQ motif containing GTPase activating protein 2	IQGAP2	tr|F1MTR1|F1MTR1_BOVIN IQ motif containing GTPase activating protein 2 OS=Bos taurus OX=9913 GN=IQGAP2 PE=1 SV=3	1	2	2	2	0	2	0	2	0	2	1.4	1.4	1.4	181.64	1575	1575	0	12.516		By MS/MS	0	1.4	3672400	0	3672400	0	0	0	2	2	HYQDVLYQAK;NRITLEDVISHR				428	1576;2628	True;True	1702;2885	2747;4787	2664;4665	2664;4665
A0A3Q1NKA4;P53710;F1MBA3	A0A3Q1NKA4;P53710;F1MBA3	6;6;6	6;6;6	6;6;6	Integrin alpha-2	ITGA2	tr|A0A3Q1NKA4|A0A3Q1NKA4_BOVIN Integrin alpha-2 OS=Bos taurus OX=9913 GN=ITGA2 PE=3 SV=1;sp|P53710|ITA2_BOVIN Integrin alpha-2 (Fragment) OS=Bos taurus OX=9913 GN=ITGA2 PE=2 SV=1;tr|F1MBA3|F1MBA3_BOVIN Integrin alpha-2 OS=Bos taurus OX=9913 GN=ITGA2 PE=3 S	3	6	6	6	0	6	0	6	0	6	7.6	7.6	7.6	124.47	1128	1128;1170;1179	0	37.969		By MS/MS	0	7.6	25739000	0	25739000	0	0	0	6	6	AFSSHLQYFGR;AIASIPTER;ATSQTFQYGGDLTNTFK;DTAYSTAAGGRPGATK;FVQGLDIGPTK;VTTGSVPVSMASVIIHIPQYTK				219	108;144;351;715;1166;3860	True;True;True;True;True;True	115;153;379;776;1259;4243	159;160;203;497;1233;2001;7080	151;152;193;475;1185;1928;6956	152;193;475;1185;1928;6956
A6QLB3;F1MGZ4	A6QLB3;F1MGZ4	5;5	5;5	5;5	ITGA2B protein	ITGA2B	tr|A6QLB3|A6QLB3_BOVIN ITGA2B protein OS=Bos taurus OX=9913 GN=ITGA2B PE=2 SV=1;tr|F1MGZ4|F1MGZ4_BOVIN Integrin subunit alpha 2b OS=Bos taurus OX=9913 GN=ITGA2B PE=3 SV=3	2	5	5	5	0	5	0	5	0	5	5.7	5.7	5.7	113.7	1034	1034;1036	0	32.976		By MS/MS	0	5.7	7410400	0	7410400	0	0	0	5	5	AGQGLGASVVSWR;AVSNMEGFER;NSQNPNSEMVELDVPVR;VVLCELGNPMK;VYLFLQTR				263	128;382;2641;3887;3912	True;True;True;True;True	137;412;2899;4272;4297	184;546;4807;7121;7159	176;521;4683;6996;7031	176;521;4683;6996;7031
A0A452DIV7;F1MMS9;A6QQN8	A0A452DIV7;F1MMS9;A6QQN8	11;11;6	11;11;6	11;11;6	Integrin alpha-3	ITGA3	tr|A0A452DIV7|A0A452DIV7_BOVIN Integrin alpha-3 OS=Bos taurus OX=9913 GN=ITGA3 PE=1 SV=1;sp|F1MMS9|ITA3_BOVIN Integrin alpha-3 OS=Bos taurus OX=9913 GN=ITGA3 PE=3 SV=1;tr|A6QQN8|A6QQN8_BOVIN ITGA3 protein OS=Bos taurus OX=9913 GN=ITGA3 PE=2 SV=1	3	11	11	11	0	11	0	11	0	11	12	12	12	118.49	1065	1065;1050;410	0	69.186		By MS/MS	0	12	128180000	0	128180000	0	0	0	12	12	AAFVSELGQR;CQTLELLLMDNVRDK;EAGNPGSLFGYSVALHR;GNSYMIQR;SQSAVFHGFFSMPEMR;TGAVYLCPLTAHK;VASWATLFLR;VLVCAHR;VYIYHGSSR;YLLLAGAPR;YTQVLWSGSEDQRR				237	6;514;778;1368;3185;3357;3593;3754;3911;4025;4070	True;True;True;True;True;True;True;True;True;True;True	6;558;841;1470;3499;3684;3947;4118;4296;4415;4468	10;820;1333;1334;2291;5935;6197;6651;6914;7158;7334;7451	9;785;1279;1280;2213;5831;6078;6533;6797;7030;7197;7304	9;785;1279;2213;5831;6078;6533;6797;7030;7197;7304
E1BFQ6;A0A3Q1M8K4	E1BFQ6;A0A3Q1M8K4	21;20	21;20	21;20	Integrin subunit alpha 6	ITGA6	tr|E1BFQ6|E1BFQ6_BOVIN Integrin subunit alpha 6 OS=Bos taurus OX=9913 GN=ITGA6 PE=1 SV=1;tr|A0A3Q1M8K4|A0A3Q1M8K4_BOVIN Integrin subunit alpha 6 OS=Bos taurus OX=9913 GN=ITGA6 PE=1 SV=1	2	21	21	21	0	21	0	21	0	21	25.7	25.7	25.7	119.23	1073	1073;1091	0	146.57		By MS/MS	0	25.7	122510000	0	122510000	0	0	0	25	25	ACMEETLWLQENIRDK;AEIHAQPSDK;AVALPLQK;CYVLSQNLR;DFHYIAFGAPGTYNWK;DGWQDIVIGAPQYFDR;DSMFGIAVK;FVHTDVHFLK;GIVSKDEITFVSGAPR;LIATFPDTLTYSAYR;LLLVGAPR;LRPIPITASVEIQEPSTR;MNYLDILVR;NIGDINQDGYPDIAVGAPYDGK;NLGTATLNIQWPK;NPTKDGDDAHEAK;RVNSLPEVLPILNSNEPK;TGGLYSCDITSR;VFIYHGSANGINTKPTQVLEGK;WLLYLVK;YSQELTLNR				351	41;79;358;548;589;615;709;1163;1316;2116;2182;2292;2447;2542;2572;2606;2940;3362;3642;3937;4067	True;True;True;True;True;True;True;True;True;True;True;True;True;True;True;True;True;True;True;True;True	42;85;386;595;641;667;770;1256;1414;2299;2370;2494;2672;2788;2822;2860;3237;3689;4000;4323;4465	51;113;507;873;1030;1031;1068;1069;1226;1997;1998;2194;2195;3892;4049;4217;4493;4659;4704;4758;4759;5517;6203;6723;7196;7447	48;105;484;846;991;992;1028;1029;1178;1924;1925;2116;2117;3805;3957;4124;4389;4545;4589;4637;4638;5421;6084;6602;7068;7300	48;105;484;846;991;1029;1178;1925;2117;3805;3957;4124;4389;4545;4589;4637;5421;6084;6602;7068;7300	98
F1N1A9;P80746;A0A3Q1MXS2	F1N1A9;P80746;A0A3Q1MXS2	7;7;7	7;7;7	7;7;7	Integrin alpha-V	ITGAV	tr|F1N1A9|F1N1A9_BOVIN Integrin alpha-V OS=Bos taurus OX=9913 GN=ITGAV PE=3 SV=3;sp|P80746|ITAV_BOVIN Integrin alpha-V OS=Bos taurus OX=9913 GN=ITGAV PE=1 SV=3;tr|A0A3Q1MXS2|A0A3Q1MXS2_BOVIN Integrin alpha-V OS=Bos taurus OX=9913 GN=ITGAV PE=3 SV=1	3	7	7	7	0	7	0	7	0	7	7.5	7.5	7.5	116.42	1047	1047;1048;1048	0	51.057		By MS/MS	0	7.5	32608000	0	32608000	0	0	0	7	7	DLTLNEGDVHTLGCGIAECLK;ILACAPLYHWR;MFLLVGAPK;SAILYVR;SHQWFGASVR;SSASFNVIEFPYK;YNNQLATR				201	666;1710;2424;2956;3059;3198;4044	True;True;True;True;True;True;True	721;1855;2645;3254;3367;3514;4441	1143;3062;4462;5538;5727;5959;7419	1099;2980;4358;5447;5626;5854;7274	1099;2980;4358;5447;5626;5854;7274
P53712;A0A452DIS2;P53712-2;A0A140T8D2	P53712;A0A452DIS2;P53712-2;A0A140T8D2	14;14;14;13	14;14;14;13	14;14;14;13	Integrin beta-1	ITGB1	sp|P53712|ITB1_BOVIN Integrin beta-1 OS=Bos taurus OX=9913 GN=ITGB1 PE=1 SV=3;tr|A0A452DIS2|A0A452DIS2_BOVIN Integrin beta OS=Bos taurus OX=9913 GN=ITGB1 PE=3 SV=1;sp|P53712-2|ITB1_BOVIN Isoform 2 of Integrin beta-1 OS=Bos taurus OX=9913 GN=ITGB1;tr|A0A140	4	14	14	14	1	14	1	14	1	14	19.9	19.9	19.9	88.093	798	798;799;801;802	0	102.79	By matching	By MS/MS	2.3	19.9	152460000	1088200	151370000	194530	24354000	0	17	17	CDDLEALK;DKLPQPGQVDPLSHCK;DNTNEIYSGK;FCECDNFNCDR;FQGPTCEMCQTCLGVCAEHK;GCHPNDIENPR;KGCHPNDIENPR;KRDNTNEIYSGK;LQPEDITQIQPQQLVLQLR;NVLSLTDKGEVFNELVGK;SGEPQTFTLK;SLGTDLMNEMR;TVMPYISTTPAK;WDTGENPIYK				236	427;635;684;1036;1110;1223;1888;1943;2264;2671;3036;3108;3550;3926	True;True;True;True;True;True;True;True;True;True;True;True;True;True	463;690;743;1120;1201;1319;2042;2103;2466;2931;3339;3420;3900;4312	689;1097;1173;1785;1918;2078;2079;3303;3426;4180;4181;4870;4871;4872;5649;5810;6561;7182	658;1055;1128;1718;1843;2004;2005;3216;3338;4088;4089;4747;4748;5554;5708;6443;7054	658;1055;1128;1718;1843;2004;3216;3338;4088;4747;5554;5708;6443;7054
F1MTN1	F1MTN1	8	8	8	Integrin beta	ITGB3	tr|F1MTN1|F1MTN1_BOVIN Integrin beta OS=Bos taurus OX=9913 GN=ITGB3 PE=3 SV=1	1	8	8	8	0	8	0	8	0	8	11.5	11.5	11.5	86.536	784	784	0	48.061		By MS/MS	0	11.5	35266000	0	35266000	0	0	0	8	8	DNCHPESIEFPISEAR;FQYYEDSSGK;GTGDSSQITQVSPQR;IFSVQVR;ILEARPLSDK;NDASHLLVFTTDAK;SFTIKPVGFK;THIALDGR				427	676;1119;1432;1644;1719;2507;3030;3379	True;True;True;True;True;True;True;True	735;1211;1544;1777;1865;2750;3333;3706	1162;1931;2398;2853;3074;4613;5640;6222	1118;1856;2315;2776;2992;4498;5546;6104	1118;1856;2315;2776;2992;4498;5546;6104
E1B864;A0A3Q1M9I5;A0A3Q1MRM3	E1B864;A0A3Q1M9I5;A0A3Q1MRM3	14;14;13	14;14;13	14;14;13	Integrin beta	ITGB4	tr|E1B864|E1B864_BOVIN Integrin beta OS=Bos taurus OX=9913 GN=ITGB4 PE=1 SV=3;tr|A0A3Q1M9I5|A0A3Q1M9I5_BOVIN Integrin beta OS=Bos taurus OX=9913 GN=ITGB4 PE=1 SV=1;tr|A0A3Q1MRM3|A0A3Q1MRM3_BOVIN Integrin beta OS=Bos taurus OX=9913 GN=ITGB4 PE=1 SV=1	3	14	14	14	0	14	0	14	0	14	11.5	11.5	11.5	194.86	1751	1751;1804;1807	0	97.64		By MS/MS	0	11.5	33571000	0	33571000	0	0	0	13	13	AIEDLDGAHVCQLLEADQK;ECDQLRQEVEENLNEVYR;EQASGIVSFEQPEYLVSSGEHVAR;FYIQLSNPK;GEVGTYQVQLR;HVEQGAFHELK;LLELQEMDSLLRGPQTR;LTVPGLSENVPYK;LVFSALGPTSLK;QLLVEAIDVPVGTATLGRR;SCVQCQAWGTGEK;TDTGSFFIR;THQEVPSEPGR;VAPGYYTLTADQDAR				130	148;803;937;1179;1249;1567;2163;2339;2346;2772;2982;3317;3384;3588	True;True;True;True;True;True;True;True;True;True;True;True;True;True	157;866;1011;1272;1347;1693;2350;2545;2553;3051;3283;3641;3712;3939	208;1420;1609;2016;2113;2737;4017;4292;4300;5054;5578;6145;6235;6612	198;1367;1546;1943;2037;2655;3928;4201;4209;4937;5488;6027;6117;6493	198;1367;1546;1943;2037;2655;3928;4201;4209;4937;5488;6027;6117;6493
A0A3Q1LK49;CON__Q9TRI1;A5D7R6	A0A3Q1LK49;CON__Q9TRI1;A5D7R6	10;10;10	10;10;10	10;10;10	Inter-alpha-trypsin inhibitor heavy chain H2	ITIH2	tr|A0A3Q1LK49|A0A3Q1LK49_BOVIN Inter-alpha-trypsin inhibitor heavy chain H2 OS=Bos taurus OX=9913 GN=ITIH2 PE=1 SV=1;;tr|A5D7R6|A5D7R6_BOVIN ITIH2 protein OS=Bos taurus OX=9913 GN=ITIH2 PE=1 SV=1	3	10	10	10	5	8	5	8	5	8	16.7	16.7	16.7	96.774	864	864;946;946	0	67.516	By MS/MS	By MS/MS	8.4	12.4	73155000	21909000	51246000	10007000	12990000	3	10	13	AHIAFKPTVAQQR;IIEPQGLR;IQPSGGTNINEALLR;IYGNQDTSVQLK;KLWAYLTINQLLAER;SLHVLDTFDGHFDGVPVVSK;TILDDLRTEDHFSVVDFNHNVR;VANTVIQTK;VQFELHYQEVK;VVNHSPQPQNVVFDVQIPK			+	15	137;1682;1778;1851;1923;3114;3393;3585;3792;3891	True;True;True;True;True;True;True;True;True;True	146;1823;1927;2005;2080;3426;3721;3936;4163;4276	195;196;2979;2980;3153;3253;3368;5834;6245;6605;6606;6975;6976;7125;7126	185;186;2901;3069;3168;3281;5734;6127;6487;6488;6855;6856;7000	186;2901;3069;3168;3281;5734;6127;6487;6856;7000
A0A3Q1MA31;A0A3Q1LZ09;Q3T052;F1MMD7;CON__Q3T052;A0A3Q1MGQ6	A0A3Q1MA31;A0A3Q1LZ09;Q3T052;F1MMD7;CON__Q3T052;A0A3Q1MGQ6	1;1;1;1;1;1	1;1;1;1;1;1	1;1;1;1;1;1	Inter-alpha-trypsin inhibitor heavy chain H4	ITIH4	tr|A0A3Q1MA31|A0A3Q1MA31_BOVIN Inter-alpha-trypsin inhibitor heavy chain H4 OS=Bos taurus OX=9913 GN=ITIH4 PE=4 SV=1;tr|A0A3Q1LZ09|A0A3Q1LZ09_BOVIN Inter-alpha-trypsin inhibitor heavy chain H4 OS=Bos taurus OX=9913 GN=ITIH4 PE=4 SV=1;sp|Q3T052|ITIH4_BOVIN	6	1	1	1	1	0	1	0	1	0	1.1	1.1	1.1	99.645	899	899;910;916;916;916;937	0	6.8921	By MS/MS		1.1	0	18129000	18129000	0	0	0	1	0	1	HLGAYELLLK			+	73	1529	TRUE	1645	2583	2503	2503
E1BDA8	E1BDA8	7	7	7	Izumo sperm-egg fusion 1	IZUMO1	tr|E1BDA8|E1BDA8_BOVIN Izumo sperm-egg fusion 1 OS=Bos taurus OX=9913 GN=IZUMO1 PE=4 SV=3	1	7	7	7	0	7	0	7	0	7	26.7	26.7	26.7	36.457	322	322	0	51.094		By MS/MS	0	26.7	72548000	0	72548000	0	0	0	7	7	DLPIDEDSYMGVVDEATLEK;EMLWMLHLAK;GKEPILTK;ISQGLTDYSFYR;NTFASYAAQFQK;QALEDFK;VHHMEDMILDCELNWHK				346	656;918;1321;1808;2651;2724;3666	True;True;True;True;True;True;True	711;992;1419;1961;2910;2993;4024	1131;1584;2201;3195;4832;4956;6782	1088;1521;2123;3111;4713;4830;6671	1088;1521;2123;3111;4713;4830;6671
F1MYA6;A0A3Q1MGI1	F1MYA6;A0A3Q1MGI1	6;5	6;5	6;5	IZUMO family member 4	IZUMO4	tr|F1MYA6|F1MYA6_BOVIN IZUMO family member 4 OS=Bos taurus OX=9913 GN=IZUMO4 PE=4 SV=3;tr|A0A3Q1MGI1|A0A3Q1MGI1_BOVIN IZUMO family member 4 OS=Bos taurus OX=9913 GN=IZUMO4 PE=4 SV=1	2	6	6	6	1	6	1	6	1	6	31.9	31.9	31.9	24.375	213	213;143	0	40.21	By matching	By MS/MS	5.6	31.9	178730000	389840	178340000	140630	57903000	0	8	8	AVQGLLQYINK;ELHLAIPAEITR;EQVHLIQNAIIESR;LNQVANAVYQR;MDQLYQGK;MYFPGYFPNELR				444	381;888;945;2227;2414;2488	True;True;True;True;True;True	411;957;1020;2426;2635;2728	544;545;1532;1533;1621;4127;4451;4581;4582	519;520;1474;1475;1557;4034;4348;4471	519;1474;1557;4034;4348;4471
Q3SYR8	Q3SYR8	1	1	1	Immunoglobulin J chain	JCHAIN	tr|Q3SYR8|Q3SYR8_BOVIN Immunoglobulin J chain OS=Bos taurus OX=9913 GN=JCHAIN PE=1 SV=1	1	1	1	1	0	1	0	1	0	1	9.6	9.6	9.6	17.857	157	157	0.0033841	6.487		By MS/MS	0	9.6	1818200	0	1818200	0	0	0	1	1	IIPSAEDPSQDIVER				622	1695	TRUE	1836	2998	2919	2919
A0A3Q1M1M7;Q8SPJ1	A0A3Q1M1M7;Q8SPJ1	3;3	2;2	2;2	Junction plakoglobin	JUP	tr|A0A3Q1M1M7|A0A3Q1M1M7_BOVIN Junction plakoglobin OS=Bos taurus OX=9913 GN=JUP PE=1 SV=1;sp|Q8SPJ1|PLAK_BOVIN Junction plakoglobin OS=Bos taurus OX=9913 GN=JUP PE=2 SV=1	2	3	2	2	0	3	0	2	0	2	5.8	4	4	81.357	741	741;745	0	12.821		By MS/MS	0	5.8	5013900	0	5013900	0	0	0	2	2	LLNDEDPVVVTK;SAIVHLINYQDDAELATR;VAAGVLCELAQDK				88	2183;2957;3571	True;True;False	2371;3255;3922	4050;5539;6591	3958;5448;6472	3958;5448;6472
F1MMK8	F1MMK8	1	1	1	Lysine--tRNA ligase	KARS1	tr|F1MMK8|F1MMK8_BOVIN Lysine--tRNA ligase OS=Bos taurus OX=9913 GN=KARS1 PE=1 SV=2	1	1	1	1	1	0	1	0	1	0	3.7	3.7	3.7	87.753	777	777	0.0017452	6.6612	By MS/MS		3.7	0	9367500	9367500	0	0	0	1	0	1	FHVDISLTHFIQEYSHLQPGDHLTDITLK				409	1063	TRUE	1148	1844	1774	1774
E1BF29	E1BF29	1	1	1	Kinesin family member 11	KIF11	tr|E1BF29|E1BF29_BOVIN Kinesin family member 11 OS=Bos taurus OX=9913 GN=KIF11 PE=3 SV=3	1	1	1	1	1	0	1	0	1	0	0.9	0.9	0.9	119.1	1056	1056	0.004902	6.2938	By MS/MS		0.9	0	0	0	0	0	0	1	0	1	ENRGTNPLEK				348	933	TRUE	1007	1605	1542	1542	96;97
P04264;CON__P04264;CON__H-INV:HIT000016045	P04264;CON__P04264	46;45;2	46;45;2	30;29;0	Keratin, type II cytoskeletal 1	KRT1	sp|P04264|K2C1_HUMAN Keratin, type II cytoskeletal 1 OS=Homo sapiens OX=9606 GN=KRT1 PE=1 SV=6;	3	46	46	30	11	46	11	46	7	30	62.9	62.9	49.2	66.038	644	644;644;99	0	323.31	By MS/MS	By MS/MS	17.7	62.9	6.1503e+09	47843000	6.1024e+09	4940700	547950000	6	123	129	AEAESLYQSK;AEAESLYQSKYEELQITAGR;AQYEDIAQK;DYQELMNTK;FLEQQNQVLQTK;FSSCGGGGGSFGAGGGFGSR;GGGGGGYGSGGSSYGSGGGSYGSGGGGGGGR;GGSGGGGGGSSGGRGSGGGSSGGSIGGR;GSGGGSSGGSIGGR;GSYGSGGSSYGSGGGSYGSGGGGGGHGSYGSGSSSGGYR;IEISELNR;IEISELNRVIQR;KQISNLQQSISDAEQRGENALK;LLRDYQELMNTK;LNDLEDALQQAK;LNDLEDALQQAKEDLAR;LRSEIDNVK;LRSEIDNVKK;MSGECAPNVSVSVSTSHTTISGGGSR;NKLNDLEDALQQAK;NKLNDLEDALQQAKEDLAR;NKYEDEINKR;NMQDMVEDYR;NSK…			+	512	67;68;295;762;1087;1141;1274;1280;1409;1429;1628;1629;1937;2189;2209;2210;2295;2296;2466;2559;2560;2563;2595;2636;2637;2758;2759;2923;2992;3039;3081;3082;3096;3125;3126;3139;3140;3382;3383;3433;3451;3452;3808;3927;3969;3971	True;True;True;True;True;True;True;True;True;True;True;True;True;True;True;True;True;True;True;True;True;True;True;True;True;True;True;True;True;True;True;True;True;True;True;True;True;True;True;True;True;True;True;True;True;True	72;73;74;320;321;824;825;1175;1176;1177;1234;1372;1378;1521;1541;1757;1758;1759;1760;2096;2377;2378;2379;2380;2381;2404;2405;2406;2407;2497;2498;2499;2696;2805;2806;2807;2808;2809;2812;2847;2848;2893;2894;2895;3033;3034;3035;3036;3037;3219;3294;3295;3342;3389;3390;3391;3392;3393;3407;3437;3438;3439;3440;3453;3454;3709;3710;3711;3764;3785;3786;3787;3788;4182;4183;4313;4357;4359	88;89;90;91;432;433;434;1304;1305;1886;1887;1888;1889;1956;1957;1958;1959;1960;2141;2149;2364;2392;2822;2823;2824;2825;2826;3399;3400;4058;4059;4060;4061;4062;4063;4064;4065;4066;4067;4068;4069;4070;4099;4100;4101;4102;4103;4104;4105;4220;4221;4222;4223;4224;4225;4545;4680;4681;4682;4683;4684;4685;4689;4690;4739;4740;4741;4799;4800;4801;4802;4803;5029;5030;5031;5032;5033;5034;5035;5484;5593;5594;…	82;83;84;85;413;414;415;1252;1253;1813;1814;1815;1816;1882;1883;1884;1885;1886;1887;2064;2073;2285;2311;2746;2747;2748;2749;3313;3314;3966;3967;3968;3969;3970;3971;3972;3973;3974;3975;3976;3977;3978;4006;4007;4008;4009;4010;4127;4128;4129;4130;4131;4132;4437;4565;4566;4567;4568;4569;4570;4574;4575;4620;4621;4622;4676;4677;4678;4679;4914;4915;4916;4917;4918;4919;4920;5391;5500;5501;5502;5503;5558;…	82;84;413;1253;1815;1882;2064;2073;2285;2311;2746;2748;3314;3975;4006;4008;4127;4132;4437;4566;4569;4574;4620;4678;4679;4914;4919;5391;5503;5558;5657;5662;5687;5752;5759;5774;5775;6113;6114;6180;6209;6215;6881;7055;7109;7111	84;133;134;135;136;137;138;139;140;141;142;143;144;145;146;230;231;253;254;255;256;257;258;259;260;261;262;263;264
P13645;CON__P13645;P06394;A6QNZ7;CON__P02535-1;P02535;Q7Z3Y7;CON__Q7Z3Y7;A0A3Q1N5C7;CON__Q148H6;Q148H6;CON__Q2M2I5;Q2M2I5;CON__P05784;Q0P5J4;Q0P5J6;Q7Z3Z0;CON__Q7Z3Z0;CON__Q7Z3Y8;A0A3Q1LT90;Q7Z3Y8;P05784;CON__A2AB72;CON__O76015;O76014;CON__Q7Z3Y9;CON__O76014;CON__Q99456;Q99456;O76015;Q7Z3Y9;G3MX98;F6S1Q0	P13645;CON__P13645	33;33;12;12;10;10;5;5;4;4;4;3;3;2;2;2;2;2;2;2;2;2;1;1;1;1;1;1;1;1;1;1;1	33;33;12;12;10;10;5;5;4;4;4;3;3;2;2;2;2;2;2;2;2;2;1;1;1;1;1;1;1;1;1;1;1	24;24;5;5;5;5;2;2;1;1;1;0;0;0;1;1;1;1;1;1;1;0;0;0;0;0;0;0;0;0;0;0;0	Keratin, type I cytoskeletal 10	KRT10	sp|P13645|K1C10_HUMAN Keratin, type I cytoskeletal 10 OS=Homo sapiens OX=9606 GN=KRT10 PE=1 SV=6;	33	33	33	24	11	32	11	32	6	24	51.7	51.7	44.2	58.826	584	584;593;526;526;570;570;464;486;429;464;464;525;525;423;450;460;450;450;459;450;459;423;453;456;449;468;471;494;494;456;468;528;429	0	323.31	By MS/MS	By MS/MS	23.3	51.7	7.557e+09	47456000	7.5096e+09	11082000	1.5193e+09	3	95	98	ADLEMQIESLTEELAYLK;ADLEMQIESLTEELAYLKK;AETECQNTEYQQLLDIK;ALEESNYELEGK;DAEAWFNEK;ELTTEIDNNIEQISSYK;ELTTEIDNNIEQISSYKSEITELRR;GSLGGGFSSGGFSGGSFSR;GSSGGGCFGGSSGGYGGLGGFGGGSFR;HGNSHQGEPR;IRLENEIQTYR;KDAEAWFNEK;LAADDFR;LAADDFRLK;LASYLDK;LENEIQTYR;LKYENEVALR;NHEEEMKDLR;NQILNLTTDNANILLQIDNAR;NVSTGDVNVEMNAAPGVDLTQLLNNMR;QSLEASLAETEGR;QSVEADINGLR;QSVEADINGLRR;RVLDELTLTK;SEITELRR;SLLEGEGSSGGGGR;SQYEQLAEQNR…			+	299	54;55;88;185;554;910;911;1413;1422;1507;1788;1872;1978;1979;2011;2054;2148;2533;2617;2677;2799;2801;2802;2935;3010;3118;3187;3188;3708;3802;3854;3855;3976	True;True;True;True;True;True;True;True;True;True;True;True;True;True;True;True;True;True;True;True;True;True;True;True;True;True;True;True;True;True;True;True;True	55;56;57;58;94;199;200;602;979;980;981;982;983;984;985;1525;1534;1619;1620;1621;1939;1940;1941;2026;2141;2142;2177;2227;2228;2334;2335;2778;2874;2941;2942;2943;3080;3081;3083;3084;3085;3086;3231;3313;3430;3501;3502;3503;4071;4175;4176;4229;4230;4231;4232;4233;4234;4235;4236;4237;4238;4364	69;70;71;72;73;125;126;127;260;261;262;883;884;1559;1560;1561;1562;1563;1564;1565;1566;1567;1568;1569;1570;1571;1572;1573;1574;1575;2369;2382;2383;2544;2545;2546;2547;2548;3166;3167;3168;3169;3170;3171;3172;3281;3526;3527;3528;3572;3573;3651;3652;3994;3995;3996;3997;3998;4648;4775;4776;4885;4886;4887;5097;5098;5099;5101;5102;5103;5104;5105;5106;5107;5108;5109;5110;5505;5506;5615;5840;5938;5939;59…	64;65;66;67;118;119;248;249;250;855;856;1498;1499;1500;1501;1502;1503;1504;1505;1506;1507;1508;1509;1510;1511;1512;1513;2290;2301;2302;2464;2465;2466;2467;2468;3082;3083;3084;3085;3086;3087;3088;3195;3437;3438;3482;3556;3557;3907;3908;3909;3910;4534;4654;4760;4761;4762;4978;4979;4980;4982;4983;4984;4985;4986;4987;4988;4989;4990;5412;5413;5522;5740;5834;5835;5836;5837;5838;5839;5840;6731;6871;6872…	65;66;118;248;855;1499;1509;2290;2302;2466;3086;3195;3437;3438;3482;3556;3908;4534;4654;4762;4978;4983;4988;5412;5522;5740;5838;5840;6731;6871;6935;6946;7117	62;63;66;67;68;69;70;71;72;73;206;211;212;213;214;215
P02533;CON__P02533;F1MC11;A0A3Q1M2I5;CON__Q6IFX2;Q6IFX2;A0A3Q1LSG0;Q9Z2K1;CON__Q3ZAW8;Q3ZAW8;G3N2P6;CON__Q9Z2K1;G3X7W8;Q61782;CON__Q61782;P05785;CON__P35900;CON__Q9D312;Q9D312;P35900;A6QQQ9;G3MXI3;Q2KI75;A0A3Q1NAZ1;F1MPK1	P02533;CON__P02533;F1MC11;A0A3Q1M2I5;CON__Q6IFX2;Q6IFX2	20;20;17;16;10;10;8;6;6;6;6;6;4;4;4;4;3;3;3;3;1;1;1;1;1	16;16;13;12;9;9;6;4;4;4;6;4;3;4;4;4;3;3;3;3;1;1;1;1;1	3;3;2;1;1;1;1;0;0;0;0;0;0;1;1;1;0;0;0;0;0;0;0;0;0	Keratin, type I cytoskeletal 14	KRT14	sp|P02533|K1C14_HUMAN Keratin, type I cytoskeletal 14 OS=Homo sapiens OX=9606 GN=KRT14 PE=1 SV=4;;tr|F1MC11|F1MC11_BOVIN Keratin, type I cytoskeletal 14 OS=Bos taurus OX=9913 GN=KRT14 PE=1 SV=3;tr|A0A3Q1M2I5|A0A3Q1M2I5_BOVIN Keratin, type I cytoskeletal 14	25	20	16	3	3	20	0	16	0	3	40.3	35.4	10	51.561	472	472;472;515;458;452;452;453;469;474;470;223;469;465;93;93;93;424;431;431;424;422;407;295;230;422	0	106.77	By matching	By MS/MS	4.9	40.3	213490000	0	213490000	0	0	0	22	22	ALEEANADLEVK;APSTYGGGLSVSSSR;ASLENSLEETK;GSCGIGGGIGGGSSR;ILNEMRDQYEK;ISSVLAGGSCR;LAADDFR;LASYLDK;LEQEIATYRR;LLEGEDAHLSSSQFSSGSQSSR;MSVEADINGLRR;RVLDELTLAR;SEISELRR;TEELNREVATNSELVQSGK;TKYETELNLR;TRLEQEIATYR;TRLEQEIATYRR;VLDELTLAR;VTMQNLNDR;VTMQNLNDRLASYLDK			+	292	184;270;321;1405;1729;1812;1978;2011;2058;2160;2469;2934;3009;3322;3416;3494;3495;3707;3854;3855	True;True;True;True;True;True;False;False;True;True;True;True;True;True;True;True;True;True;False;False	198;295;348;349;1517;1875;1965;2141;2177;2232;2347;2699;2700;2701;3230;3312;3646;3746;3836;3837;3838;4070;4229;4230;4231;4232;4233;4234;4235;4236;4237;4238	259;404;463;464;2360;3086;3087;3201;3526;3527;3572;3573;3659;4014;4548;4549;4550;5504;5614;6151;6278;6401;6402;6403;6404;6843;7058;7059;7060;7061;7062;7063;7064;7065;7066;7067;7068;7069;7070;7071;7072;7073;7074;7075	247;387;443;444;2281;3002;3003;3117;3437;3482;3564;3925;4440;4441;4442;5411;5521;6032;6160;6280;6281;6282;6283;6730;6935;6936;6937;6938;6939;6940;6941;6942;6943;6944;6945;6946;6947;6948;6949;6950;6951	247;387;443;2281;3003;3117;3437;3482;3564;3925;4440;5411;5521;6032;6160;6280;6282;6730;6935;6946	60;61;62;63;206
CON__P08779;P08779	CON__P08779;P08779	14;14	1;1	1;1	Keratin, type I cytoskeletal 16	KRT16	;sp|P08779|K1C16_HUMAN Keratin, type I cytoskeletal 16 OS=Homo sapiens OX=9606 GN=KRT16 PE=1 SV=4	2	14	1	1	3	14	0	1	0	1	22.8	3	3	51.267	473	473;473	0.0017391	6.6414	By matching	By MS/MS	4.9	22.8	3136500	0	3136500	0	0	0	1	1	ALEEANADLEVK;APSTYGGGLSVSSR;ASLENSLEETK;GSCGIGGGIGGGSSR;ISSVLAGGSCR;LAADDFR;LASYLDK;LEQEIATYRR;RVLDELTLAR;TRLEQEIATYR;TRLEQEIATYRR;VLDELTLAR;VTMQNLNDR;VTMQNLNDRLASYLDK			+	297	184;269;321;1405;1812;1978;2011;2058;2934;3494;3495;3707;3854;3855	False;True;False;False;False;False;False;False;False;False;False;False;False;False	198;294;348;349;1517;1965;2141;2177;2232;3230;3836;3837;3838;4070;4229;4230;4231;4232;4233;4234;4235;4236;4237;4238	259;403;463;464;2360;3201;3526;3527;3572;3573;3659;5504;6401;6402;6403;6404;6843;7058;7059;7060;7061;7062;7063;7064;7065;7066;7067;7068;7069;7070;7071;7072;7073;7074;7075	247;386;443;444;2281;3117;3437;3482;3564;5411;6280;6281;6282;6283;6730;6935;6936;6937;6938;6939;6940;6941;6942;6943;6944;6945;6946;6947;6948;6949;6950;6951	247;386;443;2281;3117;3437;3482;3564;5411;6280;6282;6730;6935;6946	60;62;63;206
P08728	P08728	7	2	1	Keratin, type I cytoskeletal 19	KRT19	sp|P08728|K1C19_BOVIN Keratin, type I cytoskeletal 19 OS=Bos taurus OX=9913 GN=KRT19 PE=2 SV=1	1	7	2	1	2	6	1	1	1	0	22.3	12.5	10	43.884	399	399	0	8.0572	By MS/MS	By MS/MS	11.8	12.3	10333000	7957300	2375500	0	0	1	1	2	FGAQLAQIQALISGIEAQLSDVRADTERQNQEYQHLMDIK;LAADDFR;MSVEADINGLRR;RVLDELTLAR;TKFETEQALR;TRLEQEIATYR;VLDELTLAR				518	1052;1978;2469;2934;3409;3494;3707	True;False;False;False;True;False;False	1137;2141;2699;2700;2701;3230;3739;3836;4070	1832;3526;3527;4548;4549;4550;5504;6269;6401;6402;6843	1762;3437;4440;4441;4442;5411;6151;6280;6281;6730	1762;3437;4440;5411;6151;6280;6730	61
CON__P35908v2;P35908	CON__P35908v2;P35908	40;40	35;35	1;1	Keratin, type II cytoskeletal 2 epidermal	KRT2	;sp|P35908|K22E_HUMAN Keratin, type II cytoskeletal 2 epidermal OS=Homo sapiens OX=9606 GN=KRT2 PE=1 SV=2	2	40	35	1	6	40	5	35	0	1	62	59.2	4.7	65.432	639	639;639	0	297.25	By matching	By MS/MS	12.2	62	1.7723e+09	8616400	1.7636e+09	1096900	192200000	0	59	59	AQEREQIK;AQYEEIAQR;DVDNAYMIK;DYQELMNVK;EIKIEISELNR;FLEQQNQVLQTK;GFSSGSAVVSGGSR;GFSSGSAVVSGGSRR;GGGFGGGSSFGGGSGFSGGGFGGGGFGGGR;GGSISGGGYGSGGGK;GSSSGGGYSSGSSSYGSGGR;HGGGGGGFGGGGFGSR;IEISELNR;IEISELNRVIQR;KYEDEINKR;LALDVEIATYRK;LLEGEECR;LLRDYQELMNVK;LNDLEEALQQAK;LNDLEEALQQAKEDLAR;LQGEIAHVK;LQGEIAHVKK;NKLNDLEEALQQAK;NKLNDLEEALQQAKEDLAR;NLDLDSIIAEVK;NVQDAIADAEQRGEHALK;RYLDGLTAER;SISISVAGGGGGFGAAGGFGGR…			+	309	279;297;734;763;858;1087;1264;1265;1273;1281;1423;1504;1628;1629;1968;1998;2161;2190;2211;2212;2255;2256;2561;2562;2568;2673;2947;3078;3084;3085;3282;3283;3437;3511;3613;3617;3758;3808;3969;4019	True;True;True;True;True;False;True;True;True;True;True;True;False;False;True;True;True;True;True;True;True;True;True;True;True;True;True;True;True;True;True;True;True;True;True;True;True;False;False;True	304;324;796;826;925;1175;1176;1177;1362;1363;1371;1379;1535;1616;1757;1758;1759;1760;2129;2130;2162;2348;2382;2383;2384;2385;2408;2409;2457;2458;2810;2811;2817;2818;2934;2935;2936;2937;3245;3386;3395;3396;3602;3603;3604;3605;3769;3854;3968;3969;3970;3974;4122;4123;4182;4183;4357;4409	414;437;1270;1306;1488;1489;1886;1887;1888;1889;2131;2132;2140;2150;2384;2540;2541;2822;2823;2824;2825;2826;3511;3512;3554;3555;3556;4015;4071;4072;4073;4074;4075;4076;4106;4107;4168;4169;4686;4687;4688;4695;4696;4697;4698;4699;4876;4877;4878;4879;4880;4881;5528;5529;5751;5752;5769;5770;5771;6083;6084;6085;6086;6087;6088;6306;6437;6678;6679;6680;6681;6682;6683;6687;6918;6919;7002;7003;7241;7328	397;418;1220;1254;1434;1435;1813;1814;1815;1816;2054;2055;2063;2074;2303;2460;2461;2746;2747;2748;2749;3424;3425;3465;3466;3926;3979;3980;3981;3982;3983;3984;4011;4012;4076;4077;4571;4572;4573;4581;4582;4583;4584;4752;4753;4754;4755;4756;5437;5438;5651;5652;5668;5669;5670;5973;5974;5975;5976;5977;6186;6316;6560;6561;6562;6563;6567;6801;6802;6881;6882;7109;7191	397;418;1220;1254;1435;1815;2054;2055;2063;2074;2303;2461;2746;2748;3424;3465;3926;3984;4011;4012;4076;4077;4572;4573;4584;4752;5438;5651;5668;5670;5973;5975;6186;6316;6560;6567;6802;6881;7109;7191	43;44;45;83;84;85;86;87;88;89;90;229;230;231;232;233;234;235;236;237
F1MFW9	F1MFW9	3	1	1	Keratin 24	KRT24	tr|F1MFW9|F1MFW9_BOVIN Keratin 24 OS=Bos taurus OX=9913 GN=KRT24 PE=3 SV=3	1	3	1	1	2	3	1	1	1	1	5.1	3.4	3.4	55.128	525	525	0	18.592	By matching	By MS/MS	4.8	5.1	11912000	738640	11173000	820730	11173000	0	1	1	LAADDFR;LAADDFRLK;SDLEMQIESLTEELAYLK				386	1978;1979;2987	False;False;True	2141;2142;3288	3526;3527;3528;5584;5585	3437;3438;5493	3437;3438;5493
CON__Q15323;Q15323;CON__Q9UE12;A0A140T8B6;Q0P5J7;CON__REFSEQ:XP_986630;F1MI98;CON__Q497I4;CON__Q9D646;CON__A2A5Y0;Q9D646;Q497I4;Q61765;A6QP90;CON__Q92764;A7YWM2;E1BFG1;Q14532;A0A3Q1LRG4;CON__Q14532;Q92764;O76013;A0A3Q1LV22;CON__O76013;A0A3Q1LVK7;Q6A162;CON__Q6IFU5	CON__Q15323;Q15323;CON__Q9UE12;A0A140T8B6;Q0P5J7	8;8;8;4;4;3;3;3;3;3;3;3;3;2;2;2;2;2;2;2;2;2;2;2;2;1;1	1;1;1;0;0;0;0;0;0;0;0;0;0;0;0;0;0;0;0;0;0;0;0;0;0;0;0	1;1;1;0;0;0;0;0;0;0;0;0;0;0;0;0;0;0;0;0;0;0;0;0;0;0;0	Keratin, type I cuticular Ha1	KRT31	;sp|Q15323|K1H1_HUMAN Keratin, type I cuticular Ha1 OS=Homo sapiens OX=9606 GN=KRT31 PE=1 SV=3;;tr|A0A140T8B6|A0A140T8B6_BOVIN Keratin, type I cuticular Ha5 OS=Bos taurus OX=9913 GN=KRT35 PE=3 SV=1;sp|Q0P5J7|KRT35_BOVIN Keratin, type I cuticular Ha5 OS=Bos	27	8	1	1	1	8	0	1	0	1	21.6	2.6	2.6	47.232	416	416;416;416;455;454;476;456;455;392;416;392;455;416;405;425;431;432;448;441;448;455;467;461;467;429;431;431	0	6.8696	By matching	By MS/MS	1.7	21.6	1613600	0	1613600	0	0	0	1	1	ETMQFLNDRLASYLEK;ILDELTLCK;LAADDFR;LVVQIDNAK;QNQEYQVLLDVR;QVVSSSEQLQSYQAEIIELRR;SDLERQNQEYQVLLDVR;SNHEQEVNTLR			+	314	975;1715;1978;2371;2781;2821;2989;3158	False;False;False;False;False;False;False;True	1051;1861;2141;2581;3061;3106;3291;3472	1663;3068;3526;3527;4356;5074;5138;5588;5900	1598;2986;3437;4261;4956;5017;5496;5797	1598;2986;3437;4261;4956;5017;5496;5797
A0A3Q1M139;F1MXG6;F1MSA6;A0A3Q1LZF2;A5PJJ1;A0A3Q1MPF8;Q148I8;A0A3Q1M0N5	A0A3Q1M139;F1MXG6;F1MSA6;A0A3Q1LZF2;A5PJJ1;A0A3Q1MPF8;Q148I8;A0A3Q1M0N5	9;8;8;8;8;8;8;7	3;3;3;3;3;3;3;3	2;2;2;2;2;2;2;2	IF rod domain-containing protein	KRT33B	tr|A0A3Q1M139|A0A3Q1M139_BOVIN IF rod domain-containing protein OS=Bos taurus OX=9913 GN=KRT33B PE=3 SV=1;tr|F1MXG6|F1MXG6_BOVIN IF rod domain-containing protein OS=Bos taurus OX=9913 GN=KRT31 PE=3 SV=2;tr|F1MSA6|F1MSA6_BOVIN Keratin 34 OS=Bos taurus OX=99	8	9	3	2	1	9	0	3	0	2	24.2	7.1	4.9	46.332	409	409;379;391;393;401;413;416;366	0	17.347	By matching	By MS/MS	1.7	24.2	18215000	0	18215000	0	0	0	3	3	AQYEALVETNRR;DVEEWYIR;ETMQFLNDRLASYLEK;ILDELTLCK;LAADDFR;LVVQIDNAK;QNQEYQVLLDVR;QVVSSSEQLQSYQAEIIELRR;SDLERQNQEYQVLLDVR				84	294;736;975;1715;1978;2371;2781;2821;2989	True;True;False;True;False;False;False;False;False	319;798;1051;1861;2141;2581;3061;3106;3291	431;1272;1663;3068;3526;3527;4356;5074;5138;5588	412;1222;1598;2986;3437;4261;4956;5017;5496	412;1222;1598;2986;3437;4261;4956;5017;5496
CON__Q14525;Q14525;CON__O76009;O76009;CON__Q6NTB9	CON__Q14525;Q14525;CON__O76009;O76009;CON__Q6NTB9	10;10;6;6;5	9;9;6;6;5	3;3;1;1;1	Keratin, type I cuticular Ha3-II	KRT33B	;sp|Q14525|KT33B_HUMAN Keratin, type I cuticular Ha3-II OS=Homo sapiens OX=9606 GN=KRT33B PE=1 SV=3;;sp|O76009|KT33A_HUMAN Keratin, type I cuticular Ha3-I OS=Homo sapiens OX=9606 GN=KRT33A PE=2 SV=2;	5	10	9	3	1	10	0	9	0	3	27.7	26	8.4	46.213	404	404;404;404;404;404	0	54.932	By matching	By MS/MS	1.7	27.7	35586000	0	35586000	0	0	0	8	8	ETMQFLNDRLASYLEK;ILDELTLCR;LAADDFR;LVVQIDNAK;NQYEALVETNRR;QNQEYQVLLDVR;QVVSSSEQLQSYQAEIIELRR;SDLERQNQEYQVLLDVR;YQTEQSLR;YSLENTLTESEAR			+	313	975;1716;1978;2371;2625;2781;2821;2989;4055;4065	True;True;False;True;True;True;True;True;True;True	1051;1862;2141;2581;2882;3061;3106;3291;4453;4463	1663;3069;3526;3527;4356;4784;5074;5138;5588;7433;7445	1598;2987;3437;4261;4662;4956;5017;5496;7287;7298	1598;2987;3437;4261;4662;4956;5017;5496;7287;7298
CON__P13647;P13647;CON__Q8VED5;Q8VED5;P05786;F1MU12	CON__P13647;P13647	23;23;4;4;3;3	17;17;0;0;1;1	3;3;0;0;0;0	Keratin, type II cytoskeletal 5	KRT5	;sp|P13647|K2C5_HUMAN Keratin, type II cytoskeletal 5 OS=Homo sapiens OX=9606 GN=KRT5 PE=1 SV=3	6	23	17	3	2	23	0	17	0	3	38	28.8	6.3	62.378	590	590;590;531;531;478;478	0	108.75	By matching	By MS/MS	4.1	38	179150000	0	179150000	0	0	0	22	22	AQYEEIANR;GRLDSELR;LAELEEALQK;LALDVEIATYRK;LLEGEECR;LLREYQELMNTK;LRAEIDNVKK;NKYEDEINKR;NLDLDSIIAEVK;QNLEPLFEQYINNLRR;RISISTSGGSFR;SFSTASAITPSVSR;SGGGGGGGFGR;SLYNLGGSKR;SRTEAESWYQTK;TEAESWYQTK;TEAESWYQTKYEELQQTAGR;TLNNKFASFIDK;TTAENEFVMLKK;VSLAGACGVGGYGSR;WTLLQEQGTK;YEDEINKR;YEELQQTAGR			+	300	296;1397;1988;1998;2161;2191;2280;2563;2568;2780;2889;3028;3040;3141;3195;3319;3320;3437;3515;3828;3946;3969;3972	True;True;True;False;False;True;True;False;False;True;True;True;True;True;True;True;True;False;True;True;True;False;True	322;323;1509;2151;2152;2162;2348;2386;2482;2812;2817;2818;3060;3182;3331;3343;3455;3511;3643;3644;3769;3858;3859;4203;4332;4357;4360	435;436;2350;3540;3541;3554;3555;3556;4015;4077;4078;4203;4689;4690;4695;4696;4697;4698;4699;5073;5415;5638;5654;5877;5956;6148;6149;6306;6441;6442;6443;7027;7206;7241;7244	416;417;2271;3450;3451;3465;3466;3926;3985;3986;4110;4574;4575;4581;4582;4583;4584;4955;5324;5544;5559;5776;5851;6029;6030;6186;6320;6321;6322;6905;7078;7109;7113	416;2271;3450;3465;3926;3985;4110;4574;4584;4955;5324;5544;5559;5776;5851;6029;6030;6186;6321;6905;7078;7109;7113	43;44;45
P04259;CON__P48668;CON__P04259;P48668;CON__P02538;P02538;M0QVY0;F1MUY2;F1MKE7	P04259;CON__P48668;CON__P04259;P48668;CON__P02538;P02538;M0QVY0;F1MUY2;F1MKE7	16;15;15;15;14;14;10;9;9	5;5;5;5;4;4;0;0;0	5;5;5;5;4;4;0;0;0	Keratin, type II cytoskeletal 6B	KRT6B	sp|P04259|K2C6B_HUMAN Keratin, type II cytoskeletal 6B OS=Homo sapiens OX=9606 GN=KRT6B PE=1 SV=5;;;sp|P48668|K2C6C_HUMAN Keratin, type II cytoskeletal 6C OS=Homo sapiens OX=9606 GN=KRT6C PE=1 SV=3;;sp|P02538|K2C6A_HUMAN Keratin, type II cytoskeletal 6A OS	9	16	5	5	2	16	0	5	0	5	29.3	10.3	10.3	60.066	564	564;564;564;564;564;564;571;571;571	0	33.401	By matching	By MS/MS	4.3	29.3	16713000	0	16713000	0	0	0	6	6	ADTLTDEINFLR;AQYEEIAQR;GRLDSELR;GSGGLGGACGGAGFGSR;ISIGGGSCAISGGYGSR;LALDVEIATYRK;LLEGEECR;NKYEDEINKR;NLDLDSIIAEVK;QNLEPLFEQYINNLRR;SGFSSISVSR;SRGSGGLGGACGGAGFGSR;TLNNKFASFIDK;WTLLQEQGTK;YEDEINKR;YEELQITAGR			+	511	65;297;1397;1410;1801;1998;2161;2563;2568;2780;3038;3192;3437;3946;3969;3971	True;False;False;True;True;False;False;False;False;False;True;True;False;False;False;False	69;70;324;1509;1522;1954;2162;2348;2812;2817;2818;3060;3341;3508;3769;4332;4357;4359	85;86;437;2350;2365;3187;3554;3555;3556;4015;4689;4690;4695;4696;4697;4698;4699;5073;5652;5952;6306;7206;7241;7243	79;80;418;2271;2286;3103;3465;3466;3926;4574;4575;4581;4582;4583;4584;4955;5557;5848;6186;7078;7109;7111;7112	80;418;2271;2286;3103;3465;3926;4574;4584;4955;5557;5848;6186;7078;7109;7111	43;44;45;132
CON__Q7RTS7;CON__Q32MB2;Q7RTS7;Q86Y46	CON__Q7RTS7;CON__Q32MB2;Q7RTS7;Q86Y46	3;3;3;3	1;1;1;1	0;0;0;0	Keratin, type II cytoskeletal 74	KRT74	;;sp|Q7RTS7|K2C74_HUMAN Keratin, type II cytoskeletal 74 OS=Homo sapiens OX=9606 GN=KRT74 PE=1 SV=2;sp|Q86Y46|K2C73_HUMAN Keratin, type II cytoskeletal 73 OS=Homo sapiens OX=9606 GN=KRT73 PE=1 SV=1	4	3	1	0	0	3	0	1	0	0	5.3	2.3	0	57.865	529	529;540;529;540	0	11.153		By MS/MS	0	5.3	19502000	0	19502000	0	0	0	1	1	AQEREQIK;FLEQQNQVLETK;LLEGEECR			+	319	279;1086;2161	False;True;False	304;1174;2348	414;1885;4015	397;1812;3926	397;1812;3926
Q08D91;A0A3Q1LSV1	Q08D91;A0A3Q1LSV1	8;7	1;1	0;0	Keratin, type II cytoskeletal 75	KRT75	sp|Q08D91|K2C75_BOVIN Keratin, type II cytoskeletal 75 OS=Bos taurus OX=9913 GN=KRT75 PE=2 SV=1;tr|A0A3Q1LSV1|A0A3Q1LSV1_BOVIN Keratin, type II cytoskeletal 75 OS=Bos taurus OX=9913 GN=KRT75 PE=3 SV=1	2	8	1	0	2	8	0	1	0	0	15.3	2.2	0	59.035	543	543;530	0.0034014	6.5047	By matching	By MS/MS	4.4	15.3	16798000	0	16798000	0	0	0	1	1	AQYEEIANR;LALDVEIATYRK;LLEGEECR;LRAEIDNVKK;SLDLDSIIAEVK;TAAENEFVALKK;TLNNKFASFIDK;YEDEINKR				566	296;1998;2161;2280;3096;3284;3437;3969	False;False;False;False;False;True;False;False	322;323;2162;2348;2482;3407;3606;3769;4357	435;436;3554;3555;3556;4015;4203;5784;5785;5786;5787;6089;6306;7241	416;417;3465;3466;3926;4110;5683;5684;5685;5686;5687;5978;6186;7109	416;3465;3926;4110;5687;5978;6186;7109	44;45
CON__Q7Z794;Q7Z794	CON__Q7Z794;Q7Z794	9;9	6;6	5;5	Keratin, type II cytoskeletal 1b	KRT77	;sp|Q7Z794|K2C1B_HUMAN Keratin, type II cytoskeletal 1b OS=Homo sapiens OX=9606 GN=KRT77 PE=1 SV=3	2	9	6	5	0	9	0	6	0	5	16.3	12.5	10.4	61.802	578	578;578	0	41.071		By MS/MS	0	16.3	23337000	0	23337000	0	0	0	6	6	FLEQQNQVLQTK;QVDLLSAEQMR;SISINLMGR;SKDEAEALYQTK;STSGFCQGGGVGGFGGGR;VDTLTGEVNFLK;VRFLEQQNQVLQTK;YEDEINKR;YQELQITAGR			+	328	1087;2810;3077;3083;3239;3622;3808;3969;4051	False;True;True;True;True;True;False;False;True	1175;1176;1177;3095;3385;3394;3558;3979;4182;4183;4357;4449	1886;1887;1888;1889;5126;5750;5768;6016;6692;7002;7003;7241;7429	1813;1814;1815;1816;5005;5650;5667;5912;6572;6881;6882;7109;7283	1815;5005;5650;5667;5912;6572;6881;7109;7283	84;230;231
CON__Q7RTT2;CON__Q8N1N4-2;Q8N1N4	CON__Q7RTT2;CON__Q8N1N4-2;Q8N1N4	5;5;5	4;4;4	4;4;4	Keratin, type II cytoskeletal 78	KRT78	;;sp|Q8N1N4|K2C78_HUMAN Keratin, type II cytoskeletal 78 OS=Homo sapiens OX=9606 GN=KRT78 PE=1 SV=2	3	5	4	4	0	5	0	4	0	4	10.9	9.4	9.4	56.964	521	521;521;520	0	25.795		By MS/MS	0	10.9	10736000	0	10736000	0	0	0	4	4	LLCEYQELTSTK;LLEGEECR;SLNSFGGCLEGSR;VQISQLHQEIQR;YLDFSSIITEVR			+	327	2152;2161;3128;3794;4018	True;False;True;True;True	2339;2348;3442;4165;4408	4002;4015;5862;6978;7327	3914;3926;5761;6858;7190	3914;3926;5761;6858;7190
A0A452DIJ6;Q148H7;CON__Q3KNV1;CON__P08729;P08729	A0A452DIJ6;Q148H7	6;6;2;2;2	1;1;1;1;1	0;0;0;0;0	Keratin, type II cytoskeletal 79	KRT79	tr|A0A452DIJ6|A0A452DIJ6_BOVIN Keratin, type II cytoskeletal 79 OS=Bos taurus OX=9913 GN=KRT79 PE=3 SV=1;sp|Q148H7|K2C79_BOVIN Keratin, type II cytoskeletal 79 OS=Bos taurus OX=9913 GN=KRT79 PE=2 SV=1	5	6	1	0	2	6	0	1	0	0	12.1	2.3	0	57.314	530	530;535;469;469;469	1	-2	By matching	By MS/MS	4.5	12.1	2896700	0	2896700	0	0	0	1	1	GRLDSELR;LALDVEIATYRK;NLDLDSIIAEVK;TAAENEFVVLKK;TLNNKFASFIDK;YEDEINKR	+			233	1397;1998;2568;3285;3437;3969	False;False;False;True;False;False	1509;2162;2817;2818;3607;3769;4357	2350;3554;3555;3556;4695;4696;4697;4698;4699;6090;6306;7241	2271;3465;3466;4581;4582;4583;4584;5979;6186;7109	2271;3465;4584;5979;6186;7109	43;44;45
CON__Q6KB66-1;Q6KB66;A0JND2;A0A3Q1LT70;CON__Q0VBK2;A0A3Q1M8R2;Q0VBK2	CON__Q6KB66-1;Q6KB66;A0JND2;A0A3Q1LT70;CON__Q0VBK2;A0A3Q1M8R2;Q0VBK2	2;2;1;1;1;1;1	2;2;1;1;1;1;1	2;2;1;1;1;1;1	Keratin, type II cytoskeletal 80	KRT80	;sp|Q6KB66|K2C80_HUMAN Keratin, type II cytoskeletal 80 OS=Homo sapiens OX=9606 GN=KRT80 PE=1 SV=2;sp|A0JND2|K2C80_BOVIN Keratin, type II cytoskeletal 80 OS=Bos taurus OX=9913 GN=KRT80 PE=2 SV=1;tr|A0A3Q1LT70|A0A3Q1LT70_BOVIN Keratin, type II cytoskeletal	7	2	2	2	0	2	0	2	0	2	4.2	4.2	4.2	50.525	452	452;452;422;436;452;563;452	0	12.179		By MS/MS	0	4.2	3310300	0	3310300	0	0	0	2	2	SLEEAEAYSR;SQLEEQAAR			+	326	3099;3180	True;True	3410;3494	5790;5929	5690;5825	5690;5825
CON__P78386;P78386;A0A3Q1MSS8;A0A3Q1MKM0;A0A3Q1M0W3;E1B898;A4FUZ0;A0A3Q1ML39;Q148H4;A0A452DI61	CON__P78386;P78386;A0A3Q1MSS8	7;7;4;3;3;3;3;3;3;3	7;7;4;3;3;3;3;3;3;3	2;2;0;0;0;0;0;0;0;0	Keratin, type II cuticular Hb5	KRT85	;sp|P78386|KRT85_HUMAN Keratin, type II cuticular Hb5 OS=Homo sapiens OX=9606 GN=KRT85 PE=1 SV=1;tr|A0A3Q1MSS8|A0A3Q1MSS8_BOVIN Keratin 85 OS=Bos taurus OX=9913 GN=KRT85 PE=3 SV=1	10	7	7	2	0	7	0	7	0	2	15.4	15.4	7.5	55.802	507	507;507;485;476;480;486;493;497;500;509	0	40.587		By MS/MS	0	15.4	46379000	0	46379000	0	0	0	7	7	AEAESWYR;AKLEAAVAEAEQQGEAALSDAR;FAAFIDK;GGVSCGGLSYSTTPGR;IAVGGFR;TKEEINELNR;WQFYQNQR			+	310	69;173;1028;1283;1604;3408;3941	True;True;True;True;True;True;True	75;186;1110;1381;1733;3738;4327	92;243;1771;2153;2794;6268;7200	86;231;1706;2077;2718;6150;7072	86;231;1706;2077;2718;6150;7072
CON__O43790;O43790;CON__Q6NT21;CON__P78385;CON__Q14533;P78385;Q14533;F1N566;CON__Q61726;A6QP32;Q61726	CON__O43790;O43790;CON__Q6NT21;CON__P78385;CON__Q14533;P78385;Q14533	6;6;5;5;5;5;5;2;2;2;1	3;3;2;2;2;2;2;0;0;0;0	3;3;2;2;2;2;2;0;0;0;0	Keratin, type II cuticular Hb6	KRT86	;sp|O43790|KRT86_HUMAN Keratin, type II cuticular Hb6 OS=Homo sapiens OX=9606 GN=KRT86 PE=1 SV=1;;;;sp|P78385|KRT83_HUMAN Keratin, type II cuticular Hb3 OS=Homo sapiens OX=9606 GN=KRT83 PE=1 SV=2;sp|Q14533|KRT81_HUMAN Keratin, type II cuticular Hb1 OS=Homo	11	6	3	3	0	6	0	3	0	3	15.4	10.3	10.3	53.5	486	486;486;493;493;505;493;505;474;479;493;495	0	21.528		By MS/MS	0	15.4	12259000	0	12259000	0	0	0	4	4	AEAESWYR;FAAFIDK;GLTGGFGSHSVCGGFR;LEAAVAQSEQQGEAALSDAR;TKEEINELNR;VLQSHISDTSVVVK			+	287	69;1028;1345;2045;3408;3743	False;False;True;True;False;True	75;1110;1445;2217;3738;4107	92;1771;2238;3638;6268;6896;6897	86;1706;2159;3542;6150;6782;6783	86;1706;2159;3542;6150;6783
CON__P35527;P35527	CON__P35527;P35527	23;23	22;22	22;22	Keratin, type I cytoskeletal 9	KRT9	;sp|P35527|K1C9_HUMAN Keratin, type I cytoskeletal 9 OS=Homo sapiens OX=9606 GN=KRT9 PE=1 SV=3	2	23	22	22	6	22	5	21	5	21	45.1	44	44	62.129	623	623;623	0	234.28	By MS/MS	By MS/MS	14.3	43	847600000	8097100	839500000	1370600	119960000	2	35	37	DIENQYETQITQIEHEVSSSGQEVQSSAK;DQIVDLTVGNNK;EIETYHNLLEGGQEDFESSGAGK;FSSSSGYGGGSSR;GGGGSFGYSYGGGSGGGFSASSLGGGFGGGSR;HGVQELEIELQSQLSK;HGVQELEIELQSQLSKK;IKFEMEQNLR;IQDWYDK;KGPAAIQK;LASYLDK;NYSPYYNTIDDLK;NYSPYYNTIDDLKDQIVDLTVGNNK;QGVDADINGLR;QVLDNLTMEK;SDLEMQYETLQEELMALKK;SGGGGGGGLGSGGSIR;STMQELNSR;TLLDIDNTR;TLLDIDNTRMTLDDFR;TLNDMRQEYEQLIAK;VQALEEANNDLENK;VQALEEANNDLENKIQDWYDK			+	307	622;693;856;1143;1275;1509;1510;1705;1765;1897;2011;2688;2689;2750;2813;2988;3041;3234;3430;3431;3435;3790;3791	True;True;True;True;True;True;True;True;True;True;False;True;True;True;True;True;True;True;True;True;True;True;True	674;675;753;921;922;923;1236;1373;1623;1624;1625;1626;1850;1913;2051;2052;2177;2955;2956;3023;3098;3289;3290;3344;3552;3553;3760;3761;3762;3766;3767;4161;4162	1076;1077;1078;1184;1482;1483;1484;1485;1486;1962;2142;2143;2550;2551;2552;2553;2554;3053;3135;3315;3316;3317;3318;3572;3573;4911;4912;5016;5130;5586;5587;5655;6007;6008;6009;6010;6293;6294;6295;6296;6302;6303;6304;6973;6974	1036;1037;1038;1139;1429;1430;1431;1432;1889;2065;2066;2470;2471;2472;2473;2474;2973;3051;3228;3229;3482;4785;4786;4901;5009;5494;5495;5560;5903;5904;5905;5906;6175;6176;6177;6182;6183;6184;6853;6854	1036;1139;1430;1889;2066;2471;2473;2973;3051;3228;3482;4785;4786;4901;5009;5495;5560;5906;6175;6176;6183;6853;6854	79;80;81;82;220;221;222;223;224;225;226;227;228
A0A3Q1LWX8;A0A3Q1N1Y2;A0A3Q1LUC5;F1MEG3;A0A3Q1MF58;A0A3Q1MIP0;A0A3Q1N0A0	A0A3Q1LWX8;A0A3Q1N1Y2;A0A3Q1LUC5;F1MEG3	5;5;5;5;2;2;2	5;5;5;5;2;2;2	5;5;5;5;2;2;2	Laminin subunit alpha 1	LAMA1	tr|A0A3Q1LWX8|A0A3Q1LWX8_BOVIN Laminin subunit alpha 1 OS=Bos taurus OX=9913 GN=LAMA1 PE=4 SV=1;tr|A0A3Q1N1Y2|A0A3Q1N1Y2_BOVIN Laminin subunit alpha 1 OS=Bos taurus OX=9913 GN=LAMA1 PE=4 SV=1;tr|A0A3Q1LUC5|A0A3Q1LUC5_BOVIN Laminin subunit alpha 1 OS=Bos ta	7	5	5	5	0	5	0	5	0	5	2.8	2.8	2.8	304.31	2784	2784;2792;3020;3032;1666;2252;2311	0	30.244		By MS/MS	0	2.8	6328600	0	6328600	0	0	0	5	5	LPGQFQGDQLLAYGGTLR;SLNIAGQFR;SLSPDTELLATFATR;SSSGIVLAALSQSSEKPGDR;VVTVQVDETTPVEMK				52	2237;3124;3135;3218;3899	True;True;True;True;True	2438;3436;3449;3536;4284	4145;5850;5870;5985;7141	4053;5749;5769;5881;7014	4053;5749;5769;5881;7014
F1MDD5	F1MDD5	4	2	2	Laminin subunit alpha 3	LAMA3	tr|F1MDD5|F1MDD5_BOVIN Laminin subunit alpha 3 OS=Bos taurus OX=9913 GN=LAMA3 PE=1 SV=3	1	4	2	2	0	4	0	2	0	2	1.6	0.9	0.9	358.3	3253	3253	0	12.308		By MS/MS	0	1.6	3690000	0	3690000	0	0	0	1	1	DISIGGR;ELSNLNREFETLQEK;FANSPRPDLWVLER;GIQRDDIDGIISSAK				378	630;908;1031;1311	False;True;False;True	685;977;1115;1409	1092;1556;1780;2189	1050;1496;1713;2111	1050;1496;1713;2111
A0A3Q1M5S0;A0A3Q1LGL7;F1MYX9;A0A3Q1N9E9;A0A3Q1M8W5	A0A3Q1M5S0;A0A3Q1LGL7;F1MYX9;A0A3Q1N9E9;A0A3Q1M8W5	9;9;9;9;8	9;9;9;9;8	9;9;9;9;8	Laminin subunit alpha 4	LAMA4	tr|A0A3Q1M5S0|A0A3Q1M5S0_BOVIN Laminin subunit alpha 4 OS=Bos taurus OX=9913 GN=LAMA4 PE=1 SV=1;tr|A0A3Q1LGL7|A0A3Q1LGL7_BOVIN Laminin subunit alpha 4 OS=Bos taurus OX=9913 GN=LAMA4 PE=1 SV=1;tr|F1MYX9|F1MYX9_BOVIN Laminin subunit alpha 4 OS=Bos taurus OX=	5	9	9	9	0	9	0	9	0	9	6.1	6.1	6.1	186.21	1671	1671;1783;1817;1824;1769	0	53.696		By MS/MS	0	6.1	22816000	0	22816000	0	0	0	9	9	ADSSSDEAVVDTSR;ADSSSDEAVVDTSRR;CIWDLTDDLR;DVEIPLDSKPVSTWPAYFSIVK;GKVEQTQADEK;HIYNMDPSK;IQINNAENTMK;SGLLSVSSGAAAHR;TSSNSLMMPR				10	61;62;473;737;1327;1518;1773;3043;3512	True;True;True;True;True;True;True;True;True	65;66;512;799;1426;1634;1922;3346;3855	80;81;758;1273;2215;2568;3148;5657;6438	74;75;722;1223;2137;2489;3064;5562;6317	74;75;722;1223;2137;2489;3064;5562;6317
F1MC13	F1MC13	34	34	13	Laminin subunit alpha 5	LAMA5	tr|F1MC13|F1MC13_BOVIN Laminin subunit alpha 5 OS=Bos taurus OX=9913 GN=LAMA5 PE=4 SV=3	1	34	34	13	0	34	0	34	0	13	16.9	16.9	5.5	285.44	2649	2649	0	262.35		By MS/MS	0	16.9	383850000	0	383850000	0	0	0	37	37	ADLQRVPEAIPELYWQAPPSYLGDR;AHPVSNAIDGTER;AHVEGPSCDR;ALFSQASSAVSLR;ALFSQASSAVSLRR;CATGYWGFPSCRPCDCSGR;CDVGGALGQSCELR;CFCFGATDR;CIPCQCHGHSDR;CRPNVAGR;DGFFGLDQADYFGCR;DISIGGR;DLTNLASSTALK;EFVDMEGWTLLSGDR;FANSPRPDLWVLER;FNGSSGVQLR;FYLQSPEPTAGQVTGDQFVLYMGGR;GPTSVSGR;IAASATCGEEAPAR;ITQDDDVICSTEYSR;LCDELTGQCICPPR;LELEEAATPEGHAVR;LGTFSLDAANPK;MSVTVENR;PHVCGQTCAACK;REFVDMEGWTLLSGDR;SAATSLSLFYNNGAR;SGDNCLLY…				374	57;139;141;192;193;412;436;446;471;518;597;630;667;822;1031;1101;1181;1384;1580;1831;2023;2052;2095;2471;2703;2859;2950;3034;3269;3346;3479;3486;3842;4075	True;True;True;True;True;True;True;True;True;True;True;True;True;True;True;True;True;True;True;True;True;True;True;True;True;True;True;True;True;True;True;True;True;True	60;148;150;207;208;444;472;483;510;563;649;685;722;887;1115;1191;1274;1495;1706;1985;2190;2225;2273;2703;2971;3147;3248;3337;3588;3672;3820;3827;4217;4473	75;198;200;272;273;581;704;718;756;825;1040;1092;1144;1441;1780;1905;2018;2330;2764;3226;3591;3592;3648;3649;3851;4552;4931;5201;5532;5645;6065;6066;6180;6181;6376;6386;7043;7456	69;188;190;260;261;555;670;683;720;790;1002;1050;1100;1388;1713;1831;1945;2252;2688;3142;3498;3499;3553;3554;3765;4444;4805;5086;5441;5551;5956;5957;6062;6063;6257;6266;6920;7309	69;188;190;260;261;555;670;683;720;790;1002;1050;1100;1388;1713;1831;1945;2252;2688;3142;3498;3553;3765;4444;4805;5086;5441;5551;5956;6063;6257;6266;6920;7309
A0A3Q1MA79	A0A3Q1MA79	28	7	7	Laminin subunit alpha 5	LAMA5	tr|A0A3Q1MA79|A0A3Q1MA79_BOVIN Laminin subunit alpha 5 OS=Bos taurus OX=9913 GN=LAMA5 PE=4 SV=1	1	28	7	7	0	28	0	7	0	7	24.4	6.2	6.2	178.9	1647	1647	0	61.632		By MS/MS	0	24.4	86730000	0	86730000	0	0	0	8	8	ADLQRVPEAIPELYWQAPPSYLGDR;AHPVSNAIDGTER;AHVEGPSCDR;APQQGVLTLHPCSYSTLCR;CATGYWGFPSCRPCDCSGR;CDVGGALGQSCELR;CFCFGATDR;DCQVLPLPPGLPLTR;DGFFGLDQADYFGCR;DISIGGR;FANSPRPDLWVLER;FFLHSVTLVPTDTFSSEFVEPR;GPTSVSGR;GSVDQLCGAGGLCR;GTALDAQR;HLAIFHLDTEASIR;IAASATCGEEAPAR;ITQDDDVICSTEYSR;LCDELTGQCICPPR;LELEEAATPEGHAVR;LGTFSLDAANPK;PHVCGQTCAACK;SAATSLSLFYNNGAR;SGDNCLLYTHLPLDGFPSAAGPEALCR;SYDFISQCATHGYHISPSSSSAFCR…				131	57;139;141;265;412;436;446;574;597;630;1031;1046;1384;1426;1431;1524;1580;1831;2023;2052;2095;2703;2950;3034;3269;3361;3842;4075	False;False;False;True;False;False;False;True;False;False;False;True;False;True;True;True;False;False;False;False;False;False;False;False;False;True;False;False	60;148;150;289;444;472;483;625;649;685;1115;1131;1495;1538;1543;1640;1706;1985;2190;2225;2273;2971;3248;3337;3588;3688;4217;4473	75;198;200;396;581;704;718;996;997;1040;1092;1780;1824;2330;2388;2397;2578;2764;3226;3591;3592;3648;3649;3851;4931;5532;5645;6065;6066;6202;7043;7456	69;188;190;379;555;670;683;959;960;1002;1050;1713;1754;2252;2307;2314;2498;2688;3142;3498;3499;3553;3554;3765;4805;5441;5551;5956;5957;6083;6920;7309	69;188;190;379;555;670;683;960;1002;1050;1713;1754;2252;2307;2314;2498;2688;3142;3498;3553;3765;4805;5441;5551;5956;6083;6920;7309
F1MNT4;A0A3Q1MY30	F1MNT4;A0A3Q1MY30	48;48	48;48	48;48	Laminin subunit beta 1	LAMB1	tr|F1MNT4|F1MNT4_BOVIN Laminin subunit beta 1 OS=Bos taurus OX=9913 GN=LAMB1 PE=4 SV=3;tr|A0A3Q1MY30|A0A3Q1MY30_BOVIN Laminin subunit beta 1 OS=Bos taurus OX=9913 GN=LAMB1 PE=4 SV=1	2	48	48	48	2	48	2	48	2	48	34.3	34.3	34.3	197.41	1786	1786;1983	0	323.31	By MS/MS	By MS/MS	1.3	34.3	826940000	19852000	807080000	1918100	69472000	1	60	61	AAQNSGEAEYIEK;AEILLEEAQK;AEMLQNEAK;ALDPAFRIEDPYSPR;AQELVRLEGEVR;AQIAAEK;AVIMVQRPGK;AVIMVQRPGKIPTSSR;CGGPGCGGLVTVAHSAWQK;CGNTVPDDDNQVVSLSPGSR;CLYHTEGEHCQLCR;DRVEDFILER;EALEEAEK;ELAEQLELIK;FGYYGDALR;GIETPQCDQSTGQCVCVEGVEGPRCDK;GLNCEQCMDFYHDLPWRPAEGR;IPSWTGAGFVR;ISGVIGPYRETVDSVEK;KAEMLQNEAK;KCGGPGCGGLVTVAHSAWQK;KTEESADAR;KVDDIICDSR;KVNEIRDILAQSPAAEPLK;LHTLGDNLLDSR;LYVEGEHCDICK;NCEQCKPFYYQHPER;NIGNLF…				202	20;81;85;180;278;282;373;374;452;457;486;701;783;871;1058;1295;1341;1759;1800;1861;1868;1948;1953;1959;2111;2399;2505;2543;2631;2744;2762;2777;2798;2825;3094;3310;3347;3419;3429;3472;3524;3628;3836;3978;3981;4060;4080;4091	True;True;True;True;True;True;True;True;True;True;True;True;True;True;True;True;True;True;True;True;True;True;True;True;True;True;True;True;True;True;True;True;True;True;True;True;True;True;True;True;True;True;True;True;True;True;True;True	20;21;87;91;194;303;307;402;403;404;489;494;527;762;846;939;1143;1393;1441;1907;1953;2015;2022;2108;2113;2119;2294;2616;2748;2789;2888;3017;3041;3056;3079;3111;3405;3634;3673;3749;3759;3812;3870;3985;4211;4366;4369;4458;4478;4489	25;26;27;118;122;254;413;418;533;534;535;536;725;731;732;779;1210;1211;1212;1340;1510;1838;2170;2234;3128;3185;3186;3267;3275;3276;3433;3439;3453;3454;3884;3885;4425;4610;4660;4792;5009;5040;5041;5064;5096;5145;5781;5782;6126;6127;6182;6183;6282;6292;6367;6461;6706;7037;7250;7254;7439;7461;7462;7476	24;25;111;115;242;396;400;508;509;510;511;690;695;696;745;1164;1165;1286;1454;1768;2093;2155;3044;3101;3102;3182;3190;3191;3345;3350;3365;3366;3797;3798;4324;4495;4546;4670;4895;4924;4925;4945;4977;5024;5679;5680;6013;6014;6064;6065;6164;6174;6248;6340;6585;6914;7119;7123;7292;7314;7315;7329	24;111;115;242;396;400;508;511;690;696;745;1164;1286;1454;1768;2093;2155;3044;3102;3182;3190;3345;3350;3365;3798;4324;4495;4546;4670;4895;4925;4945;4977;5024;5680;6014;6064;6164;6174;6248;6340;6585;6914;7119;7123;7292;7315;7329
A0A3Q1MS19;F1MMK1	A0A3Q1MS19;F1MMK1	3;3	3;3	3;3	Laminin subunit beta 3	LAMB3	tr|A0A3Q1MS19|A0A3Q1MS19_BOVIN Laminin subunit beta 3 OS=Bos taurus OX=9913 GN=LAMB3 PE=1 SV=1;tr|F1MMK1|F1MMK1_BOVIN Laminin subunit beta 3 OS=Bos taurus OX=9913 GN=LAMB3 PE=1 SV=3	2	3	3	3	0	3	0	3	0	3	3.2	3.2	3.2	128.34	1168	1168;1172	0	19.579		By MS/MS	0	3.2	3063000	0	3063000	0	0	0	3	3	EALNAQEGFER;LVTSMTQQLGGFR;SSQAAQQVSDSSR				187	785;2366;3216	True;True;True	848;2576;3534	1342;4351;5983	1288;4256;5879	1288;4256;5879
F1MD77;F1N0T1	F1MD77	47;2	47;2	47;2	Laminin subunit gamma 1	LAMC1	tr|F1MD77|F1MD77_BOVIN Laminin subunit gamma 1 OS=Bos taurus OX=9913 GN=LAMC1 PE=1 SV=2	2	47	47	47	0	47	0	47	0	47	38.6	38.6	38.6	177.69	1608	1608;1577	0	323.31		By MS/MS	0	38.6	697400000	0	697400000	0	0	0	59	59	ACDCNPYGTVK;AFDITYVR;ATAESASECQPCDCNGR;AVEIYASVAQLTPVDSEALENEANK;CIYNTAGFYCDR;CKPGFFNLESSNPR;DCGACDPGFYNLQSGQGCER;DDGRCECR;DGFFGNPLAPNPADK;DGSEASFEWSSER;DIRNLEDIKK;DNVEGFNCER;DVDQNLMDR;EACSPCHCSPVGSLSTQCDSYGR;EAEDLDRLIDQK;EAQDVKDVDQNLMDR;EAQQALGNAAADATEAR;EVEREVTDLLR;EVEREVTDLLREAQDVK;FHTSRPESFAIYK;FHTSRPESFAIYKR;GKTEQQTADQLLAR;GRNTLQEANDILNNLK;HKQEADDIVR;HNTYGVDCEK;LCQCNDNIDPNAVGNCNR;LHEATDYPWRP…				377	37;96;333;365;474;475;572;578;598;607;629;685;735;770;772;789;790;992;993;1061;1062;1326;1398;1522;1536;2030;2104;2214;2229;2285;2303;2734;2791;2843;3176;3196;3228;3266;3281;3328;3335;3482;3483;3491;3492;3833;3982	True;True;True;True;True;True;True;True;True;True;True;True;True;True;True;True;True;True;True;True;True;True;True;True;True;True;True;True;True;True;True;True;True;True;True;True;True;True;True;True;True;True;True;True;True;True;True	38;102;361;394;513;514;623;630;650;659;684;744;797;833;835;852;853;1071;1072;1146;1147;1425;1510;1638;1656;2199;2285;2411;2429;2487;2506;3004;3071;3131;3490;3512;3546;3585;3601;3652;3659;3660;3823;3824;3832;3833;3834;4208;4370	46;139;477;519;759;760;994;1004;1041;1054;1091;1174;1271;1321;1323;1346;1347;1348;1693;1694;1841;1842;1843;2214;2351;2352;2573;2574;2654;3605;3606;3867;3868;4109;4130;4209;4210;4235;4236;4971;5085;5168;5924;5957;6000;6001;6062;6082;6158;6166;6167;6168;6380;6381;6396;6397;6398;7033;7255	43;132;457;496;723;724;957;967;1003;1015;1049;1129;1221;1268;1270;1292;1293;1294;1627;1628;1771;1772;1773;2136;2272;2273;2494;2495;2576;3511;3512;3780;3781;4014;4037;4116;4117;4142;4143;4144;4845;4967;5047;5820;5852;5896;5897;5953;5972;6040;6048;6049;6050;6261;6262;6275;6276;6277;6911;7124	43;132;457;496;723;724;957;967;1003;1015;1049;1129;1221;1268;1270;1293;1294;1627;1628;1771;1773;2136;2273;2494;2576;3512;3781;4014;4037;4116;4143;4845;4967;5047;5820;5852;5896;5953;5972;6040;6050;6261;6262;6275;6277;6911;7124	246
Q05204	Q05204	1	1	1	Lysosome-associated membrane glycoprotein 1	LAMP1	sp|Q05204|LAMP1_BOVIN Lysosome-associated membrane glycoprotein 1 OS=Bos taurus OX=9913 GN=LAMP1 PE=1 SV=2	1	1	1	1	0	1	0	1	0	1	2.4	2.4	2.4	44.152	409	409	0.0079618	6.1537		By MS/MS	0	2.4	1969500	0	1969500	0	0	0	1	1	GHTLTLIFTR				564	1287	TRUE	1385	2159	2082	2082
Q3SZJ7;A0A3Q1MTN6;G3MXJ5;A0A3Q1N8P4	Q3SZJ7;A0A3Q1MTN6;G3MXJ5;A0A3Q1N8P4	2;2;2;2	2;2;2;2	2;2;2;2	Lysosomal-associated membrane protein 2	LAMP2	tr|Q3SZJ7|Q3SZJ7_BOVIN Lysosomal-associated membrane protein 2 OS=Bos taurus OX=9913 GN=LAMP2 PE=1 SV=1;tr|A0A3Q1MTN6|A0A3Q1MTN6_BOVIN Lysosomal associated membrane protein 2 OS=Bos taurus OX=9913 GN=LAMP2 PE=1 SV=1;tr|G3MXJ5|G3MXJ5_BOVIN Lysosomal associa	4	2	2	2	0	2	0	2	0	2	3.9	3.9	3.9	44.542	407	407;414;452;453	0	11.219		By MS/MS	0	3.9	11289000	0	11289000	0	0	0	2	2	EVFTVNNR;IPLNDIFR				193	995;1756	True;True	1074;1904	1696;3125	1630;3041	1630;3041
E1B9Y3	E1B9Y3	3	3	3	Lipocalin 12	LCN12	tr|E1B9Y3|E1B9Y3_BOVIN Lipocalin 12 OS=Bos taurus OX=9913 GN=LCN12 PE=3 SV=2	1	3	3	3	0	3	0	3	0	3	23.8	23.8	23.8	21.635	193	193	0	24.908		By MS/MS	0	23.8	22286000	0	22286000	0	0	0	3	3	FQGEWYVLGLAGNTHTVADR;NNHLEAAYAMIR;SLLSPFTATFVLNK				340	1109;2597;3120	True;True;True	1200;2851;3432	1917;4745;5844	1842;4626;5743	1842;4626;5743
A0A3Q1LSN0;A7E3Q8;F1MYX5;F1MSB7	A0A3Q1LSN0;A7E3Q8;F1MYX5;F1MSB7	1;1;1;1	1;1;1;1	1;1;1;1	Lymphocyte cytosolic protein 1	LCP1	tr|A0A3Q1LSN0|A0A3Q1LSN0_BOVIN Lymphocyte cytosolic protein 1 OS=Bos taurus OX=9913 GN=LCP1 PE=1 SV=1;sp|A7E3Q8|PLST_BOVIN Plastin-3 OS=Bos taurus OX=9913 GN=PLS3 PE=2 SV=1;tr|F1MYX5|F1MYX5_BOVIN Lymphocyte cytosolic protein 1 OS=Bos taurus OX=9913 GN=LCP1	4	1	1	1	0	1	0	1	0	1	2.1	2.1	2.1	70.111	627	627;630;631;639	0.0017513	6.6731		By MS/MS	0	2.1	2389400	0	2389400	0	0	0	1	1	MINLSVPDTIDER				45	2429	TRUE	2651	4470	4365	4365
Q3ZBC9;A0A3Q1M1H0;G3N3C9	Q3ZBC9;A0A3Q1M1H0;G3N3C9	1;1;1	1;1;1	1;1;1	LIM domain binding 3	LDB3	tr|Q3ZBC9|Q3ZBC9_BOVIN LIM domain binding 3 OS=Bos taurus OX=9913 GN=LDB3 PE=2 SV=1;tr|A0A3Q1M1H0|A0A3Q1M1H0_BOVIN LIM domain binding 3 OS=Bos taurus OX=9913 GN=LDB3 PE=4 SV=1;tr|G3N3C9|G3N3C9_BOVIN LIM domain binding 3 OS=Bos taurus OX=9913 GN=LDB3 PE=4 S	3	1	1	1	0	1	0	1	0	1	4.5	4.5	4.5	35.556	330	330;615;680	0.0017301	6.576		By MS/MS	0	4.5	1108200	0	1108200	0	0	0	1	1	SYSVTLTGPGPWGFR				87	3279	TRUE	3599	6080	5970	5970
A0A3Q1LY19;P19858;A0A3Q1M4R3	A0A3Q1LY19;P19858	6;6;2	6;6;2	4;4;0	L-lactate dehydrogenase	LDHA	tr|A0A3Q1LY19|A0A3Q1LY19_BOVIN L-lactate dehydrogenase OS=Bos taurus OX=9913 PE=3 SV=1;sp|P19858|LDHA_BOVIN L-lactate dehydrogenase A chain OS=Bos taurus OX=9913 GN=LDHA PE=2 SV=2	3	6	6	4	1	6	1	6	1	4	19.3	19.3	12.7	36.582	332	332;332;334	0	37.901	By matching	By MS/MS	2.7	19.3	58248000	118470	58129000	52098	23007000	0	6	6	DQLIQNLLK;DYNVTANSR;EEHVPQNK;NLHPELGTDADKEQWK;SADTLWGIQK;VIGSGCNLDSAR				71	694;761;811;2574;2952;3679	True;True;True;True;True;True	754;823;875;2824;3250;4037	1185;1302;1303;1429;4707;5534;6802	1140;1251;1376;4592;5443;6689	1140;1251;1376;4592;5443;6689
Q5E9B1;A0A3Q1M5R4	Q5E9B1;A0A3Q1M5R4	5;5	3;3	3;3	L-lactate dehydrogenase B chain	LDHB	sp|Q5E9B1|LDHB_BOVIN L-lactate dehydrogenase B chain OS=Bos taurus OX=9913 GN=LDHB PE=2 SV=4;tr|A0A3Q1M5R4|A0A3Q1M5R4_BOVIN L-lactate dehydrogenase OS=Bos taurus OX=9913 GN=LDHB PE=1 SV=1	2	5	3	3	0	5	0	3	0	3	16.8	10.2	10.2	36.723	334	334;341	0	18.29		By MS/MS	0	16.8	19311000	0	19311000	0	0	0	3	3	GLTSVINQK;IVVVTAGVR;LIAPVAEEETRIPNNK;SADTLWGIQK;VIGSGCNLDSAR				114	1347;1845;2115;2952;3679	True;True;True;False;False	1447;1999;2298;3250;4037	2240;3244;3891;5534;6802	2161;3159;3804;5443;6689	2161;3159;3804;5443;6689
E1BNS9;F1MK19	E1BNS9;F1MK19	4;2	3;1	3;1	L-lactate dehydrogenase	LDHC	tr|E1BNS9|E1BNS9_BOVIN L-lactate dehydrogenase OS=Bos taurus OX=9913 GN=LDHC PE=3 SV=2;tr|F1MK19|F1MK19_BOVIN L-lactate dehydrogenase OS=Bos taurus OX=9913 GN=LDHC PE=3 SV=1	2	4	3	3	0	4	0	3	0	3	13.3	9.6	9.6	36.014	332	332;241	0	18.084		By MS/MS	0	13.3	18142000	0	18142000	0	0	0	3	3	DYTVSANSK;SASTLWNVQK;VIGSGCNLDSAR;VNLNSEEEALLKK				369	765;2964;3679;3770	True;True;False;True	828;3262;4037;4138	1309;5549;6802;6936	1257;5458;6689;6819	1257;5458;6689;6819
A6QLZ0	A6QLZ0	4	4	4	Galectin	LGALS3	tr|A6QLZ0|A6QLZ0_BOVIN Galectin OS=Bos taurus OX=9913 GN=LGALS3 PE=1 SV=1	1	4	4	4	0	4	0	4	0	4	15.5	15.5	15.5	27.646	265	265	0	27.499		By MS/MS	0	15.5	42300000	0	42300000	0	0	0	5	5	GNDVAFHFNPR;MLITILGTVKPNANR;RGNDVAFHFNPR;VAVNDAHLLQYNHR				265	1359;2437;2875;3597	True;True;True;True	1461;2659;3164;3951	2280;4479;4480;5224;6656	2202;4374;4375;5107;6540	2202;4375;5107;6540
A7E3W2	A7E3W2	9	9	9	Galectin-3-binding protein	LGALS3BP	sp|A7E3W2|LG3BP_BOVIN Galectin-3-binding protein OS=Bos taurus OX=9913 GN=LGALS3BP PE=1 SV=1	1	9	9	9	0	9	0	9	0	9	21.8	21.8	21.8	62.126	555	555	0	63.035		By MS/MS	0	21.8	65700000	0	65700000	0	0	0	10	10	EVEALVGQVR;LADGGSANQGR;LILSTNPEAHGLWKEPGSR;LYTSPTWSQSVMSSSYNPSR;RIDVSLSSVK;SNPTIGYENR;STSLFPCPSGVFSR;VREEDEIAMCAHK;VTMEVDAECVPVVK				275	990;1986;2126;2398;2885;3159;3240;3804;3852	True;True;True;True;True;True;True;True;True	1069;2149;2309;2615;3178;3473;3559;4178;4227	1691;3538;3903;3904;4424;5408;5901;6017;6997;7055	1625;3448;3816;3817;4323;5316;5798;5913;6876;6932	1625;3448;3817;4323;5316;5798;5913;6876;6932
Q58DE1;A0A3Q1MTZ9;A0A3Q1LNS0;Q32L23;A0A3Q1ML60;F1MGL9;A0A3Q1MHL3	Q58DE1;A0A3Q1MTZ9;A0A3Q1LNS0;Q32L23;A0A3Q1ML60;F1MGL9;A0A3Q1MHL3	1;1;1;1;1;1;1	1;1;1;1;1;1;1	1;1;1;1;1;1;1	LIM domain kinase 2	LIMK2	tr|Q58DE1|Q58DE1_BOVIN LIM domain kinase 2 OS=Bos taurus OX=9913 GN=LIMK2 PE=2 SV=1;tr|A0A3Q1MTZ9|A0A3Q1MTZ9_BOVIN LIM domain kinase 2 OS=Bos taurus OX=9913 GN=LIMK2 PE=4 SV=1;tr|A0A3Q1LNS0|A0A3Q1LNS0_BOVIN LIM domain kinase 2 OS=Bos taurus OX=9913 GN=LIMK	7	1	1	1	1	0	1	0	1	0	11	11	11	39.86	354	354;617;628;638;638;640;661	0	9.608	By MS/MS		11	0	8132100	8132100	0	0	0	1	0	1	TLRVEEVEDAISQTTQTLQLLIEHDPVSQRLDQLQLDAR				32	3440	TRUE	3772	6310	6190	6190
A0A3Q1M858;G3MWX7	A0A3Q1M858;G3MWX7	4;2	4;2	4;2	Lipocln_cytosolic_FA-bd_dom domain-containing protein	LOC100295548	tr|A0A3Q1M858|A0A3Q1M858_BOVIN Lipocln_cytosolic_FA-bd_dom domain-containing protein OS=Bos taurus OX=9913 GN=LOC100295548 PE=3 SV=1;tr|G3MWX7|G3MWX7_BOVIN Lipocln_cytosolic_FA-bd_dom domain-containing protein OS=Bos taurus OX=9913 GN=LOC100295548 PE=3 SV=	2	4	4	4	0	4	0	4	0	4	25	25	25	19.568	180	180;113	0	26.066		By MS/MS	0	25	20762000	0	20762000	0	0	0	5	5	AVEQGLSVSNVQLLTK;NQAVKGDAPGK;TLEHNEK;TYAIMNIILNR				125	367;2610;3422;3562	True;True;True;True	396;2867;3752;3912	521;522;4768;6285;6576	498;499;4647;6167;6457	499;4647;6167;6457
F1MMY0;G3N231	F1MMY0;G3N231	16;10	16;10	16;10	SSD domain-containing protein	LOC100297820	tr|F1MMY0|F1MMY0_BOVIN SSD domain-containing protein OS=Bos taurus OX=9913 GN=LOC100297820 PE=4 SV=2;tr|G3N231|G3N231_BOVIN SSD domain-containing protein OS=Bos taurus OX=9913 GN=LOC100297820 PE=4 SV=2	2	16	16	16	0	16	0	16	0	16	18	18	18	100.2	899	899;535	0	122.43		By MS/MS	0	18	233800000	0	233800000	0	0	0	19	19	AFVQTMGISSSTSR;AFVQTMGISSSTSRK;AWMIHFLMK;CHTNCLEAPLSR;IQVVYFSSLSR;KLMLLQFR;KPETPNQECSSLKK;LQYYLETGEGEENER;LQYYLETGEGEENERSK;NLASDDSYITPYFNVEEEHFSTYGPR;NQGSCVPPNPLLFAWK;NQGSCVPPNPLLFAWKR;TSLTDSISER;VGSLEESLALK;VGSLEESLALKK;YMENLRQDINDK				410	110;111;391;465;1781;1917;1931;2278;2279;2564;2615;2616;3509;3659;3660;4038	True;True;True;True;True;True;True;True;True;True;True;True;True;True;True;True	117;118;119;421;503;1931;2073;2074;2090;2480;2481;2813;2872;2873;3852;4017;4018;4429;4430	162;163;164;555;743;3157;3360;3361;3390;4201;4202;4691;4773;4774;6435;6774;6775;7357;7358	154;155;156;530;707;3073;3273;3274;3303;4108;4109;4576;4577;4652;4653;6314;6663;6664;7219;7220	155;156;530;707;3073;3274;3303;4108;4109;4576;4652;4653;6314;6663;6664;7220
A0A3Q1M4K3;P63048;P62992;P0CG53;P0CH28;A0A3Q1MYD8;A0A3Q1LU30	A0A3Q1M4K3;P63048;P62992;P0CG53;P0CH28;A0A3Q1MYD8	4;4;4;4;4;2;1	4;4;4;4;4;2;1	4;4;4;4;4;2;1	Ubiquitin-like domain-containing protein	LOC101902760	tr|A0A3Q1M4K3|A0A3Q1M4K3_BOVIN Ubiquitin-like domain-containing protein OS=Bos taurus OX=9913 GN=LOC101902760 PE=4 SV=1;sp|P63048|RL40_BOVIN Ubiquitin-60S ribosomal protein L40 OS=Bos taurus OX=9913 GN=UBA52 PE=1 SV=2;sp|P62992|RS27A_BOVIN Ubiquitin-40S ri	7	4	4	4	1	4	1	4	1	4	63.6	63.6	63.6	8.6339	77	77;128;156;305;690;194;141	0	38.87	By MS/MS	By MS/MS	20.8	63.6	595320000	6831700	588490000	2397400	185860000	1	11	12	EGIPPDQQR;ESTLHLVLR;QLEDGRTLSDYNIQK;TITLEVEPSDTIENVK				107	833;961;2763;3402	True;True;True;True	898;1036;3042;3730;3731	1455;1642;1643;5042;5043;6255;6256;6257;6258	1400;1401;1402;1403;1578;1579;4926;4927;6137;6138;6139;6140	1402;1579;4927;6138	25
P02081;CON__Q3SX09;G3N1Y3;E1BEL8;E1B976;P06643;P06642	P02081;CON__Q3SX09;G3N1Y3	13;13;11;2;2;1;1	13;13;11;2;2;1;1	10;10;8;1;1;1;1	Hemoglobin fetal subunit beta	LOC107131172	sp|P02081|HBBF_BOVIN Hemoglobin fetal subunit beta OS=Bos taurus OX=9913 PE=1 SV=1;;tr|G3N1Y3|G3N1Y3_BOVIN GLOBIN domain-containing protein OS=Bos taurus OX=9913 GN=LOC107131172 PE=3 SV=2	7	13	13	10	6	13	6	13	4	10	85.5	85.5	62.8	15.859	145	145;201;145;147;150;147;147	0	112.07	By MS/MS	By MS/MS	44.1	85.5	724790000	60432000	664360000	13671000	92843000	4	22	26	AAVTSLFAK;FFESFGDLSSADAILGNPK;FGSEFSPELQASFQK;GAFASLSELHCDK;KVLDSFCEGLK;LHVDPENFR;LLGNVLVVVLAR;LLVVYPWTQR;RFGSEFSPELQASFQK;VDEVGGEALGR;VLDSFCEGLK;VVTGVANALAHR;VVTGVANALAHRYH			+	321	31;1045;1056;1198;1955;2112;2168;2202;2864;3607;3716;3897;3898	True;True;True;True;True;True;True;True;True;True;True;True;True	32;1130;1141;1294;2115;2295;2355;2397;3152;3153;3961;4079;4282;4283	38;1821;1822;1823;1836;2048;2049;3442;3443;3886;3887;4023;4024;4025;4090;4091;5206;5207;5208;6668;6855;7134;7135;7136;7137;7138;7139;7140	36;1751;1752;1753;1766;1974;1975;3353;3354;3799;3800;3934;3935;3998;5091;5092;5093;5094;6552;6742;7008;7009;7010;7011;7012;7013	36;1753;1766;1974;3353;3800;3934;3998;5091;6552;6742;7009;7011	238
A0A3Q1M7X0;F1ML28;A0A3Q1MND8	A0A3Q1M7X0;F1ML28;A0A3Q1MND8	8;8;6	8;8;6	8;8;6	Peptidase S1 domain-containing protein	LOC112443487	tr|A0A3Q1M7X0|A0A3Q1M7X0_BOVIN Peptidase S1 domain-containing protein OS=Bos taurus OX=9913 GN=LOC112443487 PE=3 SV=1;tr|F1ML28|F1ML28_BOVIN Peptidase S1 domain-containing protein OS=Bos taurus OX=9913 GN=LOC112443487 PE=3 SV=3;tr|A0A3Q1MND8|A0A3Q1MND8_BOV	3	8	8	8	0	8	0	8	0	8	21.6	21.6	21.6	41.401	388	388;327;284	0	84.751		By MS/MS	0	21.6	233450000	0	233450000	0	0	0	8	8	AFMVQAGTECWVTGWGK;EGTVCAISSK;IVGGRPAAEK;KWPWQVSLQVNQK;LESQFDVVK;SGYPGVYTEVSFYK;YETCNEVLSEK;YETCNEVLSEKLESQFDVVK				123	106;842;1837;1966;2060;3054;3979;3980	True;True;True;True;True;True;True;True	113;907;1991;2127;2234;3360;4367;4368	157;1465;3234;3506;3661;5689;7251;7252;7253	149;1412;3150;3419;3566;5591;7120;7121;7122	149;1412;3150;3419;3566;5591;7120;7122
A0A3Q1LL55;A0A3Q1MX18;A0A3Q1LVQ6	A0A3Q1LL55;A0A3Q1MX18;A0A3Q1LVQ6	7;7;5	7;7;5	7;7;5	Peptidase S1 domain-containing protein	LOC112443497	tr|A0A3Q1LL55|A0A3Q1LL55_BOVIN Peptidase S1 domain-containing protein OS=Bos taurus OX=9913 GN=LOC112443497 PE=4 SV=1;tr|A0A3Q1MX18|A0A3Q1MX18_BOVIN Peptidase S1 domain-containing protein OS=Bos taurus OX=9913 GN=LOC112443497 PE=4 SV=1;tr|A0A3Q1LVQ6|A0A3Q1	3	7	7	7	1	7	1	7	1	7	17.8	17.8	17.8	43.064	394	394;350;344	0	46.639	By matching	By MS/MS	2	17.8	218000000	174080	217830000	34501	38853000	0	10	10	GHEEYTVR;GMVCGYHEK;KGMVCGYHEK;KWPWQVSLQINNVHK;QVILHYTTCNR;TLQFGPSHVPTLQETK;WVLTSAHCVR				18	1285;1358;1895;1965;2812;3439;3948	True;True;True;True;True;True;True	1383;1460;2049;2126;3097;3771;4334	2155;2156;2278;2279;3313;3505;5128;5129;6308;6309;7208	2079;2200;2201;3226;3418;5007;5008;6188;6189;7080	2079;2201;3226;3418;5008;6189;7080
A0A3Q1M1Z1;A0A3Q1MDT7;A0A3Q1MJQ1;P62803;A0A3Q1LM20;A0A3Q1MH02;E1BBP7;A0A3Q1MEZ8;G3N081;G3X807;E1B9M9;G3N2B8;A0A452DJ35;A0A452DJ40;A0A3Q1M8Q4;E1BLC2;A0A3Q1N666;A0A452DJJ1;A0A3Q1MFY5;A0A452DJB2;A0A3Q1MEY7;A0A3Q1LMV7;A0A3Q1NHG3;E1B7N2;G3MYX0	A0A3Q1M1Z1;A0A3Q1MDT7;A0A3Q1MJQ1;P62803;A0A3Q1LM20;A0A3Q1MH02;E1BBP7;A0A3Q1MEZ8;G3N081;G3X807;E1B9M9;G3N2B8;A0A452DJ35;A0A452DJ40;A0A3Q1M8Q4;E1BLC2;A0A3Q1N666;A0A452DJJ1;A0A3Q1MFY5;A0A452DJB2;A0A3Q1MEY7;A0A3Q1LMV7;A0A3Q1NHG3;E1B7N2;G3MYX0	8;8;7;7;7;7;7;7;7;7;6;6;5;5;5;5;5;5;5;5;5;5;5;5;4	8;8;7;7;7;7;7;7;7;7;6;6;5;5;5;5;5;5;5;5;5;5;5;5;4	8;8;7;7;7;7;7;7;7;7;6;6;5;5;5;5;5;5;5;5;5;5;5;5;4	Histone H4	LOC112445732	tr|A0A3Q1M1Z1|A0A3Q1M1Z1_BOVIN Histone H4 OS=Bos taurus OX=9913 PE=3 SV=1;tr|A0A3Q1MDT7|A0A3Q1MDT7_BOVIN Histone H4 OS=Bos taurus OX=9913 PE=3 SV=1;tr|A0A3Q1MJQ1|A0A3Q1MJQ1_BOVIN Histone H4 OS=Bos taurus OX=9913 GN=LOC112445732 PE=3 SV=1;sp|P62803|H4_BOVIN	25	8	8	8	0	8	0	8	0	8	42.6	42.6	42.6	14.944	136	136;136;149;103;136;136;115;103;98;98;103;103;89;114;96;97;101;109;110;102;109;103;93;103;103	0	52.064		By MS/MS	0	42.6	134940000	0	134940000	0	0	0	10	10	DAVTYTEHAK;DNIQGITKPAIR;DNIQGITKPAIRR;ISGLIYEETR;ISGLIYEETRGVLK;TVTAMDVVYALK;TVTAMDVVYALKR;VFLENVLR				91	571;678;679;1797;1798;3554;3555;3643	True;True;True;True;True;True;True;True	622;737;738;1950;1951;3904;3905;4001	992;993;1164;1165;1166;3182;3183;6566;6567;6724	955;956;1120;1121;1122;3098;3099;6448;6449;6603	956;1121;1122;3098;3099;6448;6449;6603
F1MGC3	F1MGC3	1	1	1	Ig-like domain-containing protein	LOC512672	tr|F1MGC3|F1MGC3_BOVIN Ig-like domain-containing protein OS=Bos taurus OX=9913 GN=LOC512672 PE=3 SV=1	1	1	1	1	0	1	0	1	0	1	3.7	3.7	3.7	41.386	353	353	0.0048465	6.2374		By MS/MS	0	3.7	1585900	0	1585900	0	0	0	1	1	WAALVVPSGEEQK				388	3916	TRUE	4301	7164	7036	7036
A0A3Q1M5H2;F1MZZ0;A0A3Q1LUR3;A0A3Q1M393	A0A3Q1M5H2;F1MZZ0;A0A3Q1LUR3;A0A3Q1M393	3;3;2;2	3;3;2;2	3;3;2;2	Transporter	LOC515755	tr|A0A3Q1M5H2|A0A3Q1M5H2_BOVIN Transporter OS=Bos taurus OX=9913 GN=LOC515755 PE=3 SV=1;tr|F1MZZ0|F1MZZ0_BOVIN Transporter OS=Bos taurus OX=9913 GN=LOC515755 PE=3 SV=3;tr|A0A3Q1LUR3|A0A3Q1LUR3_BOVIN Transporter OS=Bos taurus OX=9913 GN=LOC515755 PE=3 SV=1;	4	3	3	3	0	3	0	3	0	3	5.5	5.5	5.5	83.345	752	752;757;624;635	0	18.867		By MS/MS	0	5.5	15172000	0	15172000	0	0	0	3	3	AQIPMVGSNDSSR;MAAAQGPVDPSSPEQMSWR;YYLTPQWDK				112	285;2400;4087	True;True;True	310;2617;4485	422;4426;7470	403;4325;7323	403;4325;7323
F1MP29;F1N4D5;A0A3Q1M082	F1MP29	7;1;1	7;1;1	7;1;1	Phospholipid-transporting ATPase	LOC516849	tr|F1MP29|F1MP29_BOVIN Phospholipid-transporting ATPase OS=Bos taurus OX=9913 GN=LOC516849 PE=3 SV=3	3	7	7	7	0	7	0	7	0	7	7.5	7.5	7.5	134.1	1167	1167;1190;1209	0	42.152		By MS/MS	0	7.5	26780000	0	26780000	0	0	0	7	7	AVTLAIGDGANDVSMIK;ELDSAFFQDWSK;HQNDNQVNNR;LLSAFDGEVR;QAITVTSEMEDNLK;TGTLTQNIMIFNK;TTTLNEELGQVK				415	387;876;1547;2192;2723;3371;3534	True;True;True;True;True;True;True	417;944;1670;2387;2992;3698;3880	551;1517;2702;4079;4955;6212;6473	526;1460;2622;3987;4829;6093;6352	526;1460;2622;3987;4829;6093;6352
Q2NKS8;P18203	Q2NKS8;P18203	1;1	1;1	1;1	Peptidylprolyl isomerase	LOC526524	tr|Q2NKS8|Q2NKS8_BOVIN Peptidylprolyl isomerase OS=Bos taurus OX=9913 GN=LOC526524 PE=2 SV=1;sp|P18203|FKB1A_BOVIN Peptidyl-prolyl cis-trans isomerase FKBP1A OS=Bos taurus OX=9913 GN=FKBP1A PE=1 SV=2	2	1	1	1	0	1	0	1	0	1	12	12	12	11.945	108	108;108	0	7.0536		By MS/MS	0	12	4957900	0	4957900	0	0	0	1	1	GVQVETISPGDGR				530	1464	TRUE	1576	2441	2355	2355
A0A3Q1MCS5;F6Q438	A0A3Q1MCS5;F6Q438	5;5	5;5	5;5	Peptidase S1 domain-containing protein	LOC529047	tr|A0A3Q1MCS5|A0A3Q1MCS5_BOVIN Peptidase S1 domain-containing protein OS=Bos taurus OX=9913 GN=LOC529047 PE=3 SV=1;tr|F6Q438|F6Q438_BOVIN Peptidase S1 domain-containing protein OS=Bos taurus OX=9913 GN=LOC529047 PE=3 SV=1	2	5	5	5	0	5	0	5	0	5	22.2	22.2	22.2	37.207	334	334;360	0	46.729		By MS/MS	0	22.2	126560000	0	126560000	0	0	0	6	6	HYYQESDITLLQLYRPAK;ILLGYYQLEKPTSYSQLAAVYR;LFIHADYNK;SVCRGDSGGPLVCK;VSYFNQWITEK				141	1579;1727;2064;3249;3835	True;True;True;True;True	1705;1873;2238;3568;4210	2763;3084;3665;6030;6031;7036	2687;3000;3570;5925;5926;6913	2687;3000;3570;5925;6913
F1N0B2	F1N0B2	12	12	12	Phospholipid-transporting ATPase	LOC536660	tr|F1N0B2|F1N0B2_BOVIN Phospholipid-transporting ATPase OS=Bos taurus OX=9913 GN=LOC536660 PE=3 SV=3	1	12	12	12	0	12	0	12	0	12	8.8	8.8	8.8	135.5	1197	1197	0	70.477		By MS/MS	0	8.8	42709000	0	42709000	0	0	0	11	11	AEIVDVVKK;ENDLALIIDGK;EVNVGDIVK;FLLLGATAIEDR;KFLLLGATAIEDR;KLGFVFTTR;LLSGQMPR;QSLQGADVPMGR;TGTLTCNVMTFK;TGTLTCNVMTFKK;TLEDCYDSIEK;VPETITSLLK				448	82;922;1005;1092;1880;1915;2195;2800;3368;3369;3420;3775	True;True;True;True;True;True;True;True;True;True;True;True	88;996;1084;1182;2034;2071;2390;3082;3695;3696;3750;4144	119;1589;1707;1895;3292;3358;4082;5100;6209;6210;6283;6945	112;1527;1642;1822;3205;3271;3990;4981;6090;6091;6165;6828	112;1527;1642;1822;3205;3271;3990;4981;6090;6091;6165;6828
E1B997;A0A3Q1M4L3;A0A3Q1LWY8;A0A3Q1MN18;A0A3Q1LT76	E1B997;A0A3Q1M4L3;A0A3Q1LWY8;A0A3Q1MN18;A0A3Q1LT76	1;1;1;1;1	1;1;1;1;1	1;1;1;1;1	ICAM_N domain-containing protein	LOC616254	tr|E1B997|E1B997_BOVIN ICAM_N domain-containing protein OS=Bos taurus OX=9913 GN=LOC616254 PE=4 SV=3;tr|A0A3Q1M4L3|A0A3Q1M4L3_BOVIN ICAM_N domain-containing protein OS=Bos taurus OX=9913 GN=LOC616254 PE=4 SV=1;tr|A0A3Q1LWY8|A0A3Q1LWY8_BOVIN ICAM_N domain-c	5	1	1	1	0	1	0	1	0	1	3.6	3.6	3.6	30.545	274	274;274;328;351;351	0.0050167	6.3487		By MS/MS	0	3.6	2636500	0	2636500	0	0	0	1	1	TLLESQAQWK				48	3434	TRUE	3765	6301	6181	6181
A0A3Q1LNS4	A0A3Q1LNS4	1	1	1	Olfactory receptor	LOC784594	tr|A0A3Q1LNS4|A0A3Q1LNS4_BOVIN Olfactory receptor OS=Bos taurus OX=9913 GN=LOC784594 PE=3 SV=1	1	1	1	1	0	1	0	1	0	1	2.2	2.2	2.2	35.656	323	323	1	-2		By MS/MS	0	2.2	115610000	0	115610000	0	0	0	1	1	YSELMNR	+			33	4062	TRUE	4460	7441	7294	7294
A0A0A0MPA0	A0A0A0MPA0	12	3	2	SERPIN domain-containing protein	LOC784932	tr|A0A0A0MPA0|A0A0A0MPA0_BOVIN SERPIN domain-containing protein OS=Bos taurus OX=9913 GN=LOC784932 PE=1 SV=1	1	12	3	2	10	7	3	0	2	0	30.9	12.2	7	46.882	417	417	0	63.985	By MS/MS	By matching	26.9	16.3	16406000	16406000	0	0	0	4	0	4	DILSQLGIKK;ETQSIIFLGK;FSISSDYQLR;HIDELSLPR;IFTSDADFSGITNDHK;KIFTSDADFSGITNDHK;LAVSQVIHK;LINEYVK;LLNDLDVLTNLILLNYIFFK;MQDLEAK;VKVPMMTLR;VTSVDGHSLASSNTDFAFSLYK				2	626;976;1134;1514;1646;1904;2018;2128;2184;2455;3701;3858	False;False;False;False;False;False;False;False;True;False;True;True	679;680;1052;1226;1630;1779;2060;2184;2311;2372;2683;4064;4241	1082;1083;1084;1085;1664;1948;2558;2559;2560;2855;2856;2857;2858;3341;3342;3582;3583;3906;3907;4051;4528;6835;6836;7078	1042;1043;1044;1599;1874;2478;2479;2480;2778;2779;2780;2781;3256;3257;3490;3819;3820;3959;4418;6722;6723;6954	1044;1599;1874;2479;2781;3256;3490;3819;3959;4418;6722;6954
A0A3Q1M3P3	A0A3Q1M3P3	2	2	2	Leucine rich colipase like 1	LRCOL1	tr|A0A3Q1M3P3|A0A3Q1M3P3_BOVIN Leucine rich colipase like 1 OS=Bos taurus OX=9913 GN=LRCOL1 PE=4 SV=1	1	2	2	2	0	2	0	2	0	2	11.5	11.5	11.5	18.022	157	157	0	13.324		By MS/MS	0	11.5	4668900	0	4668900	0	0	0	3	3	DHLECQSK;TVFLQCLPWR				101	618;3542	True;True	670;3889	1072;6485	1032;6364;6365	1032;6365
P24627	P24627	13	12	12	Lactotransferrin	LTF	sp|P24627|TRFL_BOVIN Lactotransferrin OS=Bos taurus OX=9913 GN=LTF PE=1 SV=2	1	13	12	12	1	12	0	12	0	12	21.3	20.1	20.1	78.056	708	708	0	80.387	By matching	By MS/MS	1.3	20.1	46308000	0	46308000	0	0	0	10	10	CGLVPVLAENRK;ECHLAQVPSHAVVAR;ETTVFENLPEK;FFSASCVPCIDR;GEADALNLDGGYIYTAGK;LCALCAGDDQGLDK;LRPVAAEIYGTK;QVLLHQQALFGK;SFQLFGSPPGQR;SRLCALCAGDDQGLDK;SVDGKEDLIWK;WCTISQPEWFK;YYGYTGAFR				534	455;804;978;1049;1239;2021;2293;2814;3026;3193;3250;3923;4086	True;True;True;True;True;True;True;True;True;True;True;True;False	492;867;1054;1134;1336;2187;2495;3099;3329;3509;3569;4309;4484	728;1421;1666;1828;2100;3586;4218;5131;5636;5953;6032;7177;7469	693;1368;1601;1758;2024;3493;4125;5010;5542;5849;5927;7050;7322	693;1368;1601;1758;2024;3493;4125;5010;5542;5849;5927;7050;7322
A0A3Q1MFP8;F6RGR9;A6QPW2	A0A3Q1MFP8;F6RGR9;A6QPW2	2;2;2	2;2;2	2;2;2	Leucine zipper protein 2	LUZP2	tr|A0A3Q1MFP8|A0A3Q1MFP8_BOVIN Leucine zipper protein 2 OS=Bos taurus OX=9913 GN=LUZP2 PE=4 SV=1;tr|F6RGR9|F6RGR9_BOVIN Leucine zipper protein 2 OS=Bos taurus OX=9913 GN=LUZP2 PE=4 SV=1;tr|A6QPW2|A6QPW2_BOVIN Leucine zipper protein 2 OS=Bos taurus OX=9913	3	2	2	2	0	2	0	2	0	2	8.2	8.2	8.2	29.314	257	257;267;267	0	11.066		By MS/MS	0	8.2	6204000	0	6204000	0	0	0	1	1	ALQEALESQLK;AQQLTDLEQK				154	217;291	True;True	232;316	301;428	288;409	288;409
Q1RMM2	Q1RMM2	1	1	1	Lymphocyte antigen 6 complex, locus E	LY6E	tr|Q1RMM2|Q1RMM2_BOVIN Lymphocyte antigen 6 complex, locus E OS=Bos taurus OX=9913 GN=LY6E PE=2 SV=1	1	1	1	1	0	1	0	1	0	1	8.5	8.5	8.5	13.752	130	130	0.00491	6.3084		By MS/MS	0	8.5	7578500	0	7578500	0	0	0	1	1	NVVDLGYSLYK				581	2678	TRUE	2944	4888	4763	4763
A0JNL5;A0A3Q1NCB9	A0JNL5	3;1	3;1	3;1	Lymphocyte antigen 6 complex locus protein G6c	LY6G6C	sp|A0JNL5|LY66C_BOVIN Lymphocyte antigen 6 complex locus protein G6c OS=Bos taurus OX=9913 GN=LY6G6C PE=2 SV=1	2	3	3	3	0	3	0	3	0	3	23.2	23.2	23.2	13.625	125	125;149	0	31.397		By MS/MS	0	23.2	118860000	0	118860000	0	0	0	6	6	LEPGQQCLTTHAYIGK;LPVLGCVDRK;SCRLEPGQQCLTTHAYIGK				249	2056;2244;2980	True;True;True	2230;2445;3280	3654;3655;4153;4154;5570;5571	3560;3561;4061;4062;5480;5481	3561;4062;5480
A2VDW0	A2VDW0	2	2	2	Lymphocyte antigen 6 complex locus G6E	LY6G6E	tr|A2VDW0|A2VDW0_BOVIN Lymphocyte antigen 6 complex locus G6E OS=Bos taurus OX=9913 GN=LY6G6E PE=2 SV=1	1	2	2	2	0	2	0	2	0	2	20.3	20.3	20.3	17.318	158	158	0	14.66		By MS/MS	0	20.3	3888300	0	3888300	0	0	0	2	2	CQEDEVCGISIGTSEK;CYTCNFVKPCYPVPTK				254	506;547	True;True	550;594	809;872	774;845	774;845
Q32LD3;A0A452DIY1	Q32LD3;A0A452DIY1	3;3	3;3	3;3	Ly6/PLAUR domain-containing protein 4	LYPD4	sp|Q32LD3|LYPD4_BOVIN Ly6/PLAUR domain-containing protein 4 OS=Bos taurus OX=9913 GN=LYPD4 PE=2 SV=1;tr|A0A452DIY1|A0A452DIY1_BOVIN Ly6/PLAUR domain-containing protein 4 OS=Bos taurus OX=9913 GN=LYPD4 PE=4 SV=1	2	3	3	3	0	3	0	3	0	3	19.1	19.1	19.1	26.872	246	246;246	0	18.74		By MS/MS	0	19.1	16065000	0	16065000	0	0	0	4	4	LNEGCEETLVFIEAGTRK;SCLPNFVSSESCPR;SSSHSCPTCVGEHSK				241	2213;2974;3219	True;True;True	2410;3274;3537	4108;5562;5986;5987	4013;5471;5882;5883	4013;5471;5883
F1MWT0	F1MWT0	2	2	2	Mannosidase alpha class 2C member 1	MAN2C1	tr|F1MWT0|F1MWT0_BOVIN Mannosidase alpha class 2C member 1 OS=Bos taurus OX=9913 GN=MAN2C1 PE=4 SV=2	1	2	2	2	0	2	0	2	0	2	2.7	2.7	2.7	115.86	1040	1040	0	14.031		By MS/MS	0	2.7	4971400	0	4971400	0	0	0	2	2	FVSPLYFTDCNLR;ILHDVELLSSLALAR				439	1171;1724	True;True	1264;1870	2006;3081	1934;2997	1934;2997
Q0VBZ9	Q0VBZ9	1	1	1	MARCKS-related protein	MARCKSL1	sp|Q0VBZ9|MRP_BOVIN MARCKS-related protein OS=Bos taurus OX=9913 GN=MARCKSL1 PE=2 SV=1	1	1	1	1	0	1	0	1	0	1	7.6	7.6	7.6	19.825	198	198	0	6.9902		By MS/MS	0	7.6	960440	0	960440	0	0	0	0	0	GDVTAEEAAGASPAK				571	1238	TRUE	1335	2099	2023	2023
A0A3Q1MG08;F1MVS9	A0A3Q1MG08;F1MVS9	1;1	1;1	1;1	Mannan binding lectin serine peptidase 1	MASP1	tr|A0A3Q1MG08|A0A3Q1MG08_BOVIN Mannan binding lectin serine peptidase 1 OS=Bos taurus OX=9913 GN=MASP1 PE=3 SV=1;tr|F1MVS9|F1MVS9_BOVIN Mannan binding lectin serine peptidase 1 OS=Bos taurus OX=9913 GN=MASP1 PE=3 SV=1	2	1	1	1	0	1	0	1	0	1	2.4	2.4	2.4	79.099	699	699;728	0	7.9524		By MS/MS	0	2.4	1504300	0	1504300	0	0	0	1	1	APEPINTQSHSIQILFR				157	261	TRUE	280	365	352	352
A0A452DIW4;Q3T145	A0A452DIW4;Q3T145	3;3	3;3	3;3	Malate dehydrogenase	MDH1	tr|A0A452DIW4|A0A452DIW4_BOVIN Malate dehydrogenase OS=Bos taurus OX=9913 GN=MDH1 PE=1 SV=1;sp|Q3T145|MDHC_BOVIN Malate dehydrogenase, cytoplasmic OS=Bos taurus OX=9913 GN=MDH1 PE=2 SV=3	2	3	3	3	0	3	0	3	0	3	11.9	11.9	11.9	35.855	329	329;334	0	18.559		By MS/MS	0	11.9	11501000	0	11501000	0	0	0	3	3	GEFITTVQQR;VIVVGNPANTNCLTASK;VVEGLPINDFSR				238	1244;3699;3874	True;True;True	1342;4062;4258	2107;6832;7101	2031;6719;6977	2031;6719;6977
Q32LG3;A0A3Q1LTB0	Q32LG3;A0A3Q1LTB0	4;3	4;3	4;3	Malate dehydrogenase, mitochondrial	MDH2	sp|Q32LG3|MDHM_BOVIN Malate dehydrogenase, mitochondrial OS=Bos taurus OX=9913 GN=MDH2 PE=1 SV=1;tr|A0A3Q1LTB0|A0A3Q1LTB0_BOVIN Malate dehydrogenase OS=Bos taurus OX=9913 GN=MDH2 PE=1 SV=1	2	4	4	4	0	4	0	4	0	4	16.6	16.6	16.6	35.668	338	338;312	0	24.097		By MS/MS	0	16.6	9865200	0	9865200	0	0	0	5	5	FVFSLVDAMNGK;IQEAGTEVVK;LTLYDIAHTPGVAADLSHIETR;TIIPLISQCTPK				610	1161;1766;2334;3391	True;True;True;True	1254;1914;2540;3719	1995;3136;4285;4286;6243	1922;3052;4194;4195;6125	1922;3052;4195;6125
Q95114;F1MXX6;Q95114-2;G3MYW7	Q95114;F1MXX6;Q95114-2;G3MYW7	30;30;20;20	30;30;20;20	30;30;20;20	Lactadherin	MFGE8	sp|Q95114|MFGM_BOVIN Lactadherin OS=Bos taurus OX=9913 GN=MFGE8 PE=1 SV=2;tr|F1MXX6|F1MXX6_BOVIN Lactadherin OS=Bos taurus OX=9913 GN=MFGE8 PE=4 SV=1;sp|Q95114-2|MFGM_BOVIN Isoform Short of Lactadherin OS=Bos taurus OX=9913 GN=MFGE8;tr|G3MYW7|G3MYW7_BOVIN	4	30	30	30	2	30	2	30	2	30	60.9	60.9	60.9	47.41	427	427;431;374;379	0	323.31	By MS/MS	By MS/MS	6.8	60.9	6.5182e+09	1336300	6.5168e+09	143570	598420000	1	62	63	AGSAEYLK;DFGHIQYVAAYR;DNTIPNK;FELLGCELNGCTEPLGLK;FNAWTAQTNSASEWLQIDLGSQK;GCTLRFELLGCELNGCTEPLGLK;GDVFIQYICK;IFIGNVNNSGLK;IFPGNMDNNSHK;IFPGNMDNNSHKK;INLFDTPLETQYVR;IQPVAWHNR;KMWVTGVVTQGASR;KNIFETPFQAR;LHQTGIVNAWTSGNYDK;LVPIICHR;MWVTGVVTQGASR;NIFETPFQAR;NPWIQVNLMR;NPWIQVNLMRK;QFQFIQVAGR;RVTGIITQGAR;SGDKIFIGNVNNSGLK;TWGLSAFSWFPYYAR;VAYGDDGVTWTEYK;VAYGDDGVTWTEYKDPGASESK;VAYSTDGR;VAYSTDGRQFQFIQVAGR;VT…				441	129;587;683;1042;1100;1226;1237;1637;1641;1642;1745;1779;1924;1927;2109;2362;2486;2541;2607;2608;2746;2941;3033;3558;3599;3600;3601;3602;3844;3845	True;True;True;True;True;True;True;True;True;True;True;True;True;True;True;True;True;True;True;True;True;True;True;True;True;True;True;True;True;True	138;639;742;1126;1127;1190;1322;1323;1334;1769;1770;1774;1775;1892;1893;1928;1929;2081;2082;2085;2291;2292;2572;2724;2725;2726;2786;2787;2861;2862;2863;2864;2865;3019;3238;3336;3908;3953;3954;3955;3956;4219;4220	185;1027;1028;1172;1816;1817;1904;2082;2083;2098;2840;2841;2842;2843;2847;2848;2849;2850;2851;3108;3109;3110;3111;3154;3155;3369;3370;3373;3876;3877;3878;3879;3880;3881;4344;4576;4577;4578;4579;4657;4658;4760;4761;4762;4763;4764;4765;4766;5012;5518;5643;5644;6570;6571;6572;6658;6659;6660;6661;6662;7045;7046	177;988;989;1127;1746;1747;1830;2008;2009;2022;2760;2761;2762;2763;2767;2768;2769;2770;2771;2772;2773;2774;3024;3025;3026;3027;3070;3071;3282;3283;3286;3789;3790;3791;3792;3793;3794;4251;4466;4467;4468;4469;4543;4544;4639;4640;4641;4642;4643;4644;4645;4897;5422;5549;5550;6452;6453;6542;6543;6544;6545;6546;6922;6923	177;988;1127;1747;1830;2009;2022;2760;2768;2774;3025;3070;3282;3286;3794;4251;4468;4543;4640;4643;4897;5422;5550;6452;6542;6544;6545;6546;6922;6923	109;110;111;112;249
P80177;A0A3Q1MT60	P80177;A0A3Q1MT60	2;2	2;2	2;2	Macrophage migration inhibitory factor	MIF	sp|P80177|MIF_BOVIN Macrophage migration inhibitory factor OS=Bos taurus OX=9913 GN=MIF PE=1 SV=6;tr|A0A3Q1MT60|A0A3Q1MT60_BOVIN Macrophage migration inhibitory factor OS=Bos taurus OX=9913 GN=MIF PE=1 SV=1	2	2	2	2	0	2	0	2	0	2	17.4	17.4	17.4	12.343	115	115;228	0	11.918		By MS/MS	0	17.4	12921000	0	12921000	0	0	0	1	1	LLCGLLTER;PMFVVNTNVPR				191	2153;2706	True;True	2340;2974	4003;4934	3915;4808	3915;4808
E1BGZ5	E1BGZ5	1	1	1	Membrane palmitoylated protein 3	MPP3	tr|E1BGZ5|E1BGZ5_BOVIN Membrane palmitoylated protein 3 OS=Bos taurus OX=9913 GN=MPP3 PE=3 SV=2	1	1	1	1	0	1	0	1	0	1	3.1	3.1	3.1	66.53	585	585	0	6.7988		By MS/MS	0	3.1	108370000	0	108370000	0	0	0	1	1	TSAVAESPELPTYEEVTR				352	3499	TRUE	3842	6409	6288	6288
F1MLS4	F1MLS4	9	9	9	Membrane spanning 4-domains A14	MS4A14	tr|F1MLS4|F1MLS4_BOVIN Membrane spanning 4-domains A14 OS=Bos taurus OX=9913 GN=MS4A14 PE=4 SV=3	1	9	9	9	0	9	0	9	0	9	20.3	20.3	20.3	97.354	861	861	0	61.811		By MS/MS	0	20.3	40116000	0	40116000	0	0	0	9	9	ALDVYIQDQPHPR;GSNSFNTSSLFMEDERQK;MESSSEVKR;NQFTFQHAGR;SLDFQLHNIQSQEQR;SSEIMMNTEPLKDEDLQAAITQSPEEKPPLLQDQASK;STHVISVQPNETVLTALPYGPHSSLLEFLK;TSPEQDLLSEASTSHVTESHGITSQDK;YVPQTLSLYGEEVEVK				406	183;1416;2422;2613;3093;3203;3232;3510;4076	True;True;True;True;True;True;True;True;True	197;1528;2643;2870;3404;3521;3550;3853;4474	258;2374;4460;4771;5780;5966;6005;6436;7457	246;2294;4356;4650;5678;5862;5901;6315;7310	246;2294;4356;4650;5678;5862;5901;6315;7310
F1MDF2;G3X8E3;A0A3Q1LUH6	F1MDF2;G3X8E3;A0A3Q1LUH6	1;1;1	1;1;1	1;1;1	Beta-microseminoprotein	MSMB	tr|F1MDF2|F1MDF2_BOVIN Beta-microseminoprotein OS=Bos taurus OX=9913 GN=MSMB PE=3 SV=3;tr|G3X8E3|G3X8E3_BOVIN Beta-microseminoprotein OS=Bos taurus OX=9913 GN=MSMB PE=3 SV=2;tr|A0A3Q1LUH6|A0A3Q1LUH6_BOVIN Beta-microseminoprotein OS=Bos taurus OX=9913 GN=MS	3	1	1	1	0	1	0	1	0	1	26.3	26.3	26.3	4.4131	38	38;111;156	0.0048309	6.1967		By MS/MS	0	26.3	4835600	0	4835600	0	0	0	1	1	ETCTYTVLEK				53	966	TRUE	1041	1651	1587	1587
Q2HJ49	Q2HJ49	19	10	10	Moesin	MSN	sp|Q2HJ49|MOES_BOVIN Moesin OS=Bos taurus OX=9913 GN=MSN PE=2 SV=3	1	19	10	10	1	19	0	10	0	10	32.9	19.9	19.9	67.974	577	577	0	63.989	By matching	By MS/MS	1.6	32.9	63685000	0	63685000	0	0	0	11	11	ALTSELANARDESK;APDFVFYAPR;AQMVQEDLEK;EALLQASQDQKK;ERQEAEEAK;ESEAVEWQQK;FVIKPIDKK;IAQDLEMYGVNYFSIK;IGFPWSEIR;IQVWHEEHR;ISQLEMAR;KAPDFVFYAPR;KFVIKPIDK;KTQEQLALEMAELTAR;NISFNDK;QLFDQVVK;RKPDTIEVQQMK;TANDMIHAENMR;VTTMDAELEFAIQPNTTGK				588	223;259;289;784;948;954;1164;1597;1656;1783;1809;1863;1884;1949;2552;2765;2893;3293;3862	True;False;True;True;True;True;False;True;False;True;True;False;False;True;False;False;False;True;False	239;278;314;847;1023;1029;1257;1724;1790;1933;1962;2017;2038;2109;2798;3044;3186;3187;3616;4245	308;363;426;1341;1624;1631;1999;2783;2873;2874;3159;3160;3196;3270;3296;3434;4672;4673;5045;5420;5421;5422;6100;6101;7082	295;350;407;1287;1560;1567;1926;2707;2795;3075;3076;3112;3185;3209;3346;4557;4558;4929;5329;5330;5331;5989;5990;6958	295;350;407;1287;1560;1567;1926;2707;2795;3075;3112;3185;3209;3346;4557;4929;5331;5990;6958
Q8WML4;A0A452DIE7;A0A3Q1MEM9;A0A3Q1M4E9;A0A3Q1M633	Q8WML4;A0A452DIE7;A0A3Q1MEM9;A0A3Q1M4E9;A0A3Q1M633	2;2;2;1;1	2;2;2;1;1	2;2;2;1;1	Mucin-1	MUC1	sp|Q8WML4|MUC1_BOVIN Mucin-1 OS=Bos taurus OX=9913 GN=MUC1 PE=1 SV=1;tr|A0A452DIE7|A0A452DIE7_BOVIN Mucin-1 OS=Bos taurus OX=9913 GN=MUC1 PE=4 SV=1;tr|A0A3Q1MEM9|A0A3Q1MEM9_BOVIN Mucin-1 OS=Bos taurus OX=9913 GN=MUC1 PE=4 SV=1;tr|A0A3Q1M4E9|A0A3Q1M4E9_BOVI	5	2	2	2	1	2	1	2	1	2	6.7	6.7	6.7	58.091	580	580;580;640;573;663	0	12.296	By matching	By MS/MS	1.9	6.7	9606800	2379900	7226800	2771400	3633200	0	2	2	QRDFLGLSEIK;RSPYEEVSAGNGGSNLSYTNLAATSANL				148	2794;2918	True;True	3075;3214	5091;5092;5478	4973;5385	4973;5385
F1N4E4;A0A3Q1MTB5;A0A3Q1LPY0	F1N4E4;A0A3Q1MTB5;A0A3Q1LPY0	1;1;1	1;1;1	1;1;1	Mucin 4, cell surface associated	MUC4	tr|F1N4E4|F1N4E4_BOVIN Mucin 4, cell surface associated OS=Bos taurus OX=9913 GN=MUC4 PE=4 SV=3;tr|A0A3Q1MTB5|A0A3Q1MTB5_BOVIN Mucin 4, cell surface associated OS=Bos taurus OX=9913 GN=MUC4 PE=4 SV=1;tr|A0A3Q1LPY0|A0A3Q1LPY0_BOVIN Mucin 4, cell surface ass	3	1	1	1	0	1	0	1	0	1	1.3	1.3	1.3	122.99	1095	1095;1141;2613	0	7.9247		By MS/MS	0	1.3	0	0	0	0	0	0	1	1	SDYQIFSYPNPPLR				38	2997	TRUE	3300	5601	5508	5508
Q3SYU9;F1MNN6	Q3SYU9;F1MNN6	1;1	1;1	1;1	Major vault protein	MVP	sp|Q3SYU9|MVP_BOVIN Major vault protein OS=Bos taurus OX=9913 GN=MVP PE=2 SV=1;tr|F1MNN6|F1MNN6_BOVIN Major vault protein OS=Bos taurus OX=9913 GN=MVP PE=4 SV=1	2	1	1	1	1	1	1	1	1	1	2.8	2.8	2.8	98.923	890	890;890	0.0050083	6.3486	By MS/MS	By MS/MS	2.8	2.8	1902300	855510	1046800	950590	1046800	1	0	1	SVGAYLPAVFEEVLDVVDAVILTEK				413	3253	TRUE	3572	6036;6037	5931	5931
A6QP89	A6QP89	1	1	1	MYBPC1 protein	MYBPC1	tr|A6QP89|A6QP89_BOVIN MYBPC1 protein OS=Bos taurus OX=9913 GN=MYBPC1 PE=2 SV=1	1	1	1	1	0	1	0	1	0	1	0.9	0.9	0.9	133.98	1198	1198	0.0033727	6.4801		By MS/MS	0	0.9	0	0	0	0	0	0	1	1	NSETDTIVFIR				268	2634	TRUE	2891	4797	4674	4674
A0A3Q1LYQ9;A0A3Q1LMB7;Q9BE40;E1BPX8;A0A3Q1MS81	A0A3Q1LYQ9;A0A3Q1LMB7;Q9BE40	49;49;49;1;1	10;10;10;0;0	2;2;2;0;0	Myosin-1	MYH1	tr|A0A3Q1LYQ9|A0A3Q1LYQ9_BOVIN Myosin-1 OS=Bos taurus OX=9913 GN=MYH1 PE=3 SV=1;tr|A0A3Q1LMB7|A0A3Q1LMB7_BOVIN Myosin-1 OS=Bos taurus OX=9913 GN=MYH1 PE=3 SV=1;sp|Q9BE40|MYH1_BOVIN Myosin-1 OS=Bos taurus OX=9913 GN=MYH1 PE=2 SV=2	5	49	10	2	0	49	0	10	0	2	29.4	8.1	1.5	220.78	1919	1919;1922;1938;1928;1938	0	76.146		By MS/MS	0	29.4	179960000	0	179960000	0	0	0	14	14	AAYLQGLNSADLLK;AGLLGLLEEMRDEK;AITDAAMMAEELKK;ALQEAHQQTLDDLQAEEDK;ANLLQAEIEELR;ANSEVAQWR;DLEEATLQHEATAAALR;DLEEATLQHEATAAALRK;DLQHRLDEAEQLALK;EFEMSNLQSK;ELEEISERLEEAGGATSAQIEMNK;ELTYQTEEDRK;EQDTSAHLER;EVTERAEDEEEINAELTAK;GSSFQTVSALFR;GSSFQTVSALFRENLNK;HADSVAELGEQIDNLQR;IEDEQALAMQLQK;IHFGTTGK;INQQLDTKQPR;IQLELNQVK;LAQLITR;LASADIETYLLEK;LQDAEEHVEAVNAK;LQHELEEAEERADIAESQVNK;LQTESGEFSR;LTGAVMHYGNLK;LY…				27	33;124;165;216;247;255;642;643;661;814;878;912;940;1012;1420;1421;1487;1624;1671;1748;1775;2005;2008;2249;2259;2272;2330;2386;2502;2503;2556;2580;2719;2721;2722;2852;2933;3008;3231;3272;3413;3414;3415;3468;3695;3736;3737;3795;3796	True;True;False;False;True;False;False;False;False;False;False;False;False;True;False;False;False;False;False;False;False;False;False;True;False;True;False;False;False;False;False;True;True;False;False;False;False;True;False;False;True;False;False;False;False;False;False;False;False	34;133;178;231;266;274;697;698;716;878;946;947;986;1014;1092;1532;1533;1599;1753;1812;1896;1924;2170;2174;2450;2461;2474;2535;2536;2603;2745;2746;2802;2830;2988;2990;2991;3140;3229;3311;3549;3592;3743;3744;3745;3807;3808;4058;4100;4101;4166;4167;4168	41;180;234;300;347;357;1105;1106;1107;1108;1137;1138;1432;1519;1520;1576;1577;1613;1614;1717;2380;2381;2470;2471;2472;2818;2968;3114;3150;3565;3569;4159;4160;4172;4173;4195;4279;4280;4281;4408;4606;4607;4608;4677;4713;4949;4950;4952;4953;4954;5179;5503;5612;5613;6004;6073;6273;6274;6275;6276;6277;6358;6359;6360;6361;6362;6826;6827;6886;6887;6888;6889;6979;6980;6981;6982	38;172;222;287;334;344;1063;1064;1065;1066;1093;1094;1379;1462;1463;1514;1515;1550;1551;1654;2299;2300;2383;2384;2385;2742;2890;3030;3066;3475;3479;4067;4068;4080;4081;4102;4188;4189;4190;4308;4491;4492;4493;4562;4598;4823;4824;4826;4827;4828;5058;5410;5519;5520;5900;5963;6155;6156;6157;6158;6159;6239;6240;6241;6242;6243;6713;6714;6773;6774;6775;6776;6859;6860;6861;6862	38;172;222;287;334;344;1064;1065;1093;1379;1463;1515;1551;1654;2299;2300;2384;2742;2890;3030;3066;3475;3479;4068;4080;4102;4189;4308;4491;4493;4562;4598;4823;4826;4828;5058;5410;5520;5900;5963;6156;6158;6159;6242;6714;6774;6776;6860;6862	16
F1MZX6	F1MZX6	15	1	1	Myosin heavy chain 13	MYH13	tr|F1MZX6|F1MZX6_BOVIN Myosin heavy chain 13 OS=Bos taurus OX=9913 GN=MYH13 PE=3 SV=3	1	15	1	1	0	15	0	1	0	1	8.9	0.4	0.4	223.76	1940	1940	0.0079239	6.1407		By MS/MS	0	8.9	28825000	0	28825000	0	0	0	1	1	AGLLGLLEEMRDEK;AITDAAMMAEELKK;ANSEVAQWR;CLIPNETK;DLQHRLDEAEQLALK;EQDTSAHLER;HADSVAELGEQIDNLQR;INQQLDTKQPR;LASADIETYLLEK;MFLWMVTR;NKDPLNETVVGLYQK;STHPHFVR;SYHIFYQIMSNK;TKYETDAIQR;TKYETDAIQRTEELEEAK				446	124;165;255;478;661;940;1487;1748;2008;2426;2556;3231;3272;3414;3415	False;False;False;True;False;False;False;False;False;False;False;False;False;False;False	133;178;274;518;716;1014;1599;1896;2174;2647;2648;2802;3549;3592;3744;3745	180;234;357;769;1137;1138;1613;1614;2470;2471;2472;3114;3569;4465;4466;4677;6004;6073;6275;6276;6277	172;222;344;735;1093;1094;1550;1551;2383;2384;2385;3030;3479;4360;4361;4562;5900;5963;6157;6158;6159	172;222;344;735;1093;1551;2384;3030;3479;4360;4562;5900;5963;6158;6159
F1MRC2;Q9BE41	F1MRC2;Q9BE41	45;43	4;4	1;1	Myosin-2	MYH2	tr|F1MRC2|F1MRC2_BOVIN Myosin-2 OS=Bos taurus OX=9913 GN=MYH2 PE=3 SV=1;sp|Q9BE41|MYH2_BOVIN Myosin-2 OS=Bos taurus OX=9913 GN=MYH2 PE=2 SV=1	2	45	4	1	0	45	0	4	0	1	25.8	2.2	0.5	223.33	1940	1940;1940	0	23.907		By MS/MS	0	25.8	98976000	0	98976000	0	0	0	4	4	AGLLGLLEEMRDEK;AITDAAMMAEELKK;ALQEAHQQTLDDLQAEEDK;ANLLQAEIEELR;DLEEATLQHEATAAALR;DLEEATLQHEATAAALRK;EALVSQLSR;ELEEISERLEEAGGATSAQIEMNK;ELTYQTEEDRK;EQDTSAHLER;EVTERAEDEEEINAELTAK;GSSFQTVSALFR;GSSFQTVSALFRENLNK;HADSVAELGEQIDNLQR;IHFGTTGK;INQQLDTKQPR;IQLELNQVK;LASADIETYLLEK;LLASIDIDHTQYK;LQHELEEAEERADIAESQVNK;LQNEVEDLMLDVER;LQTESGEFSR;LTGAVMHYGNLK;NAYEESLDQLETLK;NAYEESLDQLETLKR;NLQQEISDLTEQIAEGGKR;N…				423	124;165;216;247;642;643;787;878;912;940;1012;1420;1421;1487;1671;1748;1775;2008;2151;2259;2263;2272;2330;2502;2503;2580;2590;2721;2722;2797;2852;2860;2933;3008;3201;3202;3231;3413;3414;3415;3468;3514;3695;3795;3796	False;False;False;False;False;False;True;False;False;False;False;False;False;False;False;False;False;False;True;False;False;False;False;False;False;False;False;False;False;False;False;True;False;False;False;False;False;False;False;False;False;True;False;False;False	133;178;231;266;697;698;850;946;947;986;1014;1092;1532;1533;1599;1812;1896;1924;2174;2338;2461;2465;2474;2535;2536;2745;2746;2830;2841;2990;2991;3078;3140;3148;3229;3311;3517;3518;3519;3520;3549;3743;3744;3745;3807;3808;3857;4058;4166;4167;4168	180;234;300;347;1105;1106;1107;1108;1344;1519;1520;1576;1577;1613;1614;1717;2380;2381;2470;2471;2472;2968;3114;3150;3569;4001;4172;4173;4177;4178;4179;4195;4279;4280;4281;4606;4607;4608;4713;4731;4952;4953;4954;5095;5179;5202;5503;5612;5613;5962;5963;5964;5965;6004;6273;6274;6275;6276;6277;6358;6359;6360;6361;6362;6440;6826;6827;6979;6980;6981;6982	172;222;287;334;1063;1064;1065;1066;1290;1462;1463;1514;1515;1550;1551;1654;2299;2300;2383;2384;2385;2890;3030;3066;3479;3913;4080;4081;4085;4086;4087;4102;4188;4189;4190;4491;4492;4493;4598;4613;4826;4827;4828;4976;5058;5087;5410;5519;5520;5857;5858;5859;5860;5861;5900;6155;6156;6157;6158;6159;6239;6240;6241;6242;6243;6319;6713;6714;6859;6860;6861;6862	172;222;287;334;1064;1065;1290;1463;1515;1551;1654;2299;2300;2384;2890;3030;3066;3479;3913;4080;4087;4102;4189;4491;4493;4598;4613;4826;4828;4976;5058;5087;5410;5520;5859;5860;5900;6156;6158;6159;6242;6319;6714;6860;6862	16
E1BP87;A0A3Q1LZ74;A0A3Q1MDD2	E1BP87;A0A3Q1LZ74;A0A3Q1MDD2	60;60;57	60;60;57	12;12;12	Myosin heavy chain 4	MYH4	tr|E1BP87|E1BP87_BOVIN Myosin heavy chain 4 OS=Bos taurus OX=9913 GN=MYH4 PE=3 SV=3;tr|A0A3Q1LZ74|A0A3Q1LZ74_BOVIN Myosin heavy chain 4 OS=Bos taurus OX=9913 GN=MYH4 PE=3 SV=1;tr|A0A3Q1MDD2|A0A3Q1MDD2_BOVIN Myosin heavy chain 4 OS=Bos taurus OX=9913 GN=MYH	3	60	60	12	0	60	0	60	0	12	32	32	6.9	222.53	1935	1935;1933;1931	0	323.31		By MS/MS	0	32	1351900000	0	1351900000	0	0	0	96	96	AITDAAMMAEELKK;ALQEAHQQTLDDLQAEEDK;ANLMQAEIEELR;ANLMQAEIEELRASLEQTER;ANSEVAQWR;DLEEATLQHEATAAALR;DLEEATLQHEATAAALRK;DLQHRLDEAEQLALK;DTQLHLDDAIRGQDDLK;EFEMSNLQSK;ELEEISERLEEAGGATSAQIEMNK;ELTYQTEEDRK;EQDTSAHLER;GQTVQQVYNAVGALAK;GSSFQTVSALFR;GSSFQTVSALFRENLNK;HADSVAELGEQIDNLQR;IEAQNKPFDAKTSVFVVDPK;IEDEQALAMQLQK;IHFGTTGK;INQQLDTKQPR;IQLELNQVK;LAQLITR;LASADIETYLLEK;LQDLVDKLQSK;LQHELEEAEERADIAESQVNK;LQ…				77	165;216;248;249;255;642;643;661;729;814;878;912;940;1394;1420;1421;1487;1623;1624;1671;1748;1775;2005;2008;2251;2259;2263;2330;2386;2426;2502;2503;2556;2582;2590;2721;2722;2797;2852;2925;2933;3152;3153;3201;3202;3231;3272;3414;3415;3421;3468;3577;3695;3736;3737;3795;3796;3805;3806;3876	True;True;True;True;True;True;True;True;True;True;True;True;True;True;True;True;True;True;True;True;True;True;True;True;True;True;True;True;True;True;True;True;True;True;True;True;True;True;True;True;True;True;True;True;True;True;True;True;True;True;True;True;True;True;True;True;True;True;True;True	178;231;267;268;274;697;698;716;790;878;946;947;986;1014;1506;1532;1533;1599;1752;1753;1812;1896;1924;2170;2174;2452;2461;2465;2535;2536;2603;2647;2648;2745;2746;2802;2832;2833;2841;2990;2991;3078;3140;3221;3229;3466;3467;3517;3518;3519;3520;3549;3592;3744;3745;3751;3807;3808;3928;4058;4100;4101;4166;4167;4168;4179;4180;4260;4261	234;300;348;349;357;1105;1106;1107;1108;1137;1138;1262;1432;1519;1520;1576;1577;1613;1614;2345;2346;2380;2381;2470;2471;2472;2816;2817;2818;2968;3114;3150;3565;3569;4162;4172;4173;4177;4178;4179;4279;4280;4281;4408;4465;4466;4606;4607;4608;4677;4715;4716;4717;4731;4952;4953;4954;5095;5179;5486;5487;5503;5892;5893;5962;5963;5964;5965;6004;6073;6275;6276;6277;6284;6358;6359;6360;6361;6362;6597;6826…	222;287;335;336;344;1063;1064;1065;1066;1093;1094;1214;1379;1462;1463;1514;1515;1550;1551;2266;2267;2299;2300;2383;2384;2385;2740;2741;2742;2890;3030;3066;3475;3479;4070;4080;4081;4085;4086;4087;4188;4189;4190;4308;4360;4361;4491;4492;4493;4562;4600;4601;4602;4613;4826;4827;4828;4976;5058;5393;5394;5410;5790;5791;5857;5858;5859;5860;5861;5900;5963;6157;6158;6159;6166;6239;6240;6241;6242;6243;6479…	222;287;335;336;344;1064;1065;1093;1214;1379;1463;1515;1551;2266;2299;2300;2384;2741;2742;2890;3030;3066;3475;3479;4070;4080;4087;4189;4308;4360;4491;4493;4562;4601;4613;4826;4828;4976;5058;5393;5410;5790;5791;5859;5860;5900;5963;6158;6159;6166;6242;6479;6714;6774;6776;6860;6862;6877;6878;6981	16
F1N2G0	F1N2G0	14	2	0	Myosin heavy chain 6	MYH6	tr|F1N2G0|F1N2G0_BOVIN Myosin heavy chain 6 OS=Bos taurus OX=9913 GN=MYH6 PE=3 SV=3	1	14	2	0	0	14	0	2	0	0	7.8	1.3	0	223.62	1938	1938	0	12.698		By MS/MS	0	7.8	2903300	0	2903300	0	0	0	2	2	AITDAAMMAEELKK;ANSEVAQWR;DLEEATLQHEATAAALR;DLEEATLQHEATAAALRK;ELTYQTEEDRK;EQDTSAHLER;HADSVAELGEQIDNLQR;IEELEEELEAER;LASADIETYLLEK;NKDPLNETVVGLYQK;RDLEEATLQHEATAAALR;TKYETDAIQR;TKYETDAIQRTEELEEAK;VVDSLQTSLDAETR				452	165;255;642;643;912;940;1487;1626;2008;2556;2852;3414;3415;3873	False;False;False;False;False;False;False;True;False;False;False;False;False;True	178;274;697;698;986;1014;1599;1755;2174;2802;3140;3744;3745;4257	234;357;1105;1106;1107;1108;1576;1577;1613;1614;2470;2471;2472;2820;3569;4677;5179;6275;6276;6277;7100	222;344;1063;1064;1065;1066;1514;1515;1550;1551;2383;2384;2385;2744;3479;4562;5058;6157;6158;6159;6976	222;344;1064;1065;1515;1551;2384;2744;3479;4562;5058;6158;6159;6976
A0A3Q1LVZ9;F1N775;A0A3Q1LKJ5	A0A3Q1LVZ9;F1N775;A0A3Q1LKJ5	41;41;37	2;2;2	1;1;1	Myosin heavy chain 8	MYH8	tr|A0A3Q1LVZ9|A0A3Q1LVZ9_BOVIN Myosin heavy chain 8 OS=Bos taurus OX=9913 GN=MYH8 PE=3 SV=1;tr|F1N775|F1N775_BOVIN Myosin heavy chain 8 OS=Bos taurus OX=9913 GN=MYH8 PE=3 SV=3;tr|A0A3Q1LKJ5|A0A3Q1LKJ5_BOVIN Myosin heavy chain 8 OS=Bos taurus OX=9913 GN=MYH	3	41	2	1	0	41	0	2	0	1	22.5	1	0.5	222.93	1939	1939;1937;1889	0	12.247		By MS/MS	0	22.5	17701000	0	17701000	0	0	0	2	2	AGLLGLLEEMRDEK;AITDAAMMAEELKK;ALQEAHQQTLDDLQAEEDK;ANLLQAEIEELR;ANSEVAQWR;DLEEATLQHEATAAALR;DLEEATLQHEATAAALRK;DLQHRLDEAEQLALK;DTQLHLDDALR;ELEEISERLEEAGGATSAQIEMNK;ELTYQTEEDRK;EQDTSAHLER;GQTVQQVYNAVGALAK;GSSFQTVSALFR;GSSFQTVSALFRENLNK;HADSVAELGEQIDNLQR;IHFGTTGK;INQQLDTKQPR;IQLELNQVK;LASADIETYLLEK;LINDLTAQR;LLASIDIDHTQYK;LQDAEEHVEAVNAK;LQHELEEAEERADIAESQVNK;LQNEVEDLMLDVER;MFLWMVTR;NAYEESLDQLETLK;NA…				62	124;165;216;247;255;642;643;661;730;878;912;940;1394;1420;1421;1487;1671;1748;1775;2008;2127;2151;2249;2259;2263;2426;2502;2503;2797;2852;2933;3152;3153;3231;3414;3415;3468;3514;3695;3795;3796	False;False;False;False;False;False;False;False;True;False;False;False;False;False;False;False;False;False;False;False;True;False;False;False;False;False;False;False;False;False;False;False;False;False;False;False;False;False;False;False;False	133;178;231;266;274;697;698;716;791;946;947;986;1014;1506;1532;1533;1599;1812;1896;1924;2174;2310;2338;2450;2461;2465;2647;2648;2745;2746;3078;3140;3229;3466;3467;3549;3744;3745;3807;3808;3857;4058;4166;4167;4168	180;234;300;347;357;1105;1106;1107;1108;1137;1138;1263;1519;1520;1576;1577;1613;1614;2345;2346;2380;2381;2470;2471;2472;2968;3114;3150;3569;3905;4001;4159;4160;4172;4173;4177;4178;4179;4465;4466;4606;4607;4608;5095;5179;5503;5892;5893;6004;6275;6276;6277;6358;6359;6360;6361;6362;6440;6826;6827;6979;6980;6981;6982	172;222;287;334;344;1063;1064;1065;1066;1093;1094;1215;1462;1463;1514;1515;1550;1551;2266;2267;2299;2300;2383;2384;2385;2890;3030;3066;3479;3818;3913;4067;4068;4080;4081;4085;4086;4087;4360;4361;4491;4492;4493;4976;5058;5410;5790;5791;5900;6157;6158;6159;6239;6240;6241;6242;6243;6319;6713;6714;6859;6860;6861;6862	172;222;287;334;344;1064;1065;1093;1215;1463;1515;1551;2266;2299;2300;2384;2890;3030;3066;3479;3818;3913;4068;4080;4087;4360;4491;4493;4976;5058;5410;5790;5791;5900;6158;6159;6242;6319;6714;6860;6862	16
F1MQ37;A0A3Q1LWN6;A0A3Q1MG42;F1MYM9;A6QLN6;A0A452DIZ9;Q27991;F1MM57	F1MQ37	14;1;1;1;1;1;1;1	14;1;1;1;1;1;1;1	14;1;1;1;1;1;1;1	Myosin heavy chain 9	MYH9	tr|F1MQ37|F1MQ37_BOVIN Myosin heavy chain 9 OS=Bos taurus OX=9913 GN=MYH9 PE=1 SV=3	8	14	14	14	0	14	0	14	0	14	9.5	9.5	9.5	227.2	1965	1965;1927;1938;1949;1972;1974;1976;2032	0	89.236		By MS/MS	0	9.5	36564000	0	36564000	0	0	0	15	15	ALELDSNLYR;ANLQIDQLNTDLNLER;ASREEILAQSK;DLQGRDEQSEEK;ELEDATETADAMNR;GALALEEK;IAEFTTNLMEEEEK;IHEAQIQDMR;KFDQLLAEEK;KLEGDSTDLNDQIAELQAQIAELK;LQVELDNVTGLLTQSDSK;VISGVLQLGNIVFKK;VMQEQGTHPK;VSHLLGINVTDFTR				418	186;250;327;660;877;1207;1584;1669;1879;1914;2276;3696;3762;3821	True;True;True;True;True;True;True;True;True;True;True;True;True;True	201;269;355;715;945;1303;1710;1810;2033;2070;2478;4059;4127;4196	263;350;470;1136;1518;2060;2768;2965;2966;3291;3357;4199;6828;6925;7017	251;337;450;1092;1461;1986;2692;2887;2888;3204;3270;4106;6715;6808;6895	251;337;450;1092;1461;1986;2692;2888;3204;3270;4106;6715;6808;6895
A0JNJ5;Q1RMM7	A0JNJ5	8;1	8;1	7;0	Myosin light chain 1/3, skeletal muscle isoform	MYL1	sp|A0JNJ5|MYL1_BOVIN Myosin light chain 1/3, skeletal muscle isoform OS=Bos taurus OX=9913 GN=MYL1 PE=2 SV=1	2	8	8	7	0	8	0	8	0	7	53.6	53.6	49	20.932	192	192;193	0	54.352		By MS/MS	0	53.6	197770000	0	197770000	0	0	0	10	10	ALGTNPTNAEVK;ALGTNPTNAEVKK;EAFLLFDRTGECK;HVLATLGEK;IDLSAIKIEFSK;ITLSQVGDVLR;KIEFEQFLPMLQAISNNK;KPAAAAAPAPAPAPAPAPAPAPPKEEK				248	196;197;773;1569;1618;1829;1903;1929	True;True;True;True;True;True;True;True	211;212;836;1695;1747;1983;2059;2088	276;277;278;1324;2739;2811;3223;3224;3340;3388	264;265;266;1271;2657;2735;3139;3140;3255;3301	264;266;1271;2657;2735;3140;3255;3301
A0A3Q1MBD4;P85100;A0A452DI97;A0A3Q1M165	A0A3Q1MBD4;P85100;A0A452DI97;A0A3Q1M165	2;2;2;2	1;1;1;1	1;1;1;1	Myosin light chain 3	MYL3	tr|A0A3Q1MBD4|A0A3Q1MBD4_BOVIN Myosin light chain 3 OS=Bos taurus OX=9913 GN=MYL3 PE=4 SV=1;sp|P85100|MYL3_BOVIN Myosin light chain 3 OS=Bos taurus OX=9913 GN=MYL3 PE=1 SV=1;tr|A0A452DI97|A0A452DI97_BOVIN Myosin light chain 3 OS=Bos taurus OX=9913 GN=MYL3	4	2	1	1	0	2	0	1	0	1	11.5	6.8	6.8	20.951	191	191;199;250;262	0	6.841		By MS/MS	0	11.5	1097900	0	1097900	0	0	0	0	0	DTGTYEDFVEGLR;HVLATLGEK				85	722;1569	True;False	783;1695	1243;2739	1194;2657	1194;2657
A0A3Q1MDB1;A0A452DID9;P60661-2;P60661	A0A3Q1MDB1;A0A452DID9;P60661-2;P60661	1;1;1;1	1;1;1;1	1;1;1;1	Myosin light polypeptide 6	MYL6	tr|A0A3Q1MDB1|A0A3Q1MDB1_BOVIN Myosin light polypeptide 6 OS=Bos taurus OX=9913 GN=MYL6 PE=1 SV=1;tr|A0A452DID9|A0A452DID9_BOVIN Myosin light polypeptide 6 OS=Bos taurus OX=9913 GN=MYL6 PE=1 SV=1;sp|P60661-2|MYL6_BOVIN Isoform Smooth muscle of Myosin light	4	1	1	1	0	1	0	1	0	1	5.4	5.4	5.4	16.725	149	149;150;151;151	0.0064205	6.1693		By MS/MS	0	5.4	4268300	0	4268300	0	0	0	1	1	EAFQLFDR				142	774	TRUE	837	1325	1272	1272
A0A452DJW7;Q0P571	A0A452DJW7;Q0P571	5;5	5;5	5;5	Myosin regulatory light chain 2, skeletal muscle isoform	MYLPF	tr|A0A452DJW7|A0A452DJW7_BOVIN Myosin regulatory light chain 2, skeletal muscle isoform OS=Bos taurus OX=9913 GN=MYLPF PE=4 SV=1;sp|Q0P571|MLRS_BOVIN Myosin regulatory light chain 2, skeletal muscle isoform OS=Bos taurus OX=9913 GN=MYLPF PE=2 SV=1	2	5	5	5	0	5	0	5	0	5	21.9	21.9	21.9	18.854	169	169;170	0	31.279		By MS/MS	0	21.9	78082000	0	78082000	0	0	0	6	6	GADPEDVITGAFK;LKGADPEDVITGAFK;NICYVITHGDAK;NICYVITHGDAKDQE;VLDPEGK				246	1194;2141;2538;2539;3713	True;True;True;True;True	1290;2325;2783;2784;4076	2044;3934;3935;4653;4654;4655;6849	1970;3846;3847;4539;4540;4541;6736	1970;3846;4539;4540;6736
A0A3Q1MN36;F1MCA3	A0A3Q1MN36;F1MCA3	1;1	1;1	1;1	Myosin XVI	MYO16	tr|A0A3Q1MN36|A0A3Q1MN36_BOVIN Myosin XVI OS=Bos taurus OX=9913 GN=MYO16 PE=3 SV=1;tr|F1MCA3|F1MCA3_BOVIN Myosin XVI OS=Bos taurus OX=9913 GN=MYO16 PE=3 SV=3	2	1	1	1	1	0	1	0	1	0	0.6	0.6	0.6	201.33	1823	1823;1877	0.003367	6.4639	By MS/MS		0.6	0	0	0	0	0	0	1	0	1	PHSDDYSTMKK				178	2702	TRUE	2970	4930	4804	4804
A0A3Q1LV94;A0A3Q1MU95;A0A3Q1MBW7;A6QLD6;P10568	A0A3Q1LV94;A0A3Q1MU95;A0A3Q1MBW7;A6QLD6	4;4;4;4;1	4;4;4;4;1	4;4;4;4;1	Myosin IB	MYO1B	tr|A0A3Q1LV94|A0A3Q1LV94_BOVIN Myosin IB OS=Bos taurus OX=9913 GN=MYO1B PE=3 SV=1;tr|A0A3Q1MU95|A0A3Q1MU95_BOVIN Myosin IB OS=Bos taurus OX=9913 GN=MYO1B PE=3 SV=1;tr|A0A3Q1MBW7|A0A3Q1MBW7_BOVIN Myosin IB OS=Bos taurus OX=9913 GN=MYO1B PE=3 SV=1;tr|A6QLD6|	5	4	4	4	0	4	0	4	0	4	5.3	5.3	5.3	118.71	1026	1026;1078;1107;1136;1043	0	27.008		By MS/MS	0	5.3	10629000	0	10629000	0	0	0	3	3	IFLLTNNNLLLADQK;IIIAEVVNK;LVMSYVAAVCGK;NFYELSPHIFALSDEAYR				58	1640;1688;2355;2526	True;True;True;True	1773;1829;2563;2770	2846;2989;4312;4640	2766;2910;4220;4526	2766;2910;4220;4526
Q27966-2;Q27966-3;A0A3Q1M3N4;Q27966;A0A3Q1MHV1;A0A452DJY5	Q27966-2;Q27966-3;A0A3Q1M3N4;Q27966;A0A3Q1MHV1;A0A452DJY5	4;4;4;4;4;4	4;4;4;4;4;4	4;4;4;4;4;4	Isoform 2 of Unconventional myosin-Ic	MYO1C	sp|Q27966-2|MYO1C_BOVIN Isoform 2 of Unconventional myosin-Ic OS=Bos taurus OX=9913 GN=MYO1C;sp|Q27966-3|MYO1C_BOVIN Isoform 3 of Unconventional myosin-Ic OS=Bos taurus OX=9913 GN=MYO1C;tr|A0A3Q1M3N4|A0A3Q1M3N4_BOVIN Unconventional myosin-Ic OS=Bos taurus	6	4	4	4	1	3	1	3	1	3	6.8	6.8	6.8	118.15	1028	1028;1044;1055;1063;1069;1098	0	25.724	By MS/MS	By MS/MS	1.7	5.2	6975500	1834800	5140600	0	0	0	3	3	ETMCSSENPILGQCFDR;NFHIFYQLLEGGEEETLRR;QLLLTPNAVVIVEDAK;VLQALGSEPIQYAVPVVK				100	974;2521;2771;3740	True;True;True;True	1050;2765;3050;4104	1662;4635;5053;6892	1597;4521;4936;6779	1597;4521;4936;6779
F1MJ56;Q17R14;A0A3Q1LNT7	F1MJ56;Q17R14;A0A3Q1LNT7	5;5;4	5;5;4	5;5;4	Unconventional myosin-Id	MYO1D	tr|F1MJ56|F1MJ56_BOVIN Unconventional myosin-Id OS=Bos taurus OX=9913 GN=MYO1D PE=3 SV=1;sp|Q17R14|MYO1D_BOVIN Unconventional myosin-Id OS=Bos taurus OX=9913 GN=MYO1D PE=2 SV=1;tr|A0A3Q1LNT7|A0A3Q1LNT7_BOVIN Unconventional myosin-Id OS=Bos taurus OX=9913 G	3	5	5	5	0	5	0	5	0	5	7.2	7.2	7.2	115.91	1006	1006;1006;988	0	30.486		By MS/MS	0	7.2	12058000	0	12058000	0	0	0	6	6	HQVEYLGLLENVR;IGELVGVLVNHFK;MISEFTWPNHDLPSDK;SFHSFYQLLQGGSDQMLR;SNCVLEAFGNAK				397	1550;1655;2430;3021;3156	True;True;True;True;True	1673;1789;2652;3324;3470	2706;2707;2872;4471;5630;5896	2625;2626;2794;4366;5537;5794	2625;2794;4366;5537;5794
F1MT12;A0A3Q1NB59;A0A3Q1MDC6	F1MT12;A0A3Q1NB59;A0A3Q1MDC6	3;3;3	3;3;3	3;3;3	Nicastrin	NCSTN	tr|F1MT12|F1MT12_BOVIN Nicastrin OS=Bos taurus OX=9913 GN=NCSTN PE=1 SV=2;tr|A0A3Q1NB59|A0A3Q1NB59_BOVIN Nicastrin OS=Bos taurus OX=9913 GN=NCSTN PE=1 SV=1;tr|A0A3Q1MDC6|A0A3Q1MDC6_BOVIN Nicastrin OS=Bos taurus OX=9913 GN=NCSTN PE=1 SV=1	3	3	3	3	0	3	0	3	0	3	7.3	7.3	7.3	77.431	703	703;739;765	0	17.786		By MS/MS	0	7.3	26941000	0	26941000	0	0	0	3	3	ALSPAFELK;APDAATLPR;PSPASGFSPSVQCPNDGFGVYSNSYGSQFAHCR				143	219;258;2710	True;True;True	234;277;2978	303;362;4938	290;349;4812	290;349;4812
P13600;A0A3Q1N6X2;A0A452DI70;A0A3Q1LP06	P13600;A0A3Q1N6X2;A0A452DI70;A0A3Q1LP06	2;2;2;2	2;2;2;2	2;2;2;2	Beta-nerve growth factor	NGF	sp|P13600|NGF_BOVIN Beta-nerve growth factor OS=Bos taurus OX=9913 GN=NGF PE=2 SV=3;tr|A0A3Q1N6X2|A0A3Q1N6X2_BOVIN Beta-nerve growth factor OS=Bos taurus OX=9913 GN=NGF PE=3 SV=1;tr|A0A452DI70|A0A452DI70_BOVIN Beta-nerve growth factor OS=Bos taurus OX=9913	4	2	2	2	0	2	0	2	0	2	10	10	10	26.669	241	241;294;299;327	0	12.607		By MS/MS	0	10	6657800	0	6657800	0	0	0	2	2	IDTACVCVLSR;RAHSAPAGPIAAR				34	1621;2833	True;True	1750;3121	2814;5156	2738;5035	2738;5035
A6QNS6	A6QNS6	4	4	4	NID1 protein	NID1	tr|A6QNS6|A6QNS6_BOVIN NID1 protein OS=Bos taurus OX=9913 GN=NID1 PE=2 SV=1	1	4	4	4	0	4	0	4	0	4	2.9	2.9	2.9	136	1241	1241	0	23.875		By MS/MS	0	2.9	14448000	0	14448000	0	0	0	4	4	GIVTDSVR;RVLFETDLVNPR;VLEGLQYPFAVTSFGK;VLFETDLVNPR				266	1317;2936;3717;3723	True;True;True;True	1415;3232;4080;4086	2196;5507;6856;6864	2118;5414;6743;6751	2118;5414;6743;6751
F1MF97	F1MF97	18	18	18	Nidogen 2	NID2	tr|F1MF97|F1MF97_BOVIN Nidogen 2 OS=Bos taurus OX=9913 GN=NID2 PE=4 SV=3	1	18	18	18	1	18	1	18	1	18	20.2	20.2	20.2	142.77	1304	1304	0	118.21	By MS/MS	By MS/MS	1.1	20.2	128510000	5806300	122700000	1296300	24654000	0	21	21	AIAVDPIQGNLYWTDWNR;AIAVDPIQGNLYWTDWNREAPK;ALFHTDLVNPR;ASLEPGAEPEMVVNSGLISPEGLAIDHFR;CHPATGVDYTCECASGYQGDGR;DDQYVPQCDDLGHFTPLQCHGK;DGVIAVNRDTGQFTDEYLPEQR;DIGLPNGLTFDPFSK;DTGQFTDEYLPEQR;HWAVPVTQQLNVDRVFALYSDEEK;IEMSSLDGENRR;ITQTAEGLDPENYLSIK;KLECILPDGTGRR;LLCWADAGTK;NCVDVNECATGFHR;SHLYGITAVYPYCPGRK;TMYWTDSGLDKIER;VFALYSDEEK				382	145;146;190;322;463;580;614;624;721;1572;1630;1833;1913;2155;2506;3058;3449;3634	True;True;True;True;True;True;True;True;True;True;True;True;True;True;True;True;True;True	154;155;205;350;500;632;666;677;782;1698;1761;1987;2069;2342;2749;3366;3783;3991	204;205;269;270;465;738;1015;1067;1080;1241;1242;2743;2827;3228;3229;3356;4006;4611;4612;5726;6326;6713	194;195;257;258;445;702;976;1027;1040;1193;2660;2750;3144;3145;3269;3918;4496;4497;5625;6207;6592	194;195;257;445;702;976;1027;1040;1193;2660;2750;3145;3269;3918;4497;5625;6207;6592
Q3T0Q4;P52175;P52174	Q3T0Q4;P52175;P52174	2;1;1	2;1;1	2;1;1	Nucleoside diphosphate kinase B	NME2	sp|Q3T0Q4|NDKB_BOVIN Nucleoside diphosphate kinase B OS=Bos taurus OX=9913 GN=NME2 PE=1 SV=1;sp|P52175|NDKA2_BOVIN Nucleoside diphosphate kinase A 2 OS=Bos taurus OX=9913 GN=NME1-2 PE=1 SV=3;sp|P52174|NDKA1_BOVIN Nucleoside diphosphate kinase A 1 OS=Bos ta	3	2	2	2	0	2	0	2	0	2	14.5	14.5	14.5	17.316	152	152;152;152	0	11.424		By MS/MS	0	14.5	7622000	0	7622000	0	0	0	2	2	NIIHGSDSVK;TFIAIKPDGVQR				631	2546;3342	True;True	2792;3667	4664;6175	4550;6057	4550;6057
P79345	P79345	2	2	2	NPC intracellular cholesterol transporter 2	NPC2	sp|P79345|NPC2_BOVIN NPC intracellular cholesterol transporter 2 OS=Bos taurus OX=9913 GN=NPC2 PE=1 SV=1	1	2	2	2	0	2	0	2	0	2	16.1	16.1	16.1	16.64	149	149	0	11.364		By MS/MS	0	16.1	1481300	0	1481300	0	0	0	2	2	EVNVSPCPTQPCK;VVVEWELTDDK				559	1006;3900	True;True	1085;4285	1708;7142	1643;7015	1643;7015
A0A3Q1MK20;E1BBK6;A0A3Q1N3A9;A0A3Q1MMM4	A0A3Q1MK20;E1BBK6;A0A3Q1N3A9;A0A3Q1MMM4	3;2;2;2	3;2;2;2	3;2;2;2	Nephronectin	NPNT	tr|A0A3Q1MK20|A0A3Q1MK20_BOVIN Nephronectin OS=Bos taurus OX=9913 GN=NPNT PE=4 SV=1;tr|E1BBK6|E1BBK6_BOVIN Nephronectin OS=Bos taurus OX=9913 GN=NPNT PE=4 SV=3;tr|A0A3Q1N3A9|A0A3Q1N3A9_BOVIN Nephronectin OS=Bos taurus OX=9913 GN=NPNT PE=4 SV=1;tr|A0A3Q1MMM	4	3	3	3	0	3	0	3	0	3	6.7	6.7	6.7	64.508	585	585;593;599;616	0	17.486		By MS/MS	0	6.7	4060400	0	4060400	0	0	0	2	2	GFDLMYIGGK;TCNQDLNECGLKPRPCK;TCVDIDECATGR				175	1252;3306;3313	True;True;True	1350;3630;3637	2119;6121;6141	2041;6008;6023	2041;6008;6023
P55206;A0A452DJ99	P55206;A0A452DJ99	6;6	6;6	6;6	C-type natriuretic peptide	NPPC	sp|P55206|ANFC_BOVIN C-type natriuretic peptide OS=Bos taurus OX=9913 GN=NPPC PE=2 SV=1;tr|A0A452DJ99|A0A452DJ99_BOVIN C-type natriuretic peptide OS=Bos taurus OX=9913 GN=NPPC PE=3 SV=1	2	6	6	6	1	6	1	6	1	6	40.5	40.5	40.5	13.291	126	126;193	0	81.868	By MS/MS	By MS/MS	7.1	40.5	337090000	3046700	334050000	1486400	146670000	1	11	12	GCFGLKLDR;KGDKTPGGGGANLK;LLHEHPNAR;LLHEHPNARK;TPGGGGANLK;TPSGEEVAEPQAAGGGQK				243	1222;1889;2170;2171;3469;3473	True;True;True;True;True;True	1318;2043;2357;2358;2359;3809;3813;3814	2077;3304;3305;4027;4028;4029;4030;4031;4032;4033;6363;6368;6369	2003;3217;3218;3937;3938;3939;3940;3941;3942;6244;6249;6250	2003;3218;3937;3940;6244;6249	46;199
F6RM11;A0A3Q1MKX4;A0A3Q1LXC3;A0A3Q1M359;A0A3Q1LL79;A0A3Q1M5D2	F6RM11;A0A3Q1MKX4;A0A3Q1LXC3;A0A3Q1M359;A0A3Q1LL79	3;3;3;3;3;1	3;3;3;3;3;1	3;3;3;3;3;1	Neuroplastin	NPTN	tr|F6RM11|F6RM11_BOVIN Neuroplastin OS=Bos taurus OX=9913 GN=NPTN PE=4 SV=2;tr|A0A3Q1MKX4|A0A3Q1MKX4_BOVIN Neuroplastin OS=Bos taurus OX=9913 GN=NPTN PE=4 SV=1;tr|A0A3Q1LXC3|A0A3Q1LXC3_BOVIN Neuroplastin OS=Bos taurus OX=9913 GN=NPTN PE=4 SV=1;tr|A0A3Q1M35	6	3	3	3	1	3	1	3	1	3	15.2	15.2	15.2	29.474	257	257;278;333;355;471;266	0	24.84	By matching	By MS/MS	7	15.2	24562000	8588300	15974000	8929000	8483600	0	3	3	AEDSGEYHCVYQFLSAPK;IVTSEEVIIR;NEGQDAMMYCK				19	72;1844;2515	True;True;True	78;1998;2759	96;97;3243;4627	90;3158;4513	90;3158;4513
A0A3Q1N5N2	A0A3Q1N5N2	1	1	1	Nuclear receptor subfamily 3 group C member 2	NR3C2	tr|A0A3Q1N5N2|A0A3Q1N5N2_BOVIN Nuclear receptor subfamily 3 group C member 2 OS=Bos taurus OX=9913 GN=NR3C2 PE=3 SV=1	1	1	1	1	1	0	1	0	1	0	1.6	1.6	1.6	109.07	1006	1006	0.0017212	6.5556	By MS/MS		1.6	0	7842900	7842900	0	0	0	1	0	1	TTVQQNINTKIETNPK				209	3537	TRUE	3883	6477	6356	6356	38;39;40;197;198
Q05927;A0A3Q1MCG3	Q05927;A0A3Q1MCG3	17;16	17;16	17;16	5-nucleotidase	NT5E	sp|Q05927|5NTD_BOVIN 5-nucleotidase OS=Bos taurus OX=9913 GN=NT5E PE=1 SV=2;tr|A0A3Q1MCG3|A0A3Q1MCG3_BOVIN 5-nucleotidase OS=Bos taurus OX=9913 GN=NT5E PE=3 SV=1	2	17	17	17	0	17	0	17	0	17	35.4	35.4	35.4	62.965	574	574;574	0	147.08		By MS/MS	0	35.4	319810000	0	319810000	0	0	0	24	24	EVNFPILSANIK;EVPAGQYPFIVTSDDGR;EVPAGQYPFIVTSDDGRK;FRECNMGNLICDAMINNNLR;GVDVVVGGHSNTFLYTGNPPSK;HDSGDQDINVVSGYISK;IIALGHSGFEVDK;IIALGHSGFEVDKLIAQK;IKHDSGDQDINVVSGYISK;ILTVGDEVVGIVGYTSK;ISGLYSPYK;TIVYLDGTAQSCR;VILPSFLVSGGDGFQMIKDEK;VPSYEPLR;VPSYEPLRMDK;VPVVQAYAFGK;VVKLEVLCTQCR				565	1002;1007;1008;1122;1452;1491;1678;1679;1706;1733;1799;3406;3683;3784;3785;3789;3885	True;True;True;True;True;True;True;True;True;True;True;True;True;True;True;True;True	1081;1086;1087;1214;1564;1603;1819;1820;1851;1879;1952;3736;4041;4042;4155;4156;4160;4270	1704;1709;1710;1711;1934;2427;2478;2975;2976;3054;3092;3093;3184;6265;6807;6808;6964;6965;6966;6972;7117;7118	1638;1639;1644;1645;1646;1859;1860;2342;2390;2897;2898;2974;3008;3009;3100;6147;6693;6694;6845;6846;6847;6852;6992;6993	1639;1645;1646;1859;2342;2390;2897;2898;2974;3009;3100;6147;6693;6845;6846;6852;6993
A7MB18	A7MB18	2	2	2	NTN4 protein	NTN4	tr|A7MB18|A7MB18_BOVIN NTN4 protein OS=Bos taurus OX=9913 GN=NTN4 PE=2 SV=1	1	2	2	2	1	1	1	1	1	1	4	4	4	69.84	627	627	0	12.095	By MS/MS	By MS/MS	1.6	2.4	49599000	47554000	2044800	0	0	1	1	2	ITNLRVQLLK;YSNPFPCTGGEVIFR				277	1830;4066	True;True	1984;4464	3225;7446	3141;7299	3141;7299
Q5E946	Q5E946	6	6	6	Protein/nucleic acid deglycase DJ-1	PARK7	sp|Q5E946|PARK7_BOVIN Protein/nucleic acid deglycase DJ-1 OS=Bos taurus OX=9913 GN=PARK7 PE=2 SV=1	1	6	6	6	0	6	0	6	0	6	48.1	48.1	48.1	20.035	189	189	0	37.256		By MS/MS	0	48.1	27748000	0	27748000	0	0	0	5	5	DVVICPDASLEDAKK;EGPYDVVVLPGGNLGAQNLSESAAVK;GAEEMETVIPVDVMR;GPGTSFEFALK;VTTHPLAK;VTVAGLAGKDPVQCSR				646	752;840;1196;1376;3861;3864	True;True;True;True;True;True	814;905;1292;1478;4244;4247	1290;1462;2046;2300;7081;7086	1239;1410;1972;2222;6957;6961	1239;1410;1972;2222;6957;6961
E1BKM4	E1BKM4	13	13	13	Programmed cell death 6 interacting protein	PDCD6IP	tr|E1BKM4|E1BKM4_BOVIN Programmed cell death 6 interacting protein OS=Bos taurus OX=9913 GN=PDCD6IP PE=1 SV=3	1	13	13	13	0	13	0	13	0	13	20.9	20.9	20.9	96.876	875	875	0	85.79		By MS/MS	0	20.9	88146000	0	88146000	0	0	0	14	14	AAFISVQLKK;AVHADGQVK;DLQQSIAREPSAPSIPTPTYQSSPAGGHAPTPPTPAPR;DTIVLLCKPEPELNAAIPSANPAK;ELPELLQR;KQEDLLK;LALASLGYEK;NIQVSHQEFSK;SLLTNLDEVKK;STPVNVPISQK;STSVIEQGGIQTVDQLFK;TPSNELYKPLRAEGNNFR;YDEYVNVK				361	5;372;662;726;901;1935;1996;2551;3121;3238;3241;3475;3966	True;True;True;True;True;True;True;True;True;True;True;True;True	5;401;717;787;970;2094;2160;2797;3433;3557;3560;3816;4354	9;532;1139;1259;1547;3397;3551;4671;5845;5846;6015;6018;6371;6372;7238	8;507;1095;1211;1488;3311;3462;4556;5744;5745;5911;5914;6252;6253;7106	8;507;1095;1211;1488;3311;3462;4556;5744;5911;5914;6253;7106
A0A3Q1MR25;A0A3Q1M6U5;A6QLG3	A0A3Q1MR25;A0A3Q1M6U5;A6QLG3	1;1;1	1;1;1	1;1;1	Protein-serine/threonine kinase	PDK3	tr|A0A3Q1MR25|A0A3Q1MR25_BOVIN Protein-serine/threonine kinase OS=Bos taurus OX=9913 GN=PDK3 PE=3 SV=1;tr|A0A3Q1M6U5|A0A3Q1M6U5_BOVIN Protein-serine/threonine kinase OS=Bos taurus OX=9913 GN=PDK3 PE=3 SV=1;tr|A6QLG3|A6QLG3_BOVIN Protein-serine/threonine ki	3	1	1	1	1	0	1	0	1	0	3.1	3.1	3.1	44.074	384	384;385;415	0.007874	6.1014	By MS/MS		3.1	0	427080	427080	0	0	0	0	0	0	EVNLLPENLLNR				120	1003	TRUE	1082	1705	1640	1640	28;29
Q0II59	Q0II59	1	1	1	Pyridoxal kinase	PDXK	sp|Q0II59|PDXK_BOVIN Pyridoxal kinase OS=Bos taurus OX=9913 GN=PDXK PE=2 SV=1	1	1	1	1	1	0	1	0	1	0	10.9	10.9	10.9	34.817	312	312	0	36.787	By MS/MS		10.9	0	18702000	18702000	0	0	0	1	0	1	KIHTQEEALEVMDMLHSMGPDTVVITSSDLLSPR				569	1905	TRUE	2061	3343	3258	3258
P13696;A0A3Q1LX99	P13696	8;2	8;2	8;2	Phosphatidylethanolamine-binding protein 1	PEBP1	sp|P13696|PEBP1_BOVIN Phosphatidylethanolamine-binding protein 1 OS=Bos taurus OX=9913 GN=PEBP1 PE=1 SV=2	2	8	8	8	0	8	0	8	0	8	66.8	66.8	66.8	20.985	187	187;187	0	56.699		By MS/MS	0	66.8	59592000	0	59592000	0	0	0	10	10	GNNISSGTVLSDYVGSGPPK;KYELGAPVAGTCYQAEWDDYVPK;LYTLVLTDPDAPSR;NRPTSITWDGLDPGK;VLTPTQVK;WSGPLSLQEVDERPQHPLQVK;YGGAEVDELGK;YVWLVYEQEGPLK				525	1362;1969;2397;2630;3751;3943;3993;4082	True;True;True;True;True;True;True;True	1464;2131;2614;2887;4115;4329;4381;4480	2283;2284;3513;4423;4791;6909;7202;7203;7268;7465	2205;2206;3426;4322;4669;6793;7074;7075;7137;7318	2205;3426;4322;4669;6793;7075;7137;7318
Q3T010;A0A3Q1LH52;A0A3Q1LUP0	Q3T010;A0A3Q1LH52;A0A3Q1LUP0	1;1;1	1;1;1	1;1;1	Phosphatidylethanolamine-binding protein 4	PEBP4	tr|Q3T010|Q3T010_BOVIN Phosphatidylethanolamine-binding protein 4 OS=Bos taurus OX=9913 GN=PEBP4 PE=2 SV=1;tr|A0A3Q1LH52|A0A3Q1LH52_BOVIN Phosphatidylethanolamine binding protein 4 OS=Bos taurus OX=9913 GN=PEBP4 PE=4 SV=1;tr|A0A3Q1LUP0|A0A3Q1LUP0_BOVIN Pho	3	1	1	1	0	1	0	1	0	1	3.6	3.6	3.6	25.145	223	223;228;290	0.0064103	6.1674		By MS/MS	0	3.6	4956100	0	4956100	0	0	0	1	1	HWLVSDIK				11	1573	TRUE	1699	2744	2661	2661
A0A3Q1MNP9;Q0IIG5;A0A3Q1M6K7;A1A4J1	A0A3Q1MNP9;Q0IIG5;A0A3Q1M6K7	5;5;5;1	5;5;5;1	4;4;4;0	ATP-dependent 6-phosphofructokinase	PFKM	tr|A0A3Q1MNP9|A0A3Q1MNP9_BOVIN ATP-dependent 6-phosphofructokinase OS=Bos taurus OX=9913 GN=PFKM PE=1 SV=1;sp|Q0IIG5|PFKAM_BOVIN ATP-dependent 6-phosphofructokinase, muscle type OS=Bos taurus OX=9913 GN=PFKM PE=2 SV=1;tr|A0A3Q1M6K7|A0A3Q1M6K7_BOVIN ATP-dep	4	5	5	4	0	5	0	5	0	4	7.1	7.1	5.9	85.451	778	778;779;850;780	0	32.099		By MS/MS	0	7.1	14396000	0	14396000	0	0	0	5	5	AAHNLVK;ALVFQPVTELK;IIEIVDAITTTAQSHQR;SFEQISANITK;TFVLEVMGR				118	9;226;1681;3020;3353	True;True;True;True;True	9;242;1822;3323;3679	13;311;2978;5629;6191	12;298;2900;5536;6073	12;298;2900;5536;6073
CON__P02584;P02584;E1BHJ0	CON__P02584;P02584	4;4;1	4;4;1	4;4;1	Profilin-1	PFN1	;sp|P02584|PROF1_BOVIN Profilin-1 OS=Bos taurus OX=9913 GN=PFN1 PE=1 SV=2	3	4	4	4	0	4	0	4	0	4	25.7	25.7	25.7	15.057	140	140;140;140	0	25.706		By MS/MS	0	25.7	18970000	0	18970000	0	0	0	4	4	CYEMASHLR;CYEMASHLRR;DSPSVWAAVPGK;SSFFVNGLTLGGQK			+	293	545;546;710;3205	True;True;True;True	592;593;771;3523	870;871;1227;5969	843;844;1179;5865	843;844;1179;5865
Q3SZ62;A0A3Q1MLW8	Q3SZ62	6;2	2;1	2;1	Phosphoglycerate mutase 1	PGAM1	sp|Q3SZ62|PGAM1_BOVIN Phosphoglycerate mutase 1 OS=Bos taurus OX=9913 GN=PGAM1 PE=2 SV=3	2	6	2	2	0	6	0	2	0	2	22.4	9.8	9.8	28.852	254	254;209	0	12.032		By MS/MS	0	22.4	5552300	0	5552300	0	0	0	2	2	ALPFWNEEIVPQIK;AMEAVAAQGK;HGESTWNLENR;HYGGLTGLNK;RVLIAAHGNSLR;VLIAAHGNSLR				624	213;236;1501;1575;2939;3729	True;False;True;False;False;False	228;253;1613;1701;3236;4093	297;324;2537;2746;5516;6877;6878	284;310;2457;2663;5420;6765;6766	284;310;2457;2663;5420;6766
Q32KV0;F1N2F2	Q32KV0;F1N2F2	9;9	9;9	5;5	Phosphoglycerate mutase 2	PGAM2	sp|Q32KV0|PGAM2_BOVIN Phosphoglycerate mutase 2 OS=Bos taurus OX=9913 GN=PGAM2 PE=2 SV=1;tr|F1N2F2|F1N2F2_BOVIN Phosphoglycerate mutase OS=Bos taurus OX=9913 GN=PGAM2 PE=3 SV=2	2	9	9	5	0	9	0	9	0	5	34	34	21.3	28.685	253	253;253	0	56.92		By MS/MS	0	34	163790000	0	163790000	0	0	0	11	11	ALPFWNDEIAPQIK;AMEAVAAQGK;FLGDEETVRK;HGEEQVK;HGESTWNQENR;HYGGLTGLNK;RVLIAAHGNSLR;SFDIPPPPMDEK;VLIAAHGNSLR				451	212;236;1088;1500;1502;1575;2939;3018;3729	True;True;True;True;True;True;True;True;True	227;253;1178;1612;1614;1701;3236;3321;4093	296;324;1890;2536;2538;2746;5516;5626;5627;6877;6878	283;310;1817;2456;2458;2663;5420;5533;5534;6765;6766	283;310;1817;2456;2458;2663;5420;5533;6766
A0A3S5ZPM3	A0A3S5ZPM3	1	1	1	6-phosphogluconate dehydrogenase, decarboxylating	PGD	tr|A0A3S5ZPM3|A0A3S5ZPM3_BOVIN 6-phosphogluconate dehydrogenase, decarboxylating OS=Bos taurus OX=9913 GN=PGD PE=1 SV=1	1	1	1	1	0	1	0	1	0	1	3	3	3	60.779	559	559	0	7.4318		By MS/MS	0	3	3509200	0	3509200	0	0	0	1	1	GILFVGSGVSGGEDGAR				223	1307	TRUE	1405	2184	2107	2107
Q3T0P6;G3X7N4;A0A3Q1MPQ0	Q3T0P6;G3X7N4	9;9;4	9;9;4	9;9;4	Phosphoglycerate kinase 1	PGK1	sp|Q3T0P6|PGK1_BOVIN Phosphoglycerate kinase 1 OS=Bos taurus OX=9913 GN=PGK1 PE=2 SV=3;tr|G3X7N4|G3X7N4_BOVIN Phosphoglycerate kinase OS=Bos taurus OX=9913 GN=PGK1 PE=1 SV=2	3	9	9	9	1	9	1	9	1	9	35.3	35.3	35.3	44.537	417	417;405;229	0	74.088	By MS/MS	By MS/MS	1.9	35.3	100310000	850820	99458000	317640	33417000	0	12	12	ACADPAAGSVILLENLR;ALESPERPFLAILGGAK;FHVEEEGK;GCITIIGGGDTATCCAK;ITLPVDFVTADKFDENAK;LGDVYVNDAFGTAHR;SVVLMSHLGRPDGVPMPDK;VLNNMEIGTSLFDEEGSK;VSHVSTGGGASLELLEGK				484	35;188;1064;1224;1828;2079;3262;3738;3822	True;True;True;True;True;True;True;True;True	36;203;1149;1320;1982;2253;3581;4102;4197	43;266;1845;1846;2080;3222;3753;3754;6055;6056;6890;7018;7019	40;254;1775;2006;3138;3662;3663;5946;5947;6777;6896;6897	40;254;1775;2006;3138;3662;5947;6777;6897
Q08DP0;A0A3Q1LRD1;F1MJS4	Q08DP0;A0A3Q1LRD1;F1MJS4	2;2;2	2;2;2	2;2;2	Phosphoglucomutase-1	PGM1	sp|Q08DP0|PGM1_BOVIN Phosphoglucomutase-1 OS=Bos taurus OX=9913 GN=PGM1 PE=2 SV=1;tr|A0A3Q1LRD1|A0A3Q1LRD1_BOVIN Phosphoglucomutase-1 OS=Bos taurus OX=9913 GN=PGM1 PE=3 SV=1;tr|F1MJS4|F1MJS4_BOVIN Phosphoglucomutase-1 OS=Bos taurus OX=9913 GN=PGM1 PE=3 SV=	3	2	2	2	0	2	0	2	0	2	4.8	4.8	4.8	61.589	562	562;562;580	0	12.315		By MS/MS	0	4.8	4075300	0	4075300	0	0	0	2	2	IALYETPTGWK;IDNFEYSDPVDGSISR				41	1593;1619	True;True	1719;1748	2777;2812	2701;2736	2701;2736
Q2T9S4	Q2T9S4	3	3	3	Glycerol-3-phosphate phosphatase	PGP	sp|Q2T9S4|PGP_BOVIN Glycerol-3-phosphate phosphatase OS=Bos taurus OX=9913 GN=PGP PE=2 SV=1	1	3	3	3	0	3	0	3	0	3	13.1	13.1	13.1	34.32	321	321	0	21.254		By MS/MS	0	13.1	5705500	0	5705500	0	0	0	3	3	AVVVGFDPHFSYMK;FIFDCVSQEYGIHPER;TILTLTGVSSLR				599	388;1070;3395	True;True;True	418;1157;3723	552;1857;6248	527;1786;6130	527;1786;6130
Q2TBW4	Q2TBW4	1	1	1	Polycystic kidney disease 2-like 2	PKD2L2	tr|Q2TBW4|Q2TBW4_BOVIN Polycystic kidney disease 2-like 2 OS=Bos taurus OX=9913 GN=PKD2L2 PE=2 SV=1	1	1	1	1	0	1	0	1	0	1	2	2	2	71.609	600	600	0	6.7927		By MS/MS	0	2	6661800	0	6661800	0	0	0	2	2	IYYENILLGLPR				602	1855	TRUE	2009	3257;3258	3172;3173	3173
A5D984;Q1JPG7	A5D984	21;1	21;1	21;1	Pyruvate kinase	PKM	tr|A5D984|A5D984_BOVIN Pyruvate kinase OS=Bos taurus OX=9913 GN=PKM PE=1 SV=1	2	21	21	21	1	20	1	20	1	20	58	58	58	57.948	531	531;526	0	155.81	By MS/MS	By MS/MS	5.5	52.5	140450000	2789900	137660000	0	0	0	23	23	AEGSDVANAVLDGADCIMLSGETAKGDYPLEAVR;AGKPVICATQMLESMIK;CCSGAIIVLTK;CDENILWLDYK;EATESFASDPILYRPVAVALDTKGPEIR;GDLGIEIPAEK;GIFPVVCK;GIFPVVCKDPVQEAWAEDVDLR;GSGTAEVELKK;GVNLPGAAVDLPAVSEK;HHSDAGTAFIQTQQLHAAMADTFLEHMCR;IENHEGVR;IISKIENHEGVR;ITLDNAYMEK;KGDVVIVLTGWRPGSGFTNTMR;KGVNLPGAAVDLPAVSEK;LDIDSPPITAR;LNFSHGTHEYHAETIK;LSPITSDPTEAAAVGAVEASFK;RFDEILEASDGIMVAR;SGMNVAR				260	77;123;420;429;796;1231;1296;1297;1412;1461;1512;1631;1696;1827;1890;1900;2039;2219;2318;2862;3045	True;True;True;True;True;True;True;True;True;True;True;True;True;True;True;True;True;True;True;True;True	83;132;452;465;859;1328;1394;1395;1524;1573;1628;1762;1837;1981;2044;2055;2210;2416;2522;3150;3348	111;178;179;606;691;1354;2088;2171;2172;2368;2438;2556;2828;2999;3221;3306;3321;3628;4114;4259;4260;5204;5659	103;170;171;579;660;1300;2014;2094;2095;2289;2352;2476;2751;2920;3137;3219;3232;3532;4021;4166;4167;4168;5089;5564	103;170;579;660;1300;2014;2094;2095;2289;2352;2476;2751;2920;3137;3219;3232;3532;4021;4167;5089;5564
Q28017;Q1RML9	Q28017;Q1RML9	9;9	9;9	9;9	Platelet-activating factor acetylhydrolase	PLA2G7	sp|Q28017|PAFA_BOVIN Platelet-activating factor acetylhydrolase OS=Bos taurus OX=9913 GN=PLA2G7 PE=2 SV=1;tr|Q1RML9|Q1RML9_BOVIN Platelet-activating factor acetylhydrolase OS=Bos taurus OX=9913 GN=PLA2G7 PE=2 SV=1	2	9	9	9	0	9	0	9	0	9	26.6	26.6	26.6	50.133	444	444;444	0	71.825		By MS/MS	0	26.6	148430000	0	148430000	0	0	0	10	10	ASLAFLQK;EYFLGLSK;FLGTHWLVGK;GSVHQNFVDFTFATSK;IAIIGHSFGGATVIQTLSEDQR;IPQPLFFINSER;IQALMAAANIGQSK;RGEEEFPLRNEQLR;YPLIIFSHGLGAFR				580	320;1024;1089;1427;1589;1757;1762;2872;4048	True;True;True;True;True;True;True;True;True	347;1105;1179;1539;1715;1905;1910;3161;4446	462;1763;1891;2389;2773;3126;3131;3132;5221;7426	442;1699;1818;2308;2697;3042;3047;3048;5104;7280	442;1699;1818;2308;2697;3042;3047;5104;7280
A0A3Q1LZR0;Q05588	A0A3Q1LZR0;Q05588	2;2	2;2	2;2	Urokinase plasminogen activator surface receptor	PLAUR	tr|A0A3Q1LZR0|A0A3Q1LZR0_BOVIN Urokinase plasminogen activator surface receptor OS=Bos taurus OX=9913 GN=PLAUR PE=4 SV=1;sp|Q05588|UPAR_BOVIN Urokinase plasminogen activator surface receptor OS=Bos taurus OX=9913 GN=PLAUR PE=2 SV=1	2	2	2	2	0	2	0	2	0	2	8.4	8.4	8.4	35.171	323	323;330	0	13.468		By MS/MS	0	8.4	2265600	0	2265600	0	0	0	1	1	AADQIITLSETVCR;GPMNQCLEATGTK				78	2;1380	True;True	2;1491	6;2326	5;2248	5;2248
Q9GL30-2;A0A3Q1LRU0;Q9GL30;A0A3Q1MC02;A0A3Q1M9S5	Q9GL30-2;A0A3Q1LRU0;Q9GL30;A0A3Q1MC02;A0A3Q1M9S5	1;1;1;1;1	1;1;1;1;1	1;1;1;1;1	Isoform 2 of Phospholipase B-like 1	PLBD1	sp|Q9GL30-2|PLBL1_BOVIN Isoform 2 of Phospholipase B-like 1 OS=Bos taurus OX=9913 GN=PLBD1;tr|A0A3Q1LRU0|A0A3Q1LRU0_BOVIN Phospholipase B-like OS=Bos taurus OX=9913 GN=PLBD1 PE=3 SV=1;sp|Q9GL30|PLBL1_BOVIN Phospholipase B-like 1 OS=Bos taurus OX=9913 GN=PL	5	1	1	1	1	0	1	0	1	0	3	3	3	49.462	431	431;498;545;558;559	1	-2	By MS/MS		3	0	3308600	3308600	0	0	0	1	0	1	RSMLNKVQDFLTK	+			42	2917	TRUE	3213	5477	5384	5384
A0A3Q1LWQ1;P21671;F1MKT3	A0A3Q1LWQ1;P21671;F1MKT3	3;3;3	3;3;3	3;3;3	Phosphoinositide phospholipase C	PLCD4	tr|A0A3Q1LWQ1|A0A3Q1LWQ1_BOVIN Phosphoinositide phospholipase C OS=Bos taurus OX=9913 GN=PLCD4 PE=4 SV=1;sp|P21671|PLCD4_BOVIN 1-phosphatidylinositol 4,5-bisphosphate phosphodiesterase delta-4 OS=Bos taurus OX=9913 GN=PLCD4 PE=1 SV=2;tr|F1MKT3|F1MKT3_BOVIN	3	3	3	3	0	3	0	3	0	3	6.2	6.2	6.2	87.027	759	759;791;791	0	19.818		By MS/MS	0	6.2	5294200	0	5294200	0	0	0	2	2	ASDLALELIDRYEPSESGK;EAGDEFVQHNAWQLSR;LPINQDLLLMQK				66	309;776;2240	True;True;True	336;839;2441	450;1330;4149	431;1276;4057	431;1276;4057
Q1RML2	Q1RML2	6	6	6	1-phosphatidylinositol 4,5-bisphosphate phosphodiesterase zeta-1	PLCZ1	sp|Q1RML2|PLCZ1_BOVIN 1-phosphatidylinositol 4,5-bisphosphate phosphodiesterase zeta-1 OS=Bos taurus OX=9913 GN=PLCZ1 PE=2 SV=1	1	6	6	6	0	6	0	6	0	6	11.7	11.7	11.7	73.731	634	634	0	40.441		By MS/MS	0	11.7	25049000	0	25049000	0	0	0	7	7	FLDNGCSGYVLKPR;IITYREEIIEIFNTYSENRK;ITIEEFR;NLVEFLMR;SIASEIIQKYEPIEEVK;VVGIPLFR				579	1085;1701;1825;2583;3064;3878	True;True;True;True;True;True	1173;1846;1979;2834;3372;4263	1884;3048;3049;3219;4718;5734;7107	1811;2968;2969;3135;4603;5634;6983	1811;2968;3135;4603;5634;6983
A5D7U1;A0A452DIP5	A5D7U1;A0A452DIP5	3;3	3;3	3;3	Placenta-expressed transcript 1 protein	PLET1	sp|A5D7U1|PLET1_BOVIN Placenta-expressed transcript 1 protein OS=Bos taurus OX=9913 GN=PLET1 PE=2 SV=2;tr|A0A452DIP5|A0A452DIP5_BOVIN Uncharacterized protein OS=Bos taurus OX=9913 GN=C15H11orf34 PE=4 SV=1	2	3	3	3	0	3	0	3	0	3	9.5	9.5	9.5	26.609	242	242;275	0	19.652		By MS/MS	0	9.5	81454000	0	81454000	0	0	0	4	4	INIYTVNSLR;KSSLIHISPDIYK;SSLIHISPDIYK				235	1744;1947;3212	True;True;True	1891;2107;3530	3106;3107;3432;5976	3022;3023;3344;5873	3022;3344;5873
E1BK12	E1BK12	1	1	1	Phospholipid scramblase	PLSCR1	tr|E1BK12|E1BK12_BOVIN Phospholipid scramblase OS=Bos taurus OX=9913 GN=PLSCR1 PE=3 SV=3	1	1	1	1	0	1	0	1	0	1	4.2	4.2	4.2	29.842	259	259	0.0093458	6.0624		By MS/MS	0	4.2	1199700	0	1199700	0	0	0	1	1	TYDVMNNQGQR				360	3564	TRUE	3914	6579	6460	6460
Q3ZBG9	Q3ZBG9	1	1	1	Phospholipid scramblase 2	PLSCR2	sp|Q3ZBG9|PLS2_BOVIN Phospholipid scramblase 2 OS=Bos taurus OX=9913 GN=PLSCR2 PE=2 SV=1	1	1	1	1	0	1	0	1	0	1	4.4	4.4	4.4	32.576	293	293	0	7.2873		By MS/MS	0	4.4	3192600	0	3192600	0	0	0	1	1	IYFAAEDTDCCTR				636	1850	TRUE	2004	3252	3167	3167
Q1RMW0	Q1RMW0	2	2	2	Phospholipid scramblase	PLSCR3	tr|Q1RMW0|Q1RMW0_BOVIN Phospholipid scramblase OS=Bos taurus OX=9913 GN=PLSCR3 PE=2 SV=1	1	2	2	2	0	2	0	2	0	2	10.6	10.6	10.6	32.225	303	303	0	12.586		By MS/MS	0	10.6	5523800	0	5523800	0	0	0	2	2	AEPVETVLGWETCNRYELR;FSIQDADRQTLLR				582	87;1133	True;True	93;1225	124;1947	117;1873	117;1873
F1MLI8	F1MLI8	3	3	3	Podocalyxin like	PODXL	tr|F1MLI8|F1MLI8_BOVIN Podocalyxin like OS=Bos taurus OX=9913 GN=PODXL PE=4 SV=3	1	3	3	3	0	3	0	3	0	3	5.1	5.1	5.1	53.869	509	509	0	17.889		By MS/MS	0	5.1	73737000	0	73737000	0	0	0	3	3	IQCHPPEK;LQPTDIYK;LVEVLCQAVK				403	1764;2266;2345	True;True;True	1912;2468;2552	3134;4184;4299	3050;4092;4208	3050;4092;4208
F1MBQ1	F1MBQ1	14	14	14	Serine/threonine-protein phosphatase with EF-hands	PPEF1	tr|F1MBQ1|F1MBQ1_BOVIN Serine/threonine-protein phosphatase with EF-hands OS=Bos taurus OX=9913 GN=PPEF1 PE=3 SV=2	1	14	14	14	1	14	1	14	1	14	23.9	23.9	23.9	75.964	658	658	0	95.594	By matching	By MS/MS	1.4	23.9	212880000	78998	212800000	11802	28612000	0	17	17	AFQLQDR;AFYVVHKFDQLNK;ATCFRPLYQR;DGSIDFNEFLK;EVQSSLIETVYR;FFQYQITK;GGGCYFGPDITSK;LGTATVALGIR;MSSGTTPR;RGCYPNTNR;SVLMPPIPMDGDRAEK;VITVFSASNYYEEGSNR;VITVFSASNYYEEGSNRGAYIR;VLQQMPNFTHTNTSPSK				373	107;113;337;608;1011;1048;1271;2093;2467;2871;3256;3697;3698;3742	True;True;True;True;True;True;True;True;True;True;True;True;True;True	114;121;365;660;1091;1133;1369;2271;2697;3160;3575;4060;4061;4106	158;166;481;1055;1715;1716;1827;2138;3849;4546;5218;5219;5220;6045;6829;6830;6831;6895	150;158;461;1016;1652;1653;1757;2061;3763;4438;5102;5103;5937;6716;6717;6718;6781	150;158;461;1016;1652;1757;2061;3763;4438;5102;5937;6716;6718;6781
P62935;G3X8B1;A0A3Q1LSB7;A0A3Q1MEG6;A0A3Q1M9Y7	P62935;G3X8B1	6;3;2;1;1	6;3;2;1;1	6;3;2;1;1	Peptidyl-prolyl cis-trans isomerase A	PPIA	sp|P62935|PPIA_BOVIN Peptidyl-prolyl cis-trans isomerase A OS=Bos taurus OX=9913 GN=PPIA PE=1 SV=2;tr|G3X8B1|G3X8B1_BOVIN Peptidyl-prolyl cis-trans isomerase OS=Bos taurus OX=9913 GN=LOC613401 PE=3 SV=1	5	6	6	6	1	6	1	6	1	6	48.2	48.2	48.2	17.869	164	164;164;237;104;105	0	52.259	By matching	By MS/MS	9.1	48.2	85145000	2103400	83042000	487260	17313000	0	9	9	ALSTGEK;EGMNIVEAMER;HTGPGILSMANAGPNTNGSQFFICTAK;SIYGEKFDDENFILK;TEWLDGK;VSFELFADKVPK				552	222;838;1563;3080;3334;3820	True;True;True;True;True;True	238;903;1686;1687;1688;3388;3658;4195	307;1460;2726;2727;2728;5754;5755;5756;6165;7016	294;1408;2644;2645;2646;5654;5655;6047;6894	294;1408;2646;5655;6047;6894	153
A0A3Q1N170;P61287;A0A3Q1MLW0	A0A3Q1N170;P61287;A0A3Q1MLW0	1;1;1	1;1;1	1;1;1	Serine/threonine-protein phosphatase	PPP1CC	tr|A0A3Q1N170|A0A3Q1N170_BOVIN Serine/threonine-protein phosphatase OS=Bos taurus OX=9913 GN=PPP1CC PE=3 SV=1;sp|P61287|PP1G_BOVIN Serine/threonine-protein phosphatase PP1-gamma catalytic subunit OS=Bos taurus OX=9913 GN=PPP1CC PE=2 SV=1;tr|A0A3Q1MLW0|A0A3	3	1	1	1	0	1	0	1	0	1	3.2	3.2	3.2	35.548	311	311;323;337	0.0017422	6.6462		By MS/MS	0	3.2	1672700	0	1672700	0	0	0	1	1	NVQLQENEIR				177	2675	TRUE	2939	4883	4758	4758
Q5E947;A0A3Q1MIR5;A0A3Q1MAI4;A0A3Q1LW10;Q9BGI2;A0A452DI43	Q5E947;A0A3Q1MIR5	4;2;1;1;1;1	4;2;1;1;1;1	4;2;1;1;1;1	Peroxiredoxin-1	PRDX1	sp|Q5E947|PRDX1_BOVIN Peroxiredoxin-1 OS=Bos taurus OX=9913 GN=PRDX1 PE=2 SV=1;tr|A0A3Q1MIR5|A0A3Q1MIR5_BOVIN 1-cysPrx_C domain-containing protein OS=Bos taurus OX=9913 PE=4 SV=1	6	4	4	4	0	4	0	4	0	4	29.1	29.1	29.1	22.209	199	199;92;260;263;274;274	0	22.952		By MS/MS	0	29.1	21012000	0	21012000	0	0	0	4	4	GLFIIDDK;HGEVCPAGWKPGSDTIKPDVQK;KQGGLGPMNIPLISDPKR;TIAQDYGVLK				647	1331;1503;1936;3385	True;True;True;True	1431;1615;2095;3713	2221;2539;3398;6236	2143;2459;3312;6118	2143;2459;3312;6118
Q9BGI1-2;Q9BGI1	Q9BGI1-2;Q9BGI1	4;4	4;4	4;4	Isoform Cytoplasmic+peroxisomal of Peroxiredoxin-5, mitochondrial	PRDX5	sp|Q9BGI1-2|PRDX5_BOVIN Isoform Cytoplasmic+peroxisomal of Peroxiredoxin-5, mitochondrial OS=Bos taurus OX=9913 GN=PRDX5;sp|Q9BGI1|PRDX5_BOVIN Peroxiredoxin-5, mitochondrial OS=Bos taurus OX=9913 GN=PRDX5 PE=2 SV=2	2	4	4	4	0	4	0	4	0	4	36.4	36.4	36.4	17.362	162	162;219	0	25.563		By MS/MS	0	36.4	31895000	0	31895000	0	0	0	3	3	FSMVIEDGIVK;GVLFGLPGAFTPGCSK;THLPGFVEQADALK;VGDAIPSVEVFEKEPGNK				663	1137;1458;3380;3651	True;True;True;True	1230;1570;3707;4009	1952;2434;6223;6762	1878;2349;6105;6652	1878;2349;6105;6652
O77834	O77834	1	1	1	Peroxiredoxin-6	PRDX6	sp|O77834|PRDX6_BOVIN Peroxiredoxin-6 OS=Bos taurus OX=9913 GN=PRDX6 PE=1 SV=3	1	1	1	1	0	1	0	1	0	1	9.4	9.4	9.4	25.067	224	224	0	12.063		By MS/MS	0	9.4	1001900	0	1001900	0	0	0	1	1	PGGLLLGDEAPNFEANTTIGR				502	2698	TRUE	2966	4926	4800	4800
G3MYM8;A0A3Q1M1S2;A0A3Q1LZ67	G3MYM8;A0A3Q1M1S2;A0A3Q1LZ67	1;1;1	1;1;1	1;1;1	Proteoglycan 4	PRG4	tr|G3MYM8|G3MYM8_BOVIN Proteoglycan 4 OS=Bos taurus OX=9913 GN=PRG4 PE=4 SV=2;tr|A0A3Q1M1S2|A0A3Q1M1S2_BOVIN Proteoglycan 4 OS=Bos taurus OX=9913 GN=PRG4 PE=4 SV=1;tr|A0A3Q1LZ67|A0A3Q1LZ67_BOVIN Proteoglycan 4 OS=Bos taurus OX=9913 GN=PRG4 PE=4 SV=1	3	1	1	1	0	1	0	1	0	1	5.8	5.8	5.8	147.09	1377	1377;1434;1475	0.0078864	6.1214		By MS/MS	0	5.8	7167500	0	7167500	0	0	0	1	1	QPAPTTPKEPAPTTPK				76	2782	TRUE	3062	5075	4957	4957
A0A3Q1MBY4;P00514	A0A3Q1MBY4;P00514	5;5	5;5	5;5	cAMP-dependent protein kinase type I-alpha regulatory subunit	PRKAR1A	tr|A0A3Q1MBY4|A0A3Q1MBY4_BOVIN cAMP-dependent protein kinase type I-alpha regulatory subunit OS=Bos taurus OX=9913 GN=PRKAR1A PE=4 SV=1;sp|P00514|KAP0_BOVIN cAMP-dependent protein kinase type I-alpha regulatory subunit OS=Bos taurus OX=9913 GN=PRKAR1A PE=1	2	5	5	5	0	5	0	5	0	5	16.1	16.1	16.1	42.491	378	378;380	0	32.15		By MS/MS	0	16.1	20267000	0	20267000	0	0	0	6	6	ASGTTASEEER;LTVADALEPVQFEDGQK;SLRECELYVQK;VLGPCSDILK;VSILESLDKWER				138	313;2337;3133;3726;3826	True;True;True;True;True	340;2543;3447;4089;4201	455;4289;4290;5868;6867;7025	435;4198;4199;5767;6754;6903	435;4198;5767;6754;6903
P00515;P31322;F6Q9S4	P00515;P31322;F6Q9S4	2;1;1	2;1;1	2;1;1	cAMP-dependent protein kinase type II-alpha regulatory subunit	PRKAR2A	sp|P00515|KAP2_BOVIN cAMP-dependent protein kinase type II-alpha regulatory subunit OS=Bos taurus OX=9913 GN=PRKAR2A PE=1 SV=2;sp|P31322|KAP3_BOVIN cAMP-dependent protein kinase type II-beta regulatory subunit OS=Bos taurus OX=9913 GN=PRKAR2B PE=2 SV=2;tr|	3	2	2	2	0	2	0	2	0	2	6.5	6.5	6.5	45.093	401	401;418;418	0	12.657		By MS/MS	0	6.5	6387100	0	6387100	0	0	0	3	3	AASAYAVGDVK;GQYFGELALVTNKPR				504	21;1395	True;True	22;1507	28;2347;2348	26;2268;2269	26;2268
A0A3Q1M5Z4;P10279	A0A3Q1M5Z4;P10279	1;1	1;1	1;1	Major prion protein	PRNP	tr|A0A3Q1M5Z4|A0A3Q1M5Z4_BOVIN Major prion protein OS=Bos taurus OX=9913 GN=PRNP PE=3 SV=1;sp|P10279|PRIO_BOVIN Major prion protein OS=Bos taurus OX=9913 GN=PRNP PE=1 SV=2	2	1	1	1	0	1	0	1	0	1	4.6	4.6	4.6	28.181	260	260;264	0	7.184		By MS/MS	0	4.6	2512400	0	2512400	0	0	0	1	1	VVEQMCITQYQR				115	3875	TRUE	4259	7102	6978	6978
F1MK52	F1MK52	5	5	5	Prominin 1	PROM1	tr|F1MK52|F1MK52_BOVIN Prominin 1 OS=Bos taurus OX=9913 GN=PROM1 PE=4 SV=3	1	5	5	5	0	5	0	5	0	5	7.5	7.5	7.5	97.833	864	864	0	33.58		By MS/MS	0	7.5	69228000	0	69228000	0	0	0	6	6	HTGDINSNLENMNIR;MNTVLTDMK;SHTDTLTNIQENQVVPLQNSMNAMHQQMK;VNLISFANNLR;VNLISFANNLRR				399	1562;2446;3060;3767;3768	True;True;True;True;True	1685;2671;3368;4134;4135;4136	2724;2725;4492;5728;6932;6933;6934	2642;2643;4388;5627;6815;6816;6817	2643;4388;5627;6815;6817	103
E1BM92	E1BM92	3	3	3	Prominin 2	PROM2	tr|E1BM92|E1BM92_BOVIN Prominin 2 OS=Bos taurus OX=9913 GN=PROM2 PE=4 SV=2	1	3	3	3	0	3	0	3	0	3	3.7	3.7	3.7	91.52	833	833	0	16.991		By MS/MS	0	3.7	6545300	0	6545300	0	0	0	3	3	HLDISQYTIK;NLDLLSPAAR;WSQALEEVEER				364	1526;2569;3945	True;True;True	1642;2819;4331	2580;4700;7205	2500;4585;7077	2500;4585;7077
CON__P07477;P07477	CON__P07477;P07477	2;2	2;2	2;2	Trypsin-1	PRSS1	;sp|P07477|TRY1_HUMAN Trypsin-1 OS=Homo sapiens OX=9606 GN=PRSS1 PE=1 SV=1	2	2	2	2	1	2	1	2	1	2	12.1	12.1	12.1	26.558	247	247;247	0	17.679	By MS/MS	By MS/MS	8.1	12.1	52441000	6313800	46128000	6543100	23792000	1	5	6	LGEHNIEVLEGNEQFINAAK;TLNNDIMLIK			+	296	2083;3436	True;True	2258;3768	3779;3780;3781;3782;3783;3784;6305	3687;3688;3689;3690;3691;6185	3691;6185	65
E1BI52	E1BI52	6	6	5	Serine protease 42, pseudogene	PRSS42	tr|E1BI52|E1BI52_BOVIN Serine protease 42, pseudogene OS=Bos taurus OX=9913 GN=PRSS42 PE=3 SV=2	1	6	6	5	0	6	0	6	0	5	22	22	19.6	36.708	337	337	0	39.27		By MS/MS	0	22	52346000	0	52346000	0	0	0	7	7	CNGLLQMALR;CWVTGWGR;DLVQEGVICGYNSIGK;LQGTLSGLVVPVSR;VVVHPQFSTSGTVK;WVLTAGHCILSR				354	490;544;668;2258;3901;3947	True;True;True;True;True;True	531;591;723;2460;4286;4333	783;869;1145;4171;7143;7144;7207	749;842;1101;4079;7016;7017;7079	749;842;1101;4079;7016;7079
F1MB31	F1MB31	2	2	2	Peptidase S1 domain-containing protein	PRSS46P	tr|F1MB31|F1MB31_BOVIN Peptidase S1 domain-containing protein OS=Bos taurus OX=9913 GN=PRSS46P PE=3 SV=2	1	2	2	2	0	2	0	2	0	2	10.6	10.6	10.6	33.731	303	303	0	19.042		By MS/MS	0	10.6	13866000	0	13866000	0	0	0	2	2	IINNDICNQQYK;LRDSVSWSPLIQPVCLPNPK				372	1694;2283	True;True	1835;2485	2997;4207	2918;4114	2918;4114
F1MTU4	F1MTU4	2	2	2	Serine protease 48	PRSS48	tr|F1MTU4|F1MTU4_BOVIN Serine protease 48 OS=Bos taurus OX=9913 GN=PRSS48 PE=3 SV=3	1	2	2	2	0	2	0	2	0	2	10.9	10.9	10.9	35.185	320	320	0	11.467		By MS/MS	0	10.9	3303900	0	3303900	0	0	0	1	1	LIIPDSCWVTGWGK;LKEEDADYPTILQEAEVPIIK				430	2123;2140	True;True	2306;2324	3900;3933	3813;3845	3813;3845
E1BFM2	E1BFM2	5	5	5	Peptidase S1 domain-containing protein	PRSS50	tr|E1BFM2|E1BFM2_BOVIN Peptidase S1 domain-containing protein OS=Bos taurus OX=9913 GN=PRSS50 PE=3 SV=3	1	5	5	5	0	5	0	5	0	5	15.6	15.6	15.6	45.695	418	418	0	41.435		By MS/MS	0	15.6	91100000	0	91100000	0	0	0	7	7	ANDIALLNLDRPLQYSK;DYSLCTVTGWGLPR;IPSLIQIINSQMICAK;RWPWMVSVR;VDGQWPQFR				350	241;764;1758;2945;3611	True;True;True;True;True	258;827;1906;3243;3966	330;331;1307;1308;3127;5526;6676	316;317;1255;1256;3043;5435;6558	317;1256;3043;5435;6558
E1BLW6	E1BLW6	4	4	4	Serine protease 55	PRSS55	tr|E1BLW6|E1BLW6_BOVIN Serine protease 55 OS=Bos taurus OX=9913 GN=PRSS55 PE=3 SV=2	1	4	4	4	0	4	0	4	0	4	17.8	17.8	17.8	35.424	314	314	0	31.308		By MS/MS	0	17.8	26198000	0	26198000	0	0	0	4	4	APMTIMNWDK;NTPGIYTLLENYHSWIK;SGLNQPMETELLK;VVLGTNSLTSPSLEIK				362	263;2659;3044;3888	True;True;True;True	282;2918;3347;4273	367;4843;5658;7122	354;4723;5563;6997	354;4723;5563;6997
A0A3Q1MAQ8;F1MUB9	A0A3Q1MAQ8;F1MUB9	1;1	1;1	1;1	Serine protease 8	PRSS8	tr|A0A3Q1MAQ8|A0A3Q1MAQ8_BOVIN Serine protease 8 OS=Bos taurus OX=9913 GN=PRSS8 PE=3 SV=1;tr|F1MUB9|F1MUB9_BOVIN Serine protease 8 OS=Bos taurus OX=9913 GN=PRSS8 PE=3 SV=1	2	1	1	1	0	1	0	1	0	1	2.9	2.9	2.9	36.398	339	339;343	0.0078989	6.1241		By MS/MS	0	2.9	6399400	0	6399400	0	0	0	1	1	GVAQVISHEK				135	1446	TRUE	1558	2415	2332	2332
Q3T0X5	Q3T0X5	2	2	2	Proteasome subunit alpha type-1	PSMA1	sp|Q3T0X5|PSA1_BOVIN Proteasome subunit alpha type-1 OS=Bos taurus OX=9913 GN=PSMA1 PE=1 SV=1	1	2	2	2	0	2	0	2	0	2	9.9	9.9	9.9	29.585	263	263	0	13.227		By MS/MS	0	9.9	5079800	0	5079800	0	0	0	2	2	FVFDRPLPVSR;NQYDNDVTVWSPQGR				632	1159;2624	True;True	1252;2881	1993;4783	1920;4661	1920;4661
Q58DU5	Q58DU5	2	2	2	Proteasome subunit alpha type-3	PSMA3	sp|Q58DU5|PSA3_BOVIN Proteasome subunit alpha type-3 OS=Bos taurus OX=9913 GN=PSMA3 PE=1 SV=3	1	2	2	2	0	2	0	2	0	2	7.8	7.8	7.8	28.405	255	255	0	12.876		By MS/MS	0	7.8	7657700	0	7657700	0	0	0	2	2	AVENSSTAIGIR;DVREEAEK				645	366;748	True;True	395;810	520;1286	497;1235	497;1235
Q5E987	Q5E987	1	1	1	Proteasome subunit alpha type-5	PSMA5	sp|Q5E987|PSA5_BOVIN Proteasome subunit alpha type-5 OS=Bos taurus OX=9913 GN=PSMA5 PE=1 SV=1	1	1	1	1	0	1	0	1	0	1	7.9	7.9	7.9	26.411	241	241	0	9.7068		By MS/MS	0	7.9	6102700	0	6102700	0	0	0	1	1	AIGSASEGAQSSLQEVYHK				648	155	TRUE	164	216	205	205
Q2YDE4	Q2YDE4	1	1	1	Proteasome subunit alpha type-6	PSMA6	sp|Q2YDE4|PSA6_BOVIN Proteasome subunit alpha type-6 OS=Bos taurus OX=9913 GN=PSMA6 PE=1 SV=1	1	1	1	1	0	1	0	1	0	1	5.3	5.3	5.3	27.399	246	246	0.004878	6.254		By MS/MS	0	5.3	4249000	0	4249000	0	0	0	1	1	AINQGGLTSVAVR				603	162	TRUE	174	229	218	218
Q3ZBG0;E1BD83	Q3ZBG0;E1BD83	2;2	2;2	2;2	Proteasome subunit alpha type-7	PSMA7	sp|Q3ZBG0|PSA7_BOVIN Proteasome subunit alpha type-7 OS=Bos taurus OX=9913 GN=PSMA7 PE=1 SV=1;tr|E1BD83|E1BD83_BOVIN Proteasome subunit alpha type OS=Bos taurus OX=9913 GN=PSMA8 PE=3 SV=3	2	2	2	2	0	2	0	2	0	2	14.9	14.9	14.9	27.869	248	248;250	0	11.196		By MS/MS	0	14.9	2843400	0	2843400	0	0	0	2	2	AITVFSPDGHLFQVEYAQEAVKK;LTVEDPVTVEYITR				345	167;2338	True;True	180;2544	236;4291	224;4200	224;4200
Q2TBX6;G5E589	Q2TBX6;G5E589	1;1	1;1	1;1	Proteasome subunit beta type-1	PSMB1	sp|Q2TBX6|PSB1_BOVIN Proteasome subunit beta type-1 OS=Bos taurus OX=9913 GN=PSMB1 PE=1 SV=1;tr|G5E589|G5E589_BOVIN Proteasome subunit beta OS=Bos taurus OX=9913 GN=PSMB1 PE=3 SV=1	2	1	1	1	0	1	0	1	0	1	7.5	7.5	7.5	26.246	241	241;241	0.0048387	6.2111		By MS/MS	0	7.5	0	0	0	0	0	0	1	1	DVFISAAERDVYTGDALK				488	740	TRUE	802	1277	1226	1226
Q3MHN0	Q3MHN0	2	2	2	Proteasome subunit beta type-6	PSMB6	sp|Q3MHN0|PSB6_BOVIN Proteasome subunit beta type-6 OS=Bos taurus OX=9913 GN=PSMB6 PE=1 SV=1	1	2	2	2	0	2	0	2	0	2	8.8	8.8	8.8	25.542	239	239	0	11.115		By MS/MS	0	8.8	7295200	0	7295200	0	0	0	2	2	LAAIAEPGVER;TTTGSYIANR				617	1981;3533	True;True	2144;3879	3530;6472	3440;6351	3440;6351
Q2KI42-2;A0A3Q1MDI3;Q2KI42	Q2KI42-2;A0A3Q1MDI3;Q2KI42	2;2;2	2;2;2	2;2;2	Isoform 2 of 26S proteasome non-ATPase regulatory subunit 11	PSMD11	sp|Q2KI42-2|PSD11_BOVIN Isoform 2 of 26S proteasome non-ATPase regulatory subunit 11 OS=Bos taurus OX=9913 GN=PSMD11;tr|A0A3Q1MDI3|A0A3Q1MDI3_BOVIN 26S proteasome non-ATPase regulatory subunit 11 OS=Bos taurus OX=9913 GN=PSMD11 PE=4 SV=1;sp|Q2KI42|PSD11_BO	3	2	2	2	0	2	0	2	0	2	5.8	5.8	5.8	42.471	377	377;408;422	0	11.695		By MS/MS	0	5.8	6810000	0	6810000	0	0	0	0	0	AAAAVVEFQR;LYDNLLEQNLIR				145	0;2385	True;True	0;2602	0;4407	0;4307	0;4307
Q58DA0;A0A452DI44	Q58DA0;A0A452DI44	1;1	1;1	1;1	26S proteasome non-ATPase regulatory subunit 4	PSMD4	sp|Q58DA0|PSMD4_BOVIN 26S proteasome non-ATPase regulatory subunit 4 OS=Bos taurus OX=9913 GN=PSMD4 PE=2 SV=1;tr|A0A452DI44|A0A452DI44_BOVIN 26S proteasome non-ATPase regulatory subunit 4 OS=Bos taurus OX=9913 GN=PSMD4 PE=4 SV=1	2	1	1	1	0	1	0	1	0	1	3.7	3.7	3.7	41.384	382	382;446	0.0049587	6.3206		By MS/MS	0	3.7	1461700	0	1461700	0	0	0	1	1	IIAFVGSPVEDNEK				227	1677	TRUE	1818	2974	2896	2896
Q8WN55;A0A3Q1M994	Q8WN55;A0A3Q1M994	1;1	1;1	1;1	Polypyrimidine tract-binding protein 1	PTBP1	sp|Q8WN55|PTBP1_BOVIN Polypyrimidine tract-binding protein 1 OS=Bos taurus OX=9913 GN=PTBP1 PE=2 SV=1;tr|A0A3Q1M994|A0A3Q1M994_BOVIN Polypyrimidine tract-binding protein 1 OS=Bos taurus OX=9913 GN=PTBP1 PE=1 SV=1	2	1	1	1	1	0	1	0	1	0	5.8	5.8	5.8	57.105	531	531;557	0	29.517	By MS/MS		5.8	0	18509000	18509000	0	0	0	4	0	4	MALIQMGSVEEAIQALIDLHNHDLGENHHLR				128	2405	TRUE	2622;2623;2624	4435;4436;4437;4438	4333;4334;4335;4336	4333	192
O02853;A0A3Q1MGM5	O02853;A0A3Q1MGM5	1;1	1;1	1;1	Prostaglandin-H2 D-isomerase	PTGDS	sp|O02853|PTGDS_BOVIN Prostaglandin-H2 D-isomerase OS=Bos taurus OX=9913 GN=PTGDS PE=1 SV=1;tr|A0A3Q1MGM5|A0A3Q1MGM5_BOVIN Prostaglandin-H2 D-isomerase OS=Bos taurus OX=9913 GN=PTGDS PE=1 SV=1	2	1	1	1	0	1	0	1	0	1	7.3	7.3	7.3	21.229	191	191;193	0	6.8094		By MS/MS	0	7.3	0	0	0	0	0	0	1	1	SLGFTEEGIVFLPK				160	3104	TRUE	3415	5796	5696	5696
F1MT41	F1MT41	16	16	16	Prostaglandin F2 receptor inhibitor	PTGFRN	tr|F1MT41|F1MT41_BOVIN Prostaglandin F2 receptor inhibitor OS=Bos taurus OX=9913 GN=PTGFRN PE=4 SV=2	1	16	16	16	0	16	0	16	0	16	21.3	21.3	21.3	98.659	879	879	0	102.97		By MS/MS	0	21.3	90159000	0	90159000	0	0	0	18	18	ALSSDQGSYR;APVLLSSLDR;AVDVATVVIQPTVLR;CVVTAWSPVR;EGEPFELR;FRPGPGYEQR;GIVNTAQR;IVDVKNPEASVR;LDTVGSDGYR;MYQTQVSDAGLYR;NVQHSDQGHYK;PFFAAGNTFEMTCK;SILSLTHEGR;SYHLLVR;TTEEDRGNYYCVVSAWTK;VLSDALHVAASPQPSPGPSLR				426	220;271;363;542;829;1126;1315;1835;2044;2489;2674;2697;3071;3273;3520;3746	True;True;True;True;True;True;True;True;True;True;True;True;True;True;True;True	235;296;392;589;894;1218;1413;1989;2216;2729;2938;2965;3379;3593;3864;4110	304;405;514;515;866;1449;1940;2193;3232;3637;4583;4882;4925;5742;5743;6074;6448;6901	291;388;491;492;839;1396;1866;2115;3148;3541;4472;4757;4799;5642;5643;5964;6327;6787	291;388;491;839;1396;1866;2115;3148;3541;4472;4757;4799;5643;5964;6327;6787
A0A3Q1MQX4;E1B755;A0A3Q1M8J7	A0A3Q1MQX4;E1B755;A0A3Q1M8J7	1;1;1	1;1;1	1;1;1	Protein tyrosine phosphatase receptor type Q	PTPRQ	tr|A0A3Q1MQX4|A0A3Q1MQX4_BOVIN Protein tyrosine phosphatase receptor type Q OS=Bos taurus OX=9913 GN=PTPRQ PE=4 SV=1;tr|E1B755|E1B755_BOVIN Protein tyrosine phosphatase receptor type Q OS=Bos taurus OX=9913 GN=PTPRQ PE=4 SV=3;tr|A0A3Q1M8J7|A0A3Q1M8J7_BOVIN	3	1	1	1	1	0	1	0	1	0	0.4	0.4	0.4	357.76	3183	3183;3372;3386	0.0017271	6.5736	By MS/MS		0.4	0	0	0	0	0	0	2	0	2	ENEILSFPLLPK				126	924	TRUE	998	1591;1592	1529;1530	1530
A0A3Q1M4X8	A0A3Q1M4X8	2	2	2	PVR cell adhesion molecule	PVR	tr|A0A3Q1M4X8|A0A3Q1M4X8_BOVIN PVR cell adhesion molecule OS=Bos taurus OX=9913 GN=PVR PE=1 SV=1	1	2	2	2	0	2	0	2	0	2	8.4	8.4	8.4	44.67	405	405	0	13.476		By MS/MS	0	8.4	28892000	0	28892000	0	0	0	2	2	LQDASLAVR;VLAQPQNKVETLDIPLSPNPVPVAR				109	2250;3705	True;True	2451;4068	4161;6840	4069;6727	4069;6727
P79334;F1MJ28;Q3B7M9;F1MU24;A0A3Q1M2P3;A0A3Q1NA32;Q0VCM4;A0A3Q1M168	P79334;F1MJ28	9;9;3;3;1;1;1;1	9;9;3;3;1;1;1;1	9;9;3;3;1;1;1;1	Glycogen phosphorylase, muscle form	PYGM	sp|P79334|PYGM_BOVIN Glycogen phosphorylase, muscle form OS=Bos taurus OX=9913 GN=PYGM PE=1 SV=3;tr|F1MJ28|F1MJ28_BOVIN Alpha-1,4 glucan phosphorylase OS=Bos taurus OX=9913 GN=PYGM PE=3 SV=2	8	9	9	9	0	9	0	9	0	9	13.7	13.7	13.7	97.292	842	842;842;843;843;830;833;851;859	0	57.249		By MS/MS	0	13.7	42279000	0	42279000	0	0	0	11	11	ARPEFTLPVHFYGR;GYNAQEYYDRIPELR;HLQIIYEINQR;IHSEILK;LITAIGDVVNHDPVVGDRLR;VAIQLNDTHPSLAIPELMR;VIFLENYR;VLYPNDNFFEGK;YEFGIFNQK				396	307;1476;1532;1675;2134;3581;3678;3759;3973	True;True;True;True;True;True;True;True;True	334;1588;1649;1816;2317;3932;4036;4124;4361	448;2456;2588;2589;2972;3915;6601;6801;6920;7245	429;2370;2371;2508;2509;2894;3828;6483;6688;6803;7114	429;2370;2509;2894;3828;6483;6688;6803;7114
P06833	P06833	3	3	3	Caltrin	PYY2	sp|P06833|PYY2_BOVIN Caltrin OS=Bos taurus OX=9913 GN=PYY2 PE=1 SV=2	1	3	3	3	0	3	0	3	0	3	20	20	20	8.9764	80	80	0	17.064		By MS/MS	0	20	1.7453e+09	0	1.7453e+09	0	0	0	3	3	LLETFLSK;LLETFLSKWIGDRGNR;WIGDRGNR				516	2164;2165;3934	True;True;True	2351;2352;4320	4018;4019;7193	3929;3930;7065	3929;3930;7065
F1MM32;A0A3Q1N9Y5	F1MM32;A0A3Q1N9Y5	1;1	1;1	1;1	Sulfhydryl oxidase	QSOX1	tr|F1MM32|F1MM32_BOVIN Sulfhydryl oxidase OS=Bos taurus OX=9913 GN=QSOX1 PE=4 SV=3;tr|A0A3Q1N9Y5|A0A3Q1N9Y5_BOVIN Sulfhydryl oxidase OS=Bos taurus OX=9913 GN=QSOX1 PE=4 SV=1	2	1	1	1	0	1	0	1	0	1	3.5	3.5	3.5	67.02	608	608;791	0	6.7901		By MS/MS	0	3.5	2804900	0	2804900	0	0	0	2	2	THFSPSNIVLDFPSAGPGPWR				213	3378	TRUE	3705	6221	6102;6103	6103
Q3MHP2;Q2TA29;F2Z4D5;A0A452DHW3	Q3MHP2;Q2TA29;F2Z4D5;A0A452DHW3	6;5;5;4	6;5;5;4	6;5;5;4	Ras-related protein Rab-11B	RAB11B	sp|Q3MHP2|RB11B_BOVIN Ras-related protein Rab-11B OS=Bos taurus OX=9913 GN=RAB11B PE=2 SV=3;sp|Q2TA29|RB11A_BOVIN Ras-related protein Rab-11A OS=Bos taurus OX=9913 GN=RAB11A PE=2 SV=3;tr|F2Z4D5|F2Z4D5_BOVIN Ras-related protein Rab-11A OS=Bos taurus OX=9913	4	6	6	6	0	6	0	6	0	6	34.9	34.9	34.9	24.488	218	218;216;216;224	0	37.951		By MS/MS	0	34.9	35916000	0	35916000	0	0	0	6	6	AQIWDTAGQER;AVPTDEAR;GAVGALLVYDIAK;GTRDDEYDYLFK;NNLSFIETSALDSTNVEEAFK;VVLIGDSGVGK				618	286;380;1216;1440;2601;3890	True;True;True;True;True;True	311;410;1312;1552;2855;4275	423;543;2070;2408;4749;7124	404;518;1996;2325;4630;6999	404;518;1996;2325;4630;6999
Q3ZBG1	Q3ZBG1	3	3	3	RAB14 protein	RAB14	tr|Q3ZBG1|Q3ZBG1_BOVIN RAB14 protein OS=Bos taurus OX=9913 GN=RAB14 PE=1 SV=2	1	3	3	3	0	3	0	3	0	3	18.6	18.6	18.6	23.897	215	215	0	17.259		By MS/MS	0	18.6	8761300	0	8761300	0	0	0	3	3	STYNHLSSWLTDAR;TGENVEDAFLEAAKK;YIIIGDMGVGK				635	3246;3359;4010	True;True;True	3565;3686;4400	6026;6200;7318	5921;6081;7182	5921;6081;7182
Q3ZBD1;A0A3Q1LYE7;A1L528;A0A3Q1N147;G3MYN4;Q2HJH2;A0A3Q1MWA3	Q3ZBD1;A0A3Q1LYE7;A1L528;A0A3Q1N147;G3MYN4;Q2HJH2;A0A3Q1MWA3	3;3;3;3;2;2;2	3;3;3;3;2;2;2	2;2;2;2;1;1;1	RAB1A, member RAS oncogene family	RAB1A	tr|Q3ZBD1|Q3ZBD1_BOVIN RAB1A, member RAS oncogene family OS=Bos taurus OX=9913 GN=RAB1A PE=1 SV=1;tr|A0A3Q1LYE7|A0A3Q1LYE7_BOVIN RAB1A, member RAS oncogene family OS=Bos taurus OX=9913 GN=RAB1A PE=1 SV=1;tr|A1L528|A1L528_BOVIN RAB1A, member RAS oncogene fa	7	3	3	2	1	3	1	3	1	2	25.4	25.4	19.1	19.018	173	173;198;205;221;171;201;296	0	17.753	By matching	By MS/MS	9.8	25.4	14801000	790510	14011000	2781400	8479600	0	3	3	LLLIGDSGVGK;NATNVEQSFMTMAAEIK;QWLQEIDRYASENVNK				72	2176;2501;2823	True;True;True	2364;2744;3109	4042;4604;4605;5143	3950;4490;5022	3950;4490;5022
A0A3Q1MHX8;A0A3Q1MJU0;Q148J4;A0A3Q1M7J6	A0A3Q1MHX8;A0A3Q1MJU0;Q148J4;A0A3Q1M7J6	7;5;5;4	7;5;5;4	3;1;1;0	RAB2A, member RAS oncogene family	RAB2A	tr|A0A3Q1MHX8|A0A3Q1MHX8_BOVIN RAB2A, member RAS oncogene family OS=Bos taurus OX=9913 GN=RAB2A PE=1 SV=1;tr|A0A3Q1MJU0|A0A3Q1MJU0_BOVIN RAB2A, member RAS oncogene family OS=Bos taurus OX=9913 GN=RAB2A PE=4 SV=1;tr|Q148J4|Q148J4_BOVIN RAB2A, member RAS onc	4	7	7	3	0	7	0	7	0	3	40.9	40.9	21.7	22.47	203	203;185;189;193	0	77.654		By MS/MS	0	40.9	95671000	0	95671000	0	0	0	11	11	DTFNHLTTWLEDAR;EHGLIFMETSAK;GAAGALLVYDITR;GAAGALLVYDITRR;IQEGVFDINNEANGIK;LQIWDTAGQESFR;TASNVEEAFINTAK				167	718;848;1184;1185;1768;2260;3294	True;True;True;True;True;True;True	779;913;1277;1278;1916;1917;2462;3617	1236;1237;1471;1472;2023;2024;3139;3140;3141;4174;6102	1188;1189;1418;1419;1950;1951;3055;3056;3057;4082;5991	1189;1419;1950;1951;3055;4082;5991	32
E1BC58	E1BC58	5	1	1	RAB2B, member RAS oncogene family	RAB2B	tr|E1BC58|E1BC58_BOVIN RAB2B, member RAS oncogene family OS=Bos taurus OX=9913 GN=RAB2B PE=4 SV=1	1	5	1	1	0	5	0	1	0	1	24.5	6.5	6.5	24.167	216	216	0	6.8876		By MS/MS	0	24.5	1799300	0	1799300	0	0	0	1	1	EHGLIFMETSAK;GAAGALLVYDITR;GAAGALLVYDITRR;LQIWDTAGQESFR;TACNVEEAFINTAK				342	848;1184;1185;2260;3287	False;False;False;False;True	913;1277;1278;2462;3609	1471;1472;2023;2024;4174;6092	1418;1419;1950;1951;4082;5981	1419;1950;1951;4082;5981
Q58DS9;A0A3Q1N8E3;Q0IIG7;F1MNI4	Q58DS9;A0A3Q1N8E3;Q0IIG7;F1MNI4	3;3;2;2	3;3;2;2	3;3;2;2	Ras-related protein Rab-5C	RAB5C	sp|Q58DS9|RAB5C_BOVIN Ras-related protein Rab-5C OS=Bos taurus OX=9913 GN=RAB5C PE=2 SV=1;tr|A0A3Q1N8E3|A0A3Q1N8E3_BOVIN Ras-related protein Rab-5C OS=Bos taurus OX=9913 GN=RAB5C PE=1 SV=1;sp|Q0IIG7|RAB5A_BOVIN Ras-related protein Rab-5A OS=Bos taurus OX=9	4	3	3	3	0	3	0	3	0	3	18.5	18.5	18.5	23.466	216	216;228;215;215	0	18.347		By MS/MS	0	18.5	9521400	0	9521400	0	0	0	3	3	GAQAAIVVYDITNTDTFAR;LVLLGESAVGK;YHSLAPMYYR				212	1210;2352;4002	True;True;True	1306;2560;4390	2063;4308;7278	1989;4217;7147	1989;4217;7147
F1MJQ1;A0A3Q1M3K7;Q3T0F5;A0A3Q1M3F1;A0A3Q1LUM6	F1MJQ1;A0A3Q1M3K7;Q3T0F5;A0A3Q1M3F1;A0A3Q1LUM6	5;5;4;4;4	5;5;4;4;4	5;5;4;4;4	Ras-related protein Rab-7a	RAB7A	tr|F1MJQ1|F1MJQ1_BOVIN Ras-related protein Rab-7a OS=Bos taurus OX=9913 GN=RAB7A PE=1 SV=1;tr|A0A3Q1M3K7|A0A3Q1M3K7_BOVIN Ras-related protein Rab-7a OS=Bos taurus OX=9913 GN=RAB7A PE=1 SV=1;sp|Q3T0F5|RAB7A_BOVIN Ras-related protein Rab-7a OS=Bos taurus OX=	5	5	5	5	0	5	0	5	0	5	27.1	27.1	27.1	23.516	207	207;242;207;247;282	0	30.06		By MS/MS	0	27.1	20741000	0	20741000	0	0	0	5	5	ATIGADFLTK;EAINVEQAFQTIAR;FQSLGVAFYR;NNIPYFETSAK;VIILGDSGVGK				97	347;782;1116;2599;3681	True;True;True;True;True	375;845;1207;2853;4039	493;1339;1925;4747;6804	471;1285;1850;4628;6691	471;1285;1850;4628;6691
P62998;F1MNG3;A0A3Q1LXR2;A0A3Q1NEF8;A0A3Q1M7Y3;Q9TU25;A5PK69	P62998;F1MNG3;A0A3Q1LXR2;A0A3Q1NEF8;A0A3Q1M7Y3;Q9TU25	4;4;4;4;4;2;1	4;4;4;4;4;2;1	4;4;4;4;4;2;1	Ras-related C3 botulinum toxin substrate 1	RAC1	sp|P62998|RAC1_BOVIN Ras-related C3 botulinum toxin substrate 1 OS=Bos taurus OX=9913 GN=RAC1 PE=1 SV=1;tr|F1MNG3|F1MNG3_BOVIN Ras-related C3 botulinum toxin substrate 1 OS=Bos taurus OX=9913 GN=RAC1 PE=4 SV=2;tr|A0A3Q1LXR2|A0A3Q1LXR2_BOVIN Ras-related C3	7	4	4	4	0	4	0	4	0	4	26.6	26.6	26.6	21.45	192	192;192;211;257;276;192;192	0	25.498		By MS/MS	0	26.6	30110000	0	30110000	0	0	0	6	6	HHCPNTPIILVGTK;KLTPITYPQGLAMAK;LDLRDDKDTIEK;YLECSALTQR				70	1511;1920;2041;4020	True;True;True;True	1627;2077;2213;4410	2555;3364;3365;3633;3634;7329	2475;3277;3278;3537;3538;7192	2475;3277;3537;7192
Q3ZCK2	Q3ZCK2	3	3	2	RAS like proto-oncogene A	RALA	tr|Q3ZCK2|Q3ZCK2_BOVIN RAS like proto-oncogene A OS=Bos taurus OX=9913 GN=RALA PE=2 SV=1	1	3	3	2	0	3	0	3	0	2	17.5	17.5	12.1	23.54	206	206	0	19.373		By MS/MS	0	17.5	32009000	0	32009000	0	0	0	3	3	GQNSLALHK;TRADQWNVNYVETSAK;VIMVGSGGVGK				640	1392;3490;3687	True;True;True	1504;3831;4046	2343;6395;6812	2264;6274;6698	2264;6274;6698
P62833;P61223;A0A3Q1LTK0;A0A3Q1NCE9	P62833;P61223;A0A3Q1LTK0;A0A3Q1NCE9	3;3;3;2	3;3;3;2	3;3;3;2	Ras-related protein Rap-1A	RAP1A	sp|P62833|RAP1A_BOVIN Ras-related protein Rap-1A OS=Bos taurus OX=9913 GN=RAP1A PE=1 SV=1;sp|P61223|RAP1B_BOVIN Ras-related protein Rap-1b OS=Bos taurus OX=9913 GN=RAP1B PE=2 SV=1;tr|A0A3Q1LTK0|A0A3Q1LTK0_BOVIN Uncharacterized protein OS=Bos taurus OX=9913	4	3	3	3	0	3	0	3	0	3	12	12	12	20.987	184	184;184;184;139	0	18.317		By MS/MS	0	12	33325000	0	33325000	0	0	0	3	3	LVVLGSGGVGK;YDPTIEDSYR;YDPTIEDSYRK				49	2370;3967;3968	True;True;True	2580;4355;4356	4355;7239;7240	4260;7107;7108	4260;7107;7108
Q32LP2;A0A3Q1MS33	Q32LP2;A0A3Q1MS33	14;8	4;4	4;4	Radixin	RDX	sp|Q32LP2|RADI_BOVIN Radixin OS=Bos taurus OX=9913 GN=RDX PE=2 SV=1;tr|A0A3Q1MS33|A0A3Q1MS33_BOVIN Radixin OS=Bos taurus OX=9913 GN=RDX PE=1 SV=1	2	14	4	4	1	14	0	4	0	4	22.8	8.4	8.4	68.567	583	583;550	0	23.734	By matching	By MS/MS	1.5	22.8	10848000	0	10848000	0	0	0	4	4	AFAAQEDLEK;APDFVFYAPR;FVIKPIDKK;GMLREDSMMEYLK;IGFPWSEIR;IQNWHEEHR;KAPDFVFYAPR;KFVIKPIDK;NISFNDK;QLFDQVVK;QLQALSSELAQARDETK;QRIDEFEAM;RKPDTIEVQQMK;VTTMDAELEFAIQPNTTGK				611	93;259;1164;1355;1656;1777;1863;1884;2552;2765;2776;2796;2893;3862	True;False;False;True;False;True;False;False;False;False;True;False;False;False	99;278;1257;1457;1790;1926;2017;2038;2798;3044;3055;3077;3186;3187;4245	133;363;1999;2275;2873;2874;3152;3270;3296;4672;4673;5045;5063;5094;5420;5421;5422;7082	125;350;1926;2197;2795;3068;3185;3209;4557;4558;4929;4944;4975;5329;5330;5331;6958	125;350;1926;2197;2795;3068;3185;3209;4557;4929;4944;4975;5331;6958
Q762I5	Q762I5	1	1	1	Resistin	RETN	sp|Q762I5|RETN_BOVIN Resistin OS=Bos taurus OX=9913 GN=RETN PE=3 SV=1	1	1	1	1	0	1	0	1	0	1	12.8	12.8	12.8	11.469	109	109	0	7.3411		By MS/MS	0	12.8	5881600	0	5881600	0	0	0	1	1	IQEVTTSLVPGAVR				657	1770	TRUE	1919	3143	3059	3059
A0A3Q1LPV8	A0A3Q1LPV8	1	1	1	Regulator of G protein signaling like 1	RGSL1	tr|A0A3Q1LPV8|A0A3Q1LPV8_BOVIN Regulator of G protein signaling like 1 OS=Bos taurus OX=9913 GN=RGSL1 PE=4 SV=1	1	1	1	1	1	0	1	0	1	0	0.8	0.8	0.8	117.91	1008	1008	0.0050251	6.3934	By MS/MS		0.8	0	8921700	8921700	0	0	0	1	0	1	ADQWLLEK				37	60	TRUE	64	79	73	73
Q2T9S6;A0A3Q1M0T1	Q2T9S6;A0A3Q1M0T1	4;3	4;3	4;3	Ammonium transporter Rh type C	RHCG	sp|Q2T9S6|RHCG_BOVIN Ammonium transporter Rh type C OS=Bos taurus OX=9913 GN=RHCG PE=2 SV=2;tr|A0A3Q1M0T1|A0A3Q1M0T1_BOVIN Ammonium transporter Rh type C OS=Bos taurus OX=9913 GN=RHCG PE=3 SV=1	2	4	4	4	0	4	0	4	0	4	7.4	7.4	7.4	50.833	460	460;598	0	25.323		By MS/MS	0	7.4	95579000	0	95579000	0	0	0	7	7	LNWSPNMQGR;MIWNTNLR;SEDSSIKPPEP;STALRSEDSSIKPPEP				600	2235;2433;2999;3225	True;True;True;True	2435;2436;2655;3302;3543	4136;4137;4475;5603;5995;5996	4043;4044;4370;5510;5890;5891;5892	4043;4370;5510;5891
P61585;Q1RMJ6;Q3ZBW5	P61585;Q1RMJ6	7;5;1	7;5;1	7;5;1	Transforming protein RhoA	RHOA	sp|P61585|RHOA_BOVIN Transforming protein RhoA OS=Bos taurus OX=9913 GN=RHOA PE=1 SV=1;sp|Q1RMJ6|RHOC_BOVIN Rho-related GTP-binding protein RhoC OS=Bos taurus OX=9913 GN=RHOC PE=2 SV=1	3	7	7	7	0	7	0	7	0	7	34.2	34.2	34.2	21.768	193	193;193;196	0	44.076		By MS/MS	0	34.2	84228000	0	84228000	0	0	0	8	8	DLRNDEHTRR;EVFEMATR;HFCPNVPIILVGNKK;IGAFGYMECSAK;KLVIVGDGACGK;LVIVGDGACGK;TCLLIVFSK				549	663;994;1495;1651;1922;2349;3305	True;True;True;True;True;True;True	718;1073;1607;1784;2079;2557;3629	1140;1695;2482;2483;2867;3367;4304;6120	1096;1629;2394;2395;2788;3280;4213;6007	1096;1629;2394;2788;3280;4213;6007
Q1RMI2	Q1RMI2	1	1	1	Ras homolog family member G	RHOG	tr|Q1RMI2|Q1RMI2_BOVIN Ras homolog family member G OS=Bos taurus OX=9913 GN=RHOG PE=1 SV=1	1	1	1	1	0	1	0	1	0	1	9.9	9.9	9.9	21.28	191	191	0	9.6493		By MS/MS	0	9.9	3218700	0	3218700	0	0	0	0	0	TVNLNLWDTAGQEEYDRLR				578	3551	TRUE	3901	6562	6444	6444
Q2NKV1;P10152;A0A3Q1MIF5	Q2NKV1;P10152;A0A3Q1MIF5	1;1;1	1;1;1	1;1;1	Angiogenin, ribonuclease, RNase A family, 5	RNASE4	tr|Q2NKV1|Q2NKV1_BOVIN Angiogenin, ribonuclease, RNase A family, 5 OS=Bos taurus OX=9913 GN=RNASE4 PE=2 SV=1;sp|P10152|ANG1_BOVIN Angiogenin-1 OS=Bos taurus OX=9913 GN=ANG1 PE=1 SV=4;tr|A0A3Q1MIF5|A0A3Q1MIF5_BOVIN Ribonuclease A family member 4 OS=Bos taur	3	1	1	1	0	1	0	1	0	1	6.1	6.1	6.1	17.003	148	148;148;165	0.003413	6.5274		By MS/MS	0	6.1	2018900	0	2018900	0	0	0	1	1	SEFQITICK				171	3001	TRUE	3304	5605	5512	5512
P15467;Q58DP6	P15467;Q58DP6	2;2	2;2	2;2	Ribonuclease 4	RNASE4	sp|P15467|RNAS4_BOVIN Ribonuclease 4 OS=Bos taurus OX=9913 GN=RNASE4 PE=1 SV=4;tr|Q58DP6|Q58DP6_BOVIN Ribonuclease A family member 4 OS=Bos taurus OX=9913 GN=RNASE4 PE=2 SV=1	2	2	2	2	0	2	0	2	0	2	21	21	21	13.741	119	119;147	0	11.913		By MS/MS	0	21	1273200	0	1273200	0	0	0	2	2	RFNTFIHEDLWNIR;SICSTTNIQCK				528	2865;3065	True;True	3154;3373	5209;5735	5095;5635	5095;5635
Q3SZN8;H9GW43	Q3SZN8;H9GW43	2;1	2;1	2;1	Ribonuclease/angiogenin inhibitor 1	RNH1	tr|Q3SZN8|Q3SZN8_BOVIN Ribonuclease/angiogenin inhibitor 1 OS=Bos taurus OX=9913 GN=RNH1 PE=1 SV=1;tr|H9GW43|H9GW43_BOVIN Uncharacterized protein OS=Bos taurus OX=9913 GN=RNH1 PE=1 SV=2	2	2	2	2	0	2	0	2	0	2	5.5	5.5	5.5	48.85	456	456;253	0	12.196		By MS/MS	0	5.5	2051700	0	2051700	0	0	0	2	2	ELHLSDNPLGDAGLR;LDDCGLTEVR				627	889;2036	True;True	958;2207	1534;3624	1476;3528	1476;3528
Q28021;F1N319	Q28021;F1N319	1;1	1;1	1;1	Rho-associated protein kinase 2	ROCK2	sp|Q28021|ROCK2_BOVIN Rho-associated protein kinase 2 OS=Bos taurus OX=9913 GN=ROCK2 PE=1 SV=1;tr|F1N319|F1N319_BOVIN Rho-associated protein kinase OS=Bos taurus OX=9913 GN=ROCK2 PE=3 SV=3	2	1	1	1	1	0	1	0	1	0	0.7	0.7	0.7	160.8	1388	1388;1388	0.007837	6.0916	By MS/MS		0.7	0	114830000	114830000	0	0	0	1	0	1	KNEESQEIQK				453	1925	TRUE	2083	3371	3284	3284	113
G8JKV5;Q3T0U2	G8JKV5;Q3T0U2	1;1	1;1	1;1	60S ribosomal protein L14	RPL14	tr|G8JKV5|G8JKV5_BOVIN 60S ribosomal protein L14 OS=Bos taurus OX=9913 GN=RPL14 PE=4 SV=1;sp|Q3T0U2|RL14_BOVIN 60S ribosomal protein L14 OS=Bos taurus OX=9913 GN=RPL14 PE=2 SV=3	2	1	1	1	0	1	0	1	0	1	5.6	5.6	5.6	23.365	213	213;214	0	7.0281		By MS/MS	0	5.6	2130800	0	2130800	0	0	0	1	1	LVAIVDVIDQNR				496	2341	TRUE	2547	4294	4203	4203
Q5EAD6;E1BK63;A0A3Q1LST0	Q5EAD6;E1BK63;A0A3Q1LST0	2;2;2	2;2;2	2;2;2	60S ribosomal protein L15	RPL15	sp|Q5EAD6|RL15_BOVIN 60S ribosomal protein L15 OS=Bos taurus OX=9913 GN=RPL15 PE=2 SV=3;tr|E1BK63|E1BK63_BOVIN Ribosomal protein L15 OS=Bos taurus OX=9913 PE=3 SV=1;tr|A0A3Q1LST0|A0A3Q1LST0_BOVIN Ribosomal protein L15 OS=Bos taurus OX=9913 PE=3 SV=1	3	2	2	2	0	2	0	2	0	2	11.3	11.3	11.3	24.146	204	204;204;204	0	12.008		By MS/MS	0	11.3	3829100	0	3829100	0	0	0	2	2	SLQSVAEER;VLNSYWVGEDSTYK				46	3132;3739	True;True	3446;4103	5867;6891	5766;6778	5766;6778
P42899;F1MH76	P42899;F1MH76	1;1	1;1	1;1	60S acidic ribosomal protein P2	RPLP2	sp|P42899|RLA2_BOVIN 60S acidic ribosomal protein P2 OS=Bos taurus OX=9913 GN=RPLP2 PE=3 SV=1;tr|F1MH76|F1MH76_BOVIN Uncharacterized protein OS=Bos taurus OX=9913 PE=3 SV=2	2	1	1	1	0	1	0	1	0	1	10.4	10.4	10.4	11.702	115	115;130	0	6.8095		By MS/MS	0	10.4	1302100	0	1302100	0	0	0	1	1	NIEDVIAQGIGK				391	2540	TRUE	2785	4656	4542	4542
A0A3Q1MID4;Q5E988	A0A3Q1MID4;Q5E988	1;1	1;1	1;1	40S ribosomal protein S5	RPS5	tr|A0A3Q1MID4|A0A3Q1MID4_BOVIN 40S ribosomal protein S5 OS=Bos taurus OX=9913 GN=RPS5 PE=3 SV=1;sp|Q5E988|RS5_BOVIN 40S ribosomal protein S5 OS=Bos taurus OX=9913 GN=RPS5 PE=2 SV=3	2	1	1	1	1	0	1	0	1	0	19.3	19.3	19.3	19.304	171	171;204	0	8.0268	By MS/MS		19.3	0	3223800	3223800	0	0	0	1	0	1	HAFEIIHLLTGENPLQVLVNAIINSGPREDSTR				170	1488	TRUE	1600	2473	2386	2386
Q5E958;A0A3Q1LPB5	Q5E958;A0A3Q1LPB5	2;2	2;2	2;2	40S ribosomal protein S8	RPS8	sp|Q5E958|RS8_BOVIN 40S ribosomal protein S8 OS=Bos taurus OX=9913 GN=RPS8 PE=2 SV=3;tr|A0A3Q1LPB5|A0A3Q1LPB5_BOVIN 40S ribosomal protein S8 OS=Bos taurus OX=9913 GN=RPS8 PE=1 SV=1	2	2	2	2	0	2	0	2	0	2	12.5	12.5	12.5	24.205	208	208;257	0	11.359		By MS/MS	0	12.5	2156100	0	2156100	0	0	0	1	1	IIDVVYNASNNELVR;LTPEEEEILNK				35	1680;2335	True;True	1821;2541	2977;4287	2899;4196	2899;4196
A5PKL2;A0A3Q1LQ01;A0A3Q1MPZ9;Q2TBH2	A5PKL2;A0A3Q1LQ01;A0A3Q1MPZ9;Q2TBH2	2;2;1;1	2;2;1;1	2;2;1;1	RAS related 2	RRAS2	tr|A5PKL2|A5PKL2_BOVIN RAS related 2 OS=Bos taurus OX=9913 GN=RRAS2 PE=2 SV=1;tr|A0A3Q1LQ01|A0A3Q1LQ01_BOVIN RAS related 2 OS=Bos taurus OX=9913 GN=RRAS2 PE=4 SV=1;tr|A0A3Q1MPZ9|A0A3Q1MPZ9_BOVIN RAS related 2 OS=Bos taurus OX=9913 GN=RRAS2 PE=4 SV=1;tr|Q2T	4	2	2	2	0	2	0	2	0	2	11.3	11.3	11.3	23.399	204	204;204;188;218	0	11.951		By MS/MS	0	11.3	8286300	0	8286300	0	0	0	2	2	LVVVGGGGVGK;QVTQEEGQQLAR				39	2375;2816	True;True	2586;3101	4373;5133	4273;5012	4273;5012
E1BJG2;A0A3Q1MNM0	E1BJG2;A0A3Q1MNM0	2;1	2;1	2;1	Radial spoke head 6 homolog A	RSPH6A	tr|E1BJG2|E1BJG2_BOVIN Radial spoke head 6 homolog A OS=Bos taurus OX=9913 GN=RSPH6A PE=4 SV=3;tr|A0A3Q1MNM0|A0A3Q1MNM0_BOVIN Radial spoke head 6 homolog A OS=Bos taurus OX=9913 GN=RSPH6A PE=4 SV=1	2	2	2	2	0	2	0	2	0	2	4.4	4.4	4.4	79.768	704	704;444	0	16.651		By MS/MS	0	4.4	6869500	0	6869500	0	0	0	2	2	ILNQRPEDPLFLLESLNR;LPHVTPIQIVQAR				358	1730;2239	True;True	1876;2440	3088;4148	3004;4056	3004;4056
P60902	P60902	4	4	4	Protein S100-A10	S100A10	sp|P60902|S10AA_BOVIN Protein S100-A10 OS=Bos taurus OX=9913 GN=S100A10 PE=1 SV=2	1	4	4	4	0	4	0	4	0	4	53.6	53.6	53.6	11.203	97	97	0	27.254		By MS/MS	0	53.6	53802000	0	53802000	0	0	0	4	4	DLDQCRDGK;EDLRVLMEK;EFPGFLENQKDPLAVDK;PSQMEHAMETMMFTFHK				547	641;807;816;2711	True;True;True;True	696;870;881;2979;2980	1104;1424;1435;4939;4940	1062;1371;1382;4813;4814	1062;1371;1382;4814
F1MX83;A0A3Q1MFC3	F1MX83;A0A3Q1MFC3	2;2	2;2	2;2	Protein S100	S100A11	tr|F1MX83|F1MX83_BOVIN Protein S100 OS=Bos taurus OX=9913 GN=S100A11 PE=1 SV=3;tr|A0A3Q1MFC3|A0A3Q1MFC3_BOVIN Protein S100 OS=Bos taurus OX=9913 GN=S100A11 PE=1 SV=1	2	2	2	2	0	2	0	2	0	2	7.9	7.9	7.9	13.724	126	126;142	0	11.727		By MS/MS	0	7.9	21271000	0	21271000	0	0	0	2	2	DPGVLDR;NQKDPGVLDR				151	688;2618	True;True	748;2875	1179;4777	1134;4655	1134;4655
Q3MHP3	Q3MHP3	3	3	3	Protein S100-A14	S100A14	sp|Q3MHP3|S10AE_BOVIN Protein S100-A14 OS=Bos taurus OX=9913 GN=S100A14 PE=3 SV=1	1	3	3	3	0	3	0	3	0	3	31.7	31.7	31.7	11.41	104	104	0	25.348		By MS/MS	0	31.7	18339000	0	18339000	0	0	0	3	3	AIETLIK;NFHQYSVEGGK;SANAEDAQELSDVER				619	153;2522;2959	True;True;True	162;2766;3257	213;4636;5541	203;4522;5450	203;4522;5450
Q0VCM0	Q0VCM0	3	3	3	Protein S100-A16	S100A16	sp|Q0VCM0|S10AG_BOVIN Protein S100-A16 OS=Bos taurus OX=9913 GN=S100A16 PE=3 SV=1	1	3	3	3	0	3	0	3	0	3	33	33	33	11.776	103	103	0	18.478		By MS/MS	0	33	16135000	0	16135000	0	0	0	3	3	ADSYTELEK;ELNHMLTDTGNRK;LIQNLDANHDGR				572	64;897;2131	True;True;True	68;966;2314	84;1542;3911	78;1484;3824	78;1484;3824
P10462	P10462	3	3	3	Protein S100-A2	S100A2	sp|P10462|S10A2_BOVIN Protein S100-A2 OS=Bos taurus OX=9913 GN=S100A2 PE=1 SV=1	1	3	3	3	1	3	1	3	1	3	44.3	44.3	44.3	10.893	97	97	0	98.053	By matching	By MS/MS	17.5	44.3	90581000	851560	89729000	567110	53780000	0	5	5	ELPSFVGEKVDEEGLK;SSPLEQALAVMVATFHK;YSGQEGDKFK				522	902;3214;4063	True;True;True	971;3532;4461	1548;1549;5978;5979;5980;7442	1489;1490;5875;5876;7295	1490;5875;7295
P35466	P35466	1	1	1	Protein S100-A4	S100A4	sp|P35466|S10A4_BOVIN Protein S100-A4 OS=Bos taurus OX=9913 GN=S100A4 PE=1 SV=2	1	1	1	1	0	1	0	1	0	1	10.9	10.9	10.9	11.807	101	101	0.0092593	6.0468		By MS/MS	0	10.9	9999600	0	9999600	0	0	0	1	1	ALDVMVSTFHK				541	181	TRUE	195	255	243	243
Q32L50	Q32L50	5	5	5	Somatomedin-B and thrombospondin type-1 domain-containing protein	SBSPON	sp|Q32L50|SBSPO_BOVIN Somatomedin-B and thrombospondin type-1 domain-containing protein OS=Bos taurus OX=9913 GN=SBSPON PE=2 SV=2	1	5	5	5	0	5	0	5	0	5	35.6	35.6	35.6	29.31	264	264	0	42.83		By MS/MS	0	35.6	38562000	0	38562000	0	0	0	6	6	AGCLEYATPQGEDCGHAFVPAFITTSAFNK;EGYTVCVDCQPPAMNSVSLR;LTGDCCFDYAR;RVEQCSCPAVHSFIFI;TESLTHHCALENRPLTR				605	118;845;2331;2929;3329	True;True;True;True;True	127;910;2537;3225;3653	172;1468;4282;5498;6159;6160	164;1415;4191;5405;6041;6042	164;1415;4191;5405;6041
Q58DF6	Q58DF6	1	1	1	Secretory carrier-associated membrane protein 4	SCAMP4	sp|Q58DF6|SCAM4_BOVIN Secretory carrier-associated membrane protein 4 OS=Bos taurus OX=9913 GN=SCAMP4 PE=2 SV=1	1	1	1	1	0	1	0	1	0	1	4.8	4.8	4.8	25.595	230	230	0	6.9725		By MS/MS	0	4.8	4443800	0	4443800	0	0	0	1	1	AQTEWSTGTWR				644	292	TRUE	317	429	410	410
Q3T067;F1MX05	Q3T067;F1MX05	1;1	1;1	1;1	Saccharopine dehydrogenase-like oxidoreductase	SCCPDH	sp|Q3T067|SCPDL_BOVIN Saccharopine dehydrogenase-like oxidoreductase OS=Bos taurus OX=9913 GN=SCCPDH PE=2 SV=1;tr|F1MX05|F1MX05_BOVIN Saccharopine dehydrogenase-like oxidoreductase OS=Bos taurus OX=9913 GN=SCCPDH PE=4 SV=2	2	1	1	1	0	1	0	1	0	1	2.6	2.6	2.6	47.319	429	429;429	0.0092166	6.0259		By MS/MS	0	2.6	1814800	0	1814800	0	0	0	1	1	TSHLPWAVAGR				440	3505	TRUE	3848	6431	6310	6310
E1BM95	E1BM95	1	1	1	Sodium channel and clathrin linker 1	SCLT1	tr|E1BM95|E1BM95_BOVIN Sodium channel and clathrin linker 1 OS=Bos taurus OX=9913 GN=SCLT1 PE=4 SV=3	1	1	1	1	0	1	0	1	0	1	2.1	2.1	2.1	82.607	701	701	0	6.7353		By MS/MS	0	2.1	14706000	0	14706000	0	0	0	1	1	ARNSMQLLEEANLQK				365	305	TRUE	332	446	427	427	99;245
F6QH17;A0A3Q1MAP8	F6QH17	8;1	8;1	8;1	Syndecan binding protein	SDCBP	tr|F6QH17|F6QH17_BOVIN Syndecan binding protein OS=Bos taurus OX=9913 GN=SDCBP PE=4 SV=1	2	8	8	8	0	8	0	8	0	8	45.6	45.6	45.6	38.58	360	360;228	0	86.619		By MS/MS	0	45.6	84079000	0	84079000	0	0	0	10	10	ANMALVPGAPSQGQVVARPSSMNHMVAPITGGDIGIR;FGDQVLQINGENCAGWSSDR;LYPELSQYMGLSLNEEEIR;NGLLTEHNICEVNGQNVIGLK;PSSMNHMVAPITGGDIGIR;SIDNGIFVQLVQANSPSSLVGLR;SLMDHTIPEV;VIQAQTAFSANPANPAILSEASAPVSQDGNLYPK				464	251;1053;2392;2528;2712;3067;3123;3693	True;True;True;True;True;True;True;True	270;1138;2609;2772;2773;2981;3375;3435;4056	351;1833;4417;4418;4642;4643;4941;5737;5849;6824	338;1763;4316;4317;4528;4529;4815;5637;5748;6711	338;1763;4316;4528;4815;5637;5748;6711	116;117
P34955;CON__P34955	P34955;CON__P34955	23;23	23;23	23;23	Alpha-1-antiproteinase	SERPINA1	sp|P34955|A1AT_BOVIN Alpha-1-antiproteinase OS=Bos taurus OX=9913 GN=SERPINA1 PE=1 SV=1;	2	23	23	23	20	17	20	17	20	17	43.8	43.8	43.8	46.103	416	416;416	0	323.31	By MS/MS	By MS/MS	38.9	38	2890900000	2484900000	406010000	384310000	40009000	33	19	52	AALTIDEK;DFHVDEQTTVK;GKWEKPFEMK;GNTHTEILK;HTTERDFHVDEQTTVK;HTTERDFHVDEQTTVKVPMMNR;INDYVEK;KKINDYVEK;KYASSANLHLPK;LGMFDLHYCDK;LNNELLAK;LQQLEDK;LQQLEDKLNNELLAK;LSISETYDLK;LVDTFLEDVK;NLYHSEAFSINFR;NLYHSEAFSINFRDAEEAK;NLYHSEAFSINFRDAEEAKK;SPLFVGK;SVLGDVGITEVFSDR;SVLGDVGITEVFSDRADLSGITK;VLDPNTVFALVNYISFK;YASSANLHLPK			+	306	13;588;1328;1369;1565;1566;1741;1908;1967;2091;2225;2267;2268;2312;2343;2585;2586;2587;3168;3254;3255;3715;3960	True;True;True;True;True;True;True;True;True;True;True;True;True;True;True;True;True;True;True;True;True;True;True	13;640;1427;1428;1471;1691;1692;1888;2064;2128;2268;2269;2423;2469;2470;2516;2550;2836;2837;2838;3482;3573;3574;4078;4346	17;18;1029;2216;2217;2292;2293;2732;2733;2734;2735;2736;3102;3103;3349;3350;3507;3508;3509;3510;3842;3843;3844;3845;3846;4123;4124;4185;4186;4187;4188;4189;4250;4297;4720;4721;4722;4723;4724;4725;5911;5912;6038;6039;6040;6041;6042;6043;6044;6851;6852;6853;6854;7225;7226;7227;7228	16;17;990;2138;2139;2214;2215;2650;2651;2652;2653;2654;3018;3019;3262;3263;3420;3421;3422;3423;3756;3757;3758;3759;3760;4030;4031;4093;4094;4095;4096;4097;4157;4206;4605;4606;4607;4608;4609;5808;5809;5932;5933;5934;5935;5936;6738;6739;6740;6741;7095;7096	17;990;2139;2214;2653;2654;3019;3263;3423;3758;4031;4093;4097;4157;4206;4606;4608;4609;5809;5933;5935;6741;7096
A2I7M9;Q9TTE1;A0A452DJK6;A0A0A0MP88;CON__Q9TTE1;A0A3Q1N535	A2I7M9;Q9TTE1;A0A452DJK6;A0A0A0MP88;CON__Q9TTE1;A0A3Q1N535	14;13;13;12;12;12	14;13;13;12;12;12	6;6;6;6;6;6	Serpin A3-2	SERPINA3-2	sp|A2I7M9|SPA32_BOVIN Serpin A3-2 OS=Bos taurus OX=9913 GN=SERPINA3-2 PE=3 SV=1;sp|Q9TTE1|SPA31_BOVIN Serpin A3-1 OS=Bos taurus OX=9913 GN=SERPINA3-1 PE=1 SV=3;tr|A0A452DJK6|A0A452DJK6_BOVIN Serpin A3-1 OS=Bos taurus OX=9913 GN=SERPINA3-1 PE=3 SV=1;tr|A0A0	6	14	14	6	14	5	14	5	6	1	43.6	43.6	26.5	46.236	411	411;411;470;400;411;459	0	323.31	By MS/MS	By MS/MS	43.6	12.4	2173400000	2.103e+09	70416000	745450000	26056000	25	4	29	DTQSIIFLGK;EIHHSFQHLLQALNQPSNQLQLSVGNAMFVQEELK;FIEDAQVLYSSEAFPTNFR;GSTLTEILEGLK;IHELYLPK;LLDKFIEDAQVLYSSEAFPTNFRDSEAAR;NVILSPLSVSIALAFLSLGAR;QLALKNPNK;RIHELYLPK;RVDGHTLASSNTDFAFSLYK;TELVLVNYIYFK;TQGKIEELFK;VDGHTLASSNTDFAFSLYK;VNRPFLIAVVLK			+	251	731;857;1066;1425;1670;2156;2668;2761;2886;2927;3326;3484;3608;3773	True;True;True;True;True;True;True;True;True;True;True;True;True;True	792;924;1151;1537;1811;2343;2928;3039;3040;3179;3223;3650;3825;3962;4142	1264;1265;1487;1848;1849;2386;2387;2967;4007;4867;5038;5039;5409;5410;5411;5412;5490;5491;5492;5493;5494;5495;6155;6156;6382;6383;6669;6670;6671;6943	1216;1433;1777;1778;2305;2306;2889;3919;4744;4922;4923;5317;5318;5319;5320;5397;5398;5399;5400;5401;5402;6036;6037;6038;6263;6264;6553;6554;6826	1216;1433;1778;2306;2889;3919;4744;4922;5319;5399;6036;6264;6554;6826	47
Q3ZEJ6;CON__A2I7N0;A2I7N0	Q3ZEJ6;CON__A2I7N0;A2I7N0	13;12;12	2;2;2	0;0;0	Serpin A3-3	SERPINA3-3	sp|Q3ZEJ6|SPA33_BOVIN Serpin A3-3 OS=Bos taurus OX=9913 GN=SERPINA3-3 PE=1 SV=2;;sp|A2I7N0|SPA34_BOVIN Serpin A3-4 OS=Bos taurus OX=9913 GN=SERPINA3-4 PE=3 SV=1	3	13	2	0	12	6	2	1	0	0	33.8	7.5	0	46.326	411	411;411;411	0	42.359	By MS/MS	By MS/MS	32.1	15.8	101330000	99166000	2158800	97952000	2158800	3	1	4	DTQSIIFLGK;IHELYLPK;LLDKFIEDAR;MQDLEAK;NVMFSPLSVSMALAFLSLGAR;QLALKNPNK;RIHELYLPK;RVDGHTLASSNTDFAFSLYK;TELVLVNYVYFK;TQGKIEELFK;VDGHTLASSNTDFAFSLYK;VLYSSEAFPTNFRDPEAAK;VNRPFLIAVVLK			+	642	731;1670;2157;2455;2672;2761;2886;2927;3327;3484;3608;3760;3773	False;False;False;False;False;False;False;False;True;False;False;True;False	792;1811;2344;2683;2932;2933;3039;3040;3179;3223;3651;3825;3962;4125;4142	1264;1265;2967;4008;4528;4873;4874;4875;5038;5039;5409;5410;5411;5412;5490;5491;5492;5493;5494;5495;6157;6382;6383;6669;6670;6671;6921;6922;6923;6943	1216;2889;3920;4418;4749;4750;4751;4922;4923;5317;5318;5319;5320;5397;5398;5399;5400;5401;5402;6039;6263;6264;6553;6554;6804;6805;6806;6826	1216;2889;3920;4418;4751;4922;5319;5399;6039;6264;6554;6806;6826
G3N1U4;A0A452DJA9	G3N1U4;A0A452DJA9	14;12	2;2	2;2	Serpin A3-3	SERPINA3-3	tr|G3N1U4|G3N1U4_BOVIN Serpin A3-3 OS=Bos taurus OX=9913 GN=SERPINA3-3 PE=1 SV=1;tr|A0A452DJA9|A0A452DJA9_BOVIN Serpin A3-3 OS=Bos taurus OX=9913 GN=SERPINA3-3 PE=1 SV=1	2	14	2	2	13	5	2	0	2	0	31.6	4.9	4.9	46.156	411	411;400	0	12.326	By MS/MS	By matching	29.9	11.2	22641000	22641000	0	0	0	2	0	2	DTQSIIFLGK;IHELYLPK;KTQGKIEELFK;LLDKFIEDAR;MQDLEAK;NVMFSPLSVSMALAFLSLGAR;QLALKNPNK;RIHELYLPK;RVDGHTLASSNTDFAFSLYK;SLINDYVKK;TQGKIEELFK;TVLVLVNYIYFK;VDGHTLASSNTDFAFSLYK;VNRPFLIAVVLK				479	731;1670;1950;2157;2455;2672;2761;2886;2927;3115;3484;3547;3608;3773	False;False;True;False;False;False;False;False;False;True;False;False;False;False	792;1811;2110;2344;2683;2932;2933;3039;3040;3179;3223;3427;3825;3894;3962;4142	1264;1265;2967;3435;4008;4528;4873;4874;4875;5038;5039;5409;5410;5411;5412;5490;5491;5492;5493;5494;5495;5835;6382;6383;6491;6669;6670;6671;6943	1216;2889;3347;3920;4418;4749;4750;4751;4922;4923;5317;5318;5319;5320;5397;5398;5399;5400;5401;5402;5735;6263;6264;6371;6553;6554;6826	1216;2889;3347;3920;4418;4751;4922;5319;5399;5735;6264;6371;6554;6826
CON__A2I7N1;A2I7N1	CON__A2I7N1;A2I7N1	14;14	8;8	2;2	Serpin A3-5	SERPINA3-5	;sp|A2I7N1|SPA35_BOVIN Serpin A3-5 OS=Bos taurus OX=9913 GN=SERPINA3-5 PE=3 SV=1	2	14	8	2	13	4	7	2	2	1	36.7	24.6	5.1	46.397	411	411;411	0	245.75	By MS/MS	By MS/MS	35	11.4	225570000	206450000	19116000	60560000	5046600	11	1	12	DTQSIIFLGK;HTEQAEFHVSK;IHELYLPK;LLDKFIEDAR;MQDLEAK;NVMFSPLSVSMALAFLSLGAR;QLALKNPNK;RIHELYLPK;RRVDSHTLASSNTDFAFSLYK;RVDSHTLASSNTDFAFSLYK;TQGKIEELFK;TVEVPMMTLDLETPYFRDK;TVLVLVNYIYFK;VNRPFLIAVVLK			+	252	731;1560;1670;2157;2455;2672;2761;2886;2911;2928;3484;3540;3547;3773	False;True;False;True;True;True;False;False;True;True;False;True;True;False	792;1683;1811;2344;2683;2932;2933;3039;3040;3179;3207;3224;3825;3886;3887;3894;4142	1264;1265;2719;2967;4008;4528;4873;4874;4875;5038;5039;5409;5410;5411;5412;5469;5470;5496;5497;6382;6383;6481;6482;6491;6943	1216;2637;2889;3920;4418;4749;4750;4751;4922;4923;5317;5318;5319;5320;5377;5403;5404;6263;6264;6360;6361;6371;6826	1216;2637;2889;3920;4418;4751;4922;5319;5377;5404;6264;6360;6371;6826
A0A0A0MP92;CON__A2I7N3;A2I7N3;A0A3Q1MGP2;CON__ENSEMBL:ENSBTAP00000038329	A0A0A0MP92;CON__A2I7N3;A2I7N3	11;9;9;5;1	3;2;2;0;0	2;1;1;0;0	Serpin A3-7	SERPINA3-7	tr|A0A0A0MP92|A0A0A0MP92_BOVIN Serpin A3-7 OS=Bos taurus OX=9913 GN=SERPINA3-7 PE=1 SV=1;;sp|A2I7N3|SPA37_BOVIN Serpin A3-7 OS=Bos taurus OX=9913 GN=SERPINA3-7 PE=3 SV=1	5	11	3	2	10	5	3	1	2	1	31.7	8.4	6	47.015	417	417;417;417;390;80	0	19.859	By MS/MS	By MS/MS	30	11.8	303570000	297050000	6525900	212650000	5027100	4	1	5	DAEAFYASEVLSTNFK;DAEAFYASEVLSTNFKDSEAAVK;DILSQLGIKK;ETQSIIFLGK;FSISSHYQLK;IFTSDADFSGITDDHK;LAVSHVIHK;LFNDLDVLTNLILLNYIFFK;LINEYVK;MQDLEAK;TPFNPNHTYESEFHVSQNER			+	1	552;553;626;976;1135;1645;2017;2065;2128;2455;3466	False;False;False;False;True;True;True;False;False;False;False	600;601;679;680;1052;1227;1228;1778;2183;2239;2311;2683;3805	879;880;881;882;1082;1083;1084;1085;1664;1949;1950;2854;3580;3581;3666;3906;3907;4528;6355;6356	852;853;854;1042;1043;1044;1599;1875;1876;2777;3488;3489;3571;3819;3820;4418;6235;6236;6237	852;854;1044;1599;1875;2777;3488;3571;3819;4418;6237	175
G8JKW7	G8JKW7	12	2	2	Serpin A3-7	SERPINA3-7	tr|G8JKW7|G8JKW7_BOVIN Serpin A3-7 OS=Bos taurus OX=9913 GN=SERPINA3-7 PE=3 SV=2	1	12	2	2	11	5	2	0	2	0	29.4	3.9	3.9	46.575	415	415	0	14.827	By MS/MS	By matching	27.7	11.8	82872000	82872000	0	0	0	4	0	4	DAEAFYASEVLSTNFK;DAEAFYASEVLSTNFKDSEAAVK;DTQSIIFLGK;FDRPFLIAIALK;HTEQAEFHVSK;IHELYLPK;LFNDLDVLTNLILLNYIFFK;LINEYVK;MQDLEAK;RIHELYLPK;TTVRFDRPFLIAIALK;TVEVPMMTLDLETPYFRDK				497	552;553;731;1040;1560;1670;2065;2128;2455;2886;3538;3540	False;False;False;True;False;False;False;False;False;False;True;False	600;601;792;1124;1683;1811;2239;2311;2683;3179;3884;3886;3887	879;880;881;882;1264;1265;1813;1814;2719;2967;3666;3906;3907;4528;5409;5410;5411;5412;6478;6479;6481;6482	852;853;854;1216;1743;1744;2637;2889;3571;3819;3820;4418;5317;5318;5319;5320;6357;6358;6360;6361	852;854;1216;1744;2637;2889;3571;3819;4418;5319;6358;6360
A6QPQ2;A0A0A0MP89	A6QPQ2;A0A0A0MP89	8;7	5;5	5;5	Serpin A3-8	SERPINA3-8	sp|A6QPQ2|SPA38_BOVIN Serpin A3-8 OS=Bos taurus OX=9913 GN=SERPINA3-8 PE=2 SV=1;tr|A0A0A0MP89|A0A0A0MP89_BOVIN Serpin A3-8 OS=Bos taurus OX=9913 GN=SERPINA3-8 PE=3 SV=2	2	8	5	5	7	2	5	0	5	0	21.1	14.8	14.8	46.963	418	418;429	0	30.768	By MS/MS	By matching	19.4	4.1	46956000	46956000	0	0	0	5	0	5	DILSQLEIKK;DTQSIIFLGK;GIHELNLPR;LIPEMLTR;MQDLEAK;QLALKNPNK;VFTQEADLSGITDDHELEVSQVVHK;VILVNYIYFK				270	625;731;1300;2130;2455;2761;3646;3685	True;False;True;True;False;False;True;True	678;792;1398;2313;2683;3039;3040;4004;4044	1081;1264;1265;2175;2176;3910;4528;5038;5039;6729;6810	1041;1216;2098;2099;3823;4418;4922;4923;6608;6696	1041;1216;2098;3823;4418;4922;6608;6696
A0A452DHZ3;Q9N2I2;CON__Q9N2I2;A0A3Q1LP66;A0A3Q1MRW0	A0A452DHZ3;Q9N2I2;CON__Q9N2I2;A0A3Q1LP66	9;9;9;6;3	9;9;9;6;3	9;9;9;6;3	Plasma serine protease inhibitor	SERPINA5	tr|A0A452DHZ3|A0A452DHZ3_BOVIN Plasma serine protease inhibitor OS=Bos taurus OX=9913 GN=SERPINA5 PE=3 SV=1;sp|Q9N2I2|IPSP_BOVIN Plasma serine protease inhibitor OS=Bos taurus OX=9913 GN=SERPINA5 PE=1 SV=1;;tr|A0A3Q1LP66|A0A3Q1LP66_BOVIN Plasma serine prot	5	9	9	9	1	9	1	9	1	9	30.1	30.1	30.1	43.567	389	389;404;404;369;333	0	61.484	By matching	By MS/MS	6.4	30.1	43892000	1119100	42773000	384170	13214000	0	10	10	AQILEGLGIGPGEGSEEELHSASQR;DFVFDLYR;EGEMEQVENGLK;HILFLGK;LPIQEAFLGAMR;QQDQFYYLLDR;STHEQDFYVTPETVVR;TLYLADTFPTNFEDPEGAK;VSEMVHK			+	225	284;592;828;1517;2241;2784;3230;3445;3817	True;True;True;True;True;True;True;True;True	309;644;893;1633;2442;3064;3548;3778;4192	420;421;1034;1448;2567;4150;5077;6003;6317;7012	402;995;996;1395;2488;4058;4959;5899;6197;6891	402;995;1395;2488;4058;4959;5899;6197;6891	41
A0A3Q1NJR8;P41361;CON__P41361;F1MSZ6;A0A3Q1MS55	A0A3Q1NJR8;P41361;CON__P41361;F1MSZ6;A0A3Q1MS55	16;15;15;12;12	16;15;15;12;12	16;15;15;12;12	Antithrombin-III	SERPINC1	tr|A0A3Q1NJR8|A0A3Q1NJR8_BOVIN Antithrombin-III OS=Bos taurus OX=9913 GN=SERPINC1 PE=3 SV=1;sp|P41361|ANT3_BOVIN Antithrombin-III OS=Bos taurus OX=9913 GN=SERPINC1 PE=1 SV=2;;tr|F1MSZ6|F1MSZ6_BOVIN Antithrombin-III OS=Bos taurus OX=9913 GN=SERPINC1 PE=3 SV	5	16	16	16	15	13	15	13	15	13	41.5	41.5	41.5	60.068	530	530;465;465;429;494	0	142.58	By MS/MS	By MS/MS	39.6	30.2	362240000	267660000	94587000	41562000	12493000	16	10	26	ADGESCSVLMMYQESK;AFLEVNEEGSEAAASTVISIAGR;ANRPFLVLIR;ANSHFATAFYQHLADSK;DIPVNPMCIYR;EQLQDMGLEDLFSPEK;EVALNTIIFMGR;FRIEDSFSVK;ITDVIPPQAINEFTVLVLVNTIYFK;LQPLDFKGNAEQSR;QLMEVFKFDTISEK;SDLYVSDAFHK;SLNSDRVTFK;SRLPGIVAEGR;SSELVSANR;TSDQIHFFFAK			+	218	48;104;254;256;628;943;985;1123;1821;2265;2773;2990;3127;3194;3204;3501	True;True;True;True;True;True;True;True;True;True;True;True;True;True;True;True	49;111;273;275;683;1018;1064;1215;1975;2467;3052;3292;3441;3510;3522;3844	60;61;62;63;155;354;355;356;358;359;360;1089;1090;1618;1619;1686;1935;1936;3215;4182;4183;5055;5056;5057;5058;5589;5590;5591;5861;5954;5955;5967;5968;6412;6413;6414;6415	57;58;147;341;342;343;345;346;347;1048;1555;1620;1861;1862;3131;4090;4091;4938;4939;5497;5498;5760;5850;5863;5864;6291;6292;6293	58;147;342;347;1048;1555;1620;1862;3131;4091;4938;5497;5760;5850;5863;6293
A0A3Q1MAK6;CON__ENSEMBL:ENSBTAP00000018574;F6R4P6	A0A3Q1MAK6;CON__ENSEMBL:ENSBTAP00000018574;F6R4P6	1;1;1	1;1;1	1;1;1	Serpin family D member 1	SERPIND1	tr|A0A3Q1MAK6|A0A3Q1MAK6_BOVIN Serpin family D member 1 OS=Bos taurus OX=9913 GN=SERPIND1 PE=3 SV=1;;tr|F6R4P6|F6R4P6_BOVIN Serpin family D member 1 OS=Bos taurus OX=9913 GN=SERPIND1 PE=3 SV=1	3	1	1	1	0	1	0	1	0	1	2.3	2.3	2.3	54.074	488	488;496;566	1	-2		By MS/MS	0	2.3	2072900	0	2072900	0	0	0	1	1	EVVKVPMMQTK	+		+	133	1014	TRUE	1094	1719	1656	1656
Q8HZY1;A0A3Q1NAJ0	Q8HZY1	4;1	4;1	4;1	Serine protease inhibitor clade E member 2	SERPINE2	tr|Q8HZY1|Q8HZY1_BOVIN Serine protease inhibitor clade E member 2 OS=Bos taurus OX=9913 GN=SERPINE2 PE=2 SV=1	2	4	4	4	0	4	0	4	0	4	10.8	10.8	10.8	43.877	397	397;378	0	24.27		By MS/MS	0	10.8	23510000	0	23510000	0	0	0	4	4	AKIEVSEDGTK;DVFQCEVR;FTAVAQTDLKEPLK;LVLVNAVYFK				661	172;742;1148;2353	True;True;True;True	185;804;1241;2561	242;1280;1969;4309	230;1229;1896;4218	230;1229;1896;4218
P28800;CON__P28800	P28800;CON__P28800	7;7	7;7	7;7	Alpha-2-antiplasmin	SERPINF2	sp|P28800|A2AP_BOVIN Alpha-2-antiplasmin OS=Bos taurus OX=9913 GN=SERPINF2 PE=1 SV=2;	2	7	7	7	7	2	7	2	7	2	21.7	21.7	21.7	54.71	492	492;492	0	51.82	By MS/MS	By matching	21.7	4.3	89563000	86647000	2915900	17369000	1325700	9	0	9	EVLHADSGPCLPHLLSR;GEDLANINR;GFPIKEDFLEQSEQLFGAK;LSPTPEQTRR;LVVSSVQHQSALELSEAGVQAAAATSTAMSR;NPNPGAQPERK;SKFDPNLTQR			+	305	999;1242;1260;2321;2372;2603;3087	True;True;True;True;True;True;True	1078;1340;1358;2525;2582;2857;3398	1701;2105;2127;4264;4265;4357;4752;4753;4754;4755;5773;5774	1635;2029;2050;4172;4173;4262;4633;4634;5672	1635;2029;2050;4173;4262;4633;5672
Q3ZCL8	Q3ZCL8	1	1	1	SH3 domain-binding glutamic acid-rich-like protein 3	SH3BGRL3	sp|Q3ZCL8|SH3L3_BOVIN SH3 domain-binding glutamic acid-rich-like protein 3 OS=Bos taurus OX=9913 GN=SH3BGRL3 PE=3 SV=1	1	1	1	1	0	1	0	1	0	1	10.8	10.8	10.8	10.438	93	93	0.0079872	6.1632		By MS/MS	0	10.8	5288800	0	5288800	0	0	0	1	1	VYSTSVTGSR				641	3915	TRUE	4300	7163	7035	7035
A0A3Q1LSK1;F1MS08	A0A3Q1LSK1;F1MS08	5;5	5;5	5;5	Solute carrier family 12 member 2	SLC12A2	tr|A0A3Q1LSK1|A0A3Q1LSK1_BOVIN Solute carrier family 12 member 2 OS=Bos taurus OX=9913 GN=SLC12A2 PE=4 SV=1;tr|F1MS08|F1MS08_BOVIN Solute carrier family 12 member 2 OS=Bos taurus OX=9913 GN=SLC12A2 PE=4 SV=2	2	5	5	5	0	5	0	5	0	5	6.2	6.2	6.2	128.92	1188	1188;1201	0	34.637		By MS/MS	0	6.2	14567000	0	14567000	0	0	0	5	5	DLPPILLVR;EGAQYLMQAAGLGR;EHSNTANIIVMSLPVAR;FQVDLVSENAGR;LQEGLDISHLQGQEELLSSQEK				44	658;824;851;1118;2253	True;True;True;True;True	713;889;916;1210;2454	1133;1443;1476;1930;4164	1090;1390;1423;1855;4072	1090;1390;1423;1855;4072
Q3MHW6	Q3MHW6	7	7	7	Monocarboxylate transporter 1	SLC16A1	sp|Q3MHW6|MOT1_BOVIN Monocarboxylate transporter 1 OS=Bos taurus OX=9913 GN=SLC16A1 PE=2 SV=2	1	7	7	7	1	7	1	7	1	7	11.4	11.4	11.4	54.297	501	501	0	46.629	By matching	By MS/MS	2.4	11.4	118490000	134820	118360000	45294	35785000	0	9	9	EVIDAAESPEHK;EVIDAAESPEHKATEEDPKEAESPV;GASDANTDLIGGNPK;GASDANTDLIGGNPKEEKK;GSLQEAGKYETK;GSLQEAGKYETKK;KGASDANTDLIGGNPK				621	996;997;1211;1212;1414;1415;1887	True;True;True;True;True;True;True	1075;1076;1307;1308;1526;1527;2041	1697;1698;1699;2064;2065;2370;2371;2372;2373;3302	1631;1632;1633;1990;1991;2291;2292;2293;3215	1631;1633;1990;1991;2292;2293;3215
A0A3Q1MHK2;Q08DQ8	A0A3Q1MHK2;Q08DQ8	3;3	3;3	3;3	Solute carrier family 26 member 6	SLC26A6	tr|A0A3Q1MHK2|A0A3Q1MHK2_BOVIN Solute carrier family 26 member 6 OS=Bos taurus OX=9913 GN=SLC26A6 PE=3 SV=1;tr|Q08DQ8|Q08DQ8_BOVIN Solute carrier family 26 member 6 OS=Bos taurus OX=9913 GN=SLC26A6 PE=2 SV=1	2	3	3	3	0	3	0	3	0	3	6.7	6.7	6.7	81.117	742	742;763	0	24.777		By MS/MS	0	6.7	9337500	0	9337500	0	0	0	3	3	CGVDVDYLLSQK;EASAGTELEDTGAWAPEDAK;SSVTVYFANAELYSDSLK				164	460;791;3222	True;True;True	497;854;3540	735;1349;5991	699;1295;5886	699;1295;5886
A0A3Q1M1W5;F1MEY3;A6QNW6;A0A3Q1N585	A0A3Q1M1W5;F1MEY3;A6QNW6;A0A3Q1N585	5;5;5;4	5;5;5;4	5;5;5;4	Testis anion transporter 1	SLC26A8	tr|A0A3Q1M1W5|A0A3Q1M1W5_BOVIN Testis anion transporter 1 OS=Bos taurus OX=9913 GN=SLC26A8 PE=3 SV=1;tr|F1MEY3|F1MEY3_BOVIN Testis anion transporter 1 OS=Bos taurus OX=9913 GN=SLC26A8 PE=3 SV=2;sp|A6QNW6|S26A8_BOVIN Testis anion transporter 1 OS=Bos taurus	4	5	5	5	0	5	0	5	0	5	8.1	8.1	8.1	104.55	921	921;960;960;916	0	30.134		By MS/MS	0	8.1	10512000	0	10512000	0	0	0	4	4	IFQCCNAITFVNVHYLK;MPLTEEEIYTLFSQNEEGAQR;RDVYNEENFQQEHR;SFQDYREVANIPGVK;SFQSFASR				90	1643;2452;2858;3025;3027	True;True;True;True;True	1776;2680;3146;3328;3330	2852;4525;5200;5635;5637	2775;4415;5085;5541;5543	2775;4415;5085;5541;5543
P58352;A2VDL2;A0A3Q1MA30;REV__Q1RML2	P58352;A2VDL2	9;9;1;1	9;9;1;1	9;9;1;1	Solute carrier family 2, facilitated glucose transporter member 3	SLC2A3	sp|P58352|GTR3_BOVIN Solute carrier family 2, facilitated glucose transporter member 3 OS=Bos taurus OX=9913 GN=SLC2A3 PE=2 SV=1;tr|A2VDL2|A2VDL2_BOVIN Solute carrier family 2 (Facilitated glucose transporter), member 3 OS=Bos taurus OX=9913 GN=SLC2A3 PE=2	4	9	9	9	2	9	2	9	2	9	14	14	14	54.019	494	494;494;467;634	0	258.48	By MS/MS	By MS/MS	6.9	14	8.132e+09	45056000	8.0869e+09	15024000	2327800000	1	54	55	AFEGQTQTGTR;AFEGQTQTGTRGEK;GPIMEMNSIQPTK;GPIMEMNSIQPTKDTNA;GRTFEEITR;LWGTEDVAQDIQEMK;LWGTEDVAQDIQEMKDESMR;QVTVLELFR;TFEEITR				253	98;99;1377;1378;1403;2380;2381;2818;3337	True;True;True;True;True;True;True;True;True	104;105;106;1479;1480;1481;1482;1483;1484;1485;1486;1487;1488;1489;1515;2591;2592;2593;2594;2595;2596;2597;2598;3103;3662	143;144;145;146;147;148;149;150;2301;2302;2303;2304;2305;2306;2307;2308;2309;2310;2311;2312;2313;2314;2315;2316;2317;2318;2319;2320;2321;2322;2323;2324;2358;4378;4379;4380;4381;4382;4383;4384;4385;4386;4387;4388;4389;4390;4391;4392;4393;4394;4395;4396;4397;4398;4399;4400;4401;4402;5135;6170	135;136;137;138;139;140;141;142;2223;2224;2225;2226;2227;2228;2229;2230;2231;2232;2233;2234;2235;2236;2237;2238;2239;2240;2241;2242;2243;2244;2245;2246;2279;4278;4279;4280;4281;4282;4283;4284;4285;4286;4287;4288;4289;4290;4291;4292;4293;4294;4295;4296;4297;4298;4299;4300;4301;4302;5014;6052	135;140;2234;2246;2279;4280;4294;5014;6052	48;200;201;202;203
P58353;A0A3Q1M842;A0A3Q1MSX8	P58353;A0A3Q1M842;A0A3Q1MSX8	6;5;3	6;5;3	6;5;3	Solute carrier family 2, facilitated glucose transporter member 5	SLC2A5	sp|P58353|GTR5_BOVIN Solute carrier family 2, facilitated glucose transporter member 5 OS=Bos taurus OX=9913 GN=SLC2A5 PE=1 SV=2;tr|A0A3Q1M842|A0A3Q1M842_BOVIN Solute carrier family 2, facilitated glucose transporter member 5 OS=Bos taurus OX=9913 GN=SLC2A	3	6	6	6	1	5	1	5	1	5	13.4	13.4	13.4	55.393	501	501;465;491	0	54.036	By MS/MS	By MS/MS	4.4	9	365930000	32359000	333570000	0	0	1	7	8	EFPPSTAR;LRGWHDVDAEIEEILEEDRAEK;MEPQDPVKR;MNKVPGVHPEKEELK;VPGVHPEKEELK;YLLIQKKDEAAAK				545	817;2287;2421;2443;3780;4024	True;True;True;True;True;True	882;2489;2642;2666;2667;4150;4414	1436;4212;4459;4487;4488;6951;7333	1383;4119;4355;4382;4383;4384;6834;7196	1383;4119;4355;4384;6834;7196
E1BN60	E1BN60	2	2	2	Solute carrier family 30 member 1	SLC30A1	tr|E1BN60|E1BN60_BOVIN Solute carrier family 30 member 1 OS=Bos taurus OX=9913 GN=SLC30A1 PE=4 SV=1	1	2	2	2	0	2	0	2	0	2	4.5	4.5	4.5	55.378	506	506	0	11.946		By MS/MS	0	4.5	4951700	0	4951700	0	0	0	2	2	ESALILLQTVPK;SSVVPCELACR				366	950;3223	True;True	1025;3541	1626;5992	1562;5887	1562;5887
A2VE31	A2VE31	1	1	1	Sodium-coupled neutral amino acid transporter 2	SLC38A2	sp|A2VE31|S38A2_BOVIN Sodium-coupled neutral amino acid transporter 2 OS=Bos taurus OX=9913 GN=SLC38A2 PE=2 SV=1	1	1	1	1	0	1	0	1	0	1	4.2	4.2	4.2	56.214	506	506	0.005	6.3462		By MS/MS	0	4.2	924200	0	924200	0	0	0	1	1	SHYADVDPENQNFLLESNLGK				255	3062	TRUE	3370	5732	5632	5632
F1N2B5;A0A3Q1MQ59;Q08DL0	F1N2B5;A0A3Q1MQ59;Q08DL0	5;5;5	5;5;5	5;5;5	Solute carrier family 3 member 2	SLC3A2	tr|F1N2B5|F1N2B5_BOVIN Solute carrier family 3 member 2 OS=Bos taurus OX=9913 GN=SLC3A2 PE=1 SV=3;tr|A0A3Q1MQ59|A0A3Q1MQ59_BOVIN Solute carrier family 3 member 2 OS=Bos taurus OX=9913 GN=SLC3A2 PE=1 SV=1;tr|Q08DL0|Q08DL0_BOVIN SLC3A2 protein OS=Bos taurus	3	5	5	5	0	5	0	5	0	5	11.2	11.2	11.2	59.01	537	537;556;572	0	31.484		By MS/MS	0	11.2	16586000	0	16586000	0	0	0	5	5	AFLGQEAGNLADLK;ASSLPTGTSLPAR;FTGLSKEELLK;FWLQTGVDGFQVR;GFVLGPIHK				181	105;330;1150;1175;1266	True;True;True;True;True	112;358;1243;1268;1364	156;473;1971;2011;2133	148;453;1898;1938;2056	148;453;1898;1938;2056
A5D7H3;A0A3Q1MET1	A5D7H3;A0A3Q1MET1	1;1	1;1	1;1	Choline transporter-like protein 2	SLC44A2	sp|A5D7H3|CTL2_BOVIN Choline transporter-like protein 2 OS=Bos taurus OX=9913 GN=SLC44A2 PE=2 SV=1;tr|A0A3Q1MET1|A0A3Q1MET1_BOVIN Choline transporter-like protein 2 OS=Bos taurus OX=9913 GN=SLC44A2 PE=3 SV=1	2	1	1	1	0	1	0	1	0	1	3.4	3.4	3.4	80.026	706	706;709	0.0017123	6.5438		By MS/MS	0	3.4	2830700	0	2830700	0	0	0	1	1	GVAEVLRDGDCPAVLIPSKPFAQR				149	1445	TRUE	1557	2414	2331	2331
Q9TUQ0;A0A3Q1MR36;Q9XSW5;F6QPG2	Q9TUQ0;A0A3Q1MR36;Q9XSW5;F6QPG2	2;2;2;2	2;2;2;2	2;2;2;2	Anion exchange protein	SLC4A1	tr|Q9TUQ0|Q9TUQ0_BOVIN Anion exchange protein OS=Bos taurus OX=9913 GN=SLC4A1 PE=2 SV=1;tr|A0A3Q1MR36|A0A3Q1MR36_BOVIN Anion exchange protein OS=Bos taurus OX=9913 GN=SLC4A1 PE=3 SV=1;tr|Q9XSW5|Q9XSW5_BOVIN Anion exchange protein OS=Bos taurus OX=9913 GN=S	4	2	2	2	0	2	0	2	0	2	2.6	2.6	2.6	95.642	855	855;900;930;945	0	12.027		By MS/MS	0	2.6	6618300	0	6618300	0	0	0	1	1	ALLSLVPVQK;VFWNDAYLAQSK				185	209;3648	True;True	224;4006	293;6759	280;6649	280;6649
F1MNQ5;A0A3Q1ME28;A0A3Q1LJ86;A0A3Q1ND00;A0A3Q1M551	F1MNQ5;A0A3Q1ME28;A0A3Q1LJ86;A0A3Q1ND00;A0A3Q1M551	3;3;3;3;3	3;3;3;3;3	3;3;3;3;3	Solute carrier family 4 member 11	SLC4A11	tr|F1MNQ5|F1MNQ5_BOVIN Solute carrier family 4 member 11 OS=Bos taurus OX=9913 GN=SLC4A11 PE=4 SV=3;tr|A0A3Q1ME28|A0A3Q1ME28_BOVIN Solute carrier family 4 member 11 OS=Bos taurus OX=9913 GN=SLC4A11 PE=4 SV=1;tr|A0A3Q1LJ86|A0A3Q1LJ86_BOVIN Solute carrier fa	5	3	3	3	1	3	1	3	1	3	4.5	4.5	4.5	95.413	850	850;854;855;868;906	0	21.922	By matching	By MS/MS	1.9	4.5	8214400	416260	7798200	256060	2763900	0	4	4	EALVHQR;IILDETATSLDDVLR;RFPVYPLDFTDGIIGK				14	786;1689;2866	True;True;True	849;1830;3155	1343;2990;2991;5210;5211	1289;2911;2912;5096	1289;2911;5096
F1MFB9	F1MFB9	4	4	4	Solute carrier family 6 member 16	SLC6A16	tr|F1MFB9|F1MFB9_BOVIN Solute carrier family 6 member 16 OS=Bos taurus OX=9913 GN=SLC6A16 PE=4 SV=3	1	4	4	4	0	4	0	4	0	4	7.2	7.2	7.2	85.137	761	761	0	24.055		By MS/MS	0	7.2	14092000	0	14092000	0	0	0	4	4	AQAWETQAFEAQSR;ATPVTEAEAAPVLK;EVLSHVPECNLEEQFLK;TTPTLYFWYR				383	273;348;1001;3530	True;True;True;True	298;376;1080;3876	407;494;1703;6469	390;472;1637;6348	390;472;1637;6348
Q3SZK8	Q3SZK8	6	6	6	Na(+)/H(+) exchange regulatory cofactor NHE-RF1	SLC9A3R1	sp|Q3SZK8|NHRF1_BOVIN Na(+)/H(+) exchange regulatory cofactor NHE-RF1 OS=Bos taurus OX=9913 GN=SLC9A3R1 PE=2 SV=1	1	6	6	6	0	6	0	6	0	6	14.1	14.1	14.1	39.603	368	368	0	38.643		By MS/MS	0	14.1	40342000	0	40342000	0	0	0	6	6	AALNSVR;ETHQQVVNR;LLVVDPETDER;LLVVDPETDERLQK;LVEPGSPAEK;SADAGAGAPLPR				626	12;970;2200;2201;2344;2951	True;True;True;True;True;True	12;1045;2395;2396;2551;3249	16;1657;4088;4089;4298;5533	15;1592;3996;3997;4207;5442	15;1592;3996;3997;4207;5442
F1MFR7	F1MFR7	4	4	4	Solute carrier family 9 member B1	SLC9B1	tr|F1MFR7|F1MFR7_BOVIN Solute carrier family 9 member B1 OS=Bos taurus OX=9913 GN=SLC9B1 PE=4 SV=2	1	4	4	4	0	4	0	4	0	4	12.5	12.5	12.5	55.287	513	513	0	29.602		By MS/MS	0	12.5	23742000	0	23742000	0	0	0	7	7	ATSANEHEETK;ETILPETEETKPQMEK;MYTEEPQNEHLEDENVQSSTTPEILK;VKMELSGLELH				385	349;972;2490;3700	True;True;True;True	377;1047;1048;2730;2731;4063	495;1659;1660;4584;4585;6833;6834	473;1594;1595;4473;4474;6720;6721	473;1595;4474;6721
F1MQF9	F1MQF9	4	4	4	Solute carrier family 9 member C1	SLC9C1	tr|F1MQF9|F1MQF9_BOVIN Solute carrier family 9 member C1 OS=Bos taurus OX=9913 GN=SLC9C1 PE=4 SV=3	1	4	4	4	0	4	0	4	0	4	4.1	4.1	4.1	130.6	1129	1129	0	23.63		By MS/MS	0	4.1	7294600	0	7294600	0	0	0	4	4	ELGYLEYDHPEIAVTMK;LLSAQIASYQR;LSNIYVK;VTIVQTSIYSK				419	886;2193;2317;3849	True;True;True;True	955;2388;2521;4224	1529;4080;4258;7051	1471;3988;4165;6928	1471;3988;4165;6928
E1B7Z8	E1B7Z8	5	5	5	Solute carrier organic anion transporter family member	SLCO6A1	tr|E1B7Z8|E1B7Z8_BOVIN Solute carrier organic anion transporter family member OS=Bos taurus OX=9913 GN=SLCO6A1 PE=3 SV=3	1	5	5	5	0	5	0	5	0	5	11.7	11.7	11.7	82.395	752	752	0	38.102		By MS/MS	0	11.7	32674000	0	32674000	0	0	0	6	6	CSSAFYSATCGR;EGLTTSDDQGDFIDATK;GLVQVQPEVAQAPEQVQSQAEQGAPSK;NDIGYFSPCFAGCTQSK;NLPQENSDVLATAVK				334	524;836;1349;2509;2577	True;True;True;True;True	569;901;1450;2752;2827	832;1458;2267;4615;4616;4710	797;1406;2189;4500;4501;4595	797;1406;2189;4500;4595
F1MY69	F1MY69	2	2	2	Schlafen like 1	SLFNL1	tr|F1MY69|F1MY69_BOVIN Schlafen like 1 OS=Bos taurus OX=9913 GN=SLFNL1 PE=4 SV=2	1	2	2	2	0	2	0	2	0	2	8.4	8.4	8.4	42.867	383	383	0	15.849		By MS/MS	0	8.4	7034700	0	7034700	0	0	0	2	2	LFQGAFLGNETR;LLVDSVLQGFKPQVFPDAYR				443	2067;2198	True;True	2241;2393	3668;4086	3573;3994	3573;3994
Q2T9M8;A0A3Q1N6W8;A0A3Q1MED5	Q2T9M8;A0A3Q1N6W8	6;5;2	6;5;2	6;5;2	Synaptosomal-associated protein	SNAP23	tr|Q2T9M8|Q2T9M8_BOVIN Synaptosomal-associated protein OS=Bos taurus OX=9913 GN=SNAP23 PE=2 SV=1;tr|A0A3Q1N6W8|A0A3Q1N6W8_BOVIN Synaptosomal-associated protein OS=Bos taurus OX=9913 GN=SNAP23 PE=3 SV=1	3	6	6	6	0	6	0	6	0	6	38.4	38.4	38.4	23.227	211	211;199;187	0	45.812		By MS/MS	0	38.4	40557000	0	40557000	0	0	0	7	7	ANQVTDESLESTRR;MDNLSAEEIQIR;NMALDMGNEIEAQNR;TITMLDEQGEQLK;TLTELNK;VTNGQPQQATAGAASGGYIK				597	253;2412;2589;3403;3442;3856	True;True;True;True;True;True	272;2633;2840;3732;3733;3775;4239	353;4449;4730;6259;6260;6313;7076	340;4346;4612;6141;6142;6193;6952	340;4346;4612;6142;6193;6952	267
P00442;F1MNQ4	P00442;F1MNQ4	1;1	1;1	1;1	Superoxide dismutase [Cu-Zn]	SOD1	sp|P00442|SODC_BOVIN Superoxide dismutase [Cu-Zn] OS=Bos taurus OX=9913 GN=SOD1 PE=1 SV=2;tr|F1MNQ4|F1MNQ4_BOVIN Superoxide dismutase [Cu-Zn] OS=Bos taurus OX=9913 PE=3 SV=2	2	1	1	1	0	1	0	1	0	1	6.6	6.6	6.6	15.682	152	152;152	0	6.7643		By MS/MS	0	6.6	13521000	0	13521000	0	0	0	1	1	LACGVIGIAK				414	1983	TRUE	2146	3533	3443	3443
F1MN30;Q2YDG7;A0A3Q1MHA2	F1MN30;Q2YDG7;A0A3Q1MHA2	7;7;6	7;7;6	7;7;6	Sperm acrosome membrane-associated protein 1	SPACA1	tr|F1MN30|F1MN30_BOVIN Sperm acrosome membrane-associated protein 1 OS=Bos taurus OX=9913 GN=SPACA1 PE=4 SV=1;sp|Q2YDG7|SACA1_BOVIN Sperm acrosome membrane-associated protein 1 OS=Bos taurus OX=9913 GN=SPACA1 PE=2 SV=1;tr|A0A3Q1MHA2|A0A3Q1MHA2_BOVIN Sperm	3	7	7	7	2	7	2	7	2	7	29.3	29.3	29.3	30.981	280	280;279;266	0	53.358	By MS/MS	By MS/MS	10	29.3	151610000	7518900	144100000	2708300	46713000	1	10	11	AFECETLDNNEIVASIR;ASTTEIQSELSSMR;EVILTSGCPGGESK;GPVDCGWGRPISESLEHVR;LACVHTSPENR;LACVHTSPENRFK;VEECRGPVDCGWGRPISESLEHVR				411	97;332;998;1385;1984;1985;3623	True;True;True;True;True;True;True	103;360;1077;1496;2147;2148;3980	140;141;142;476;1700;2331;3534;3535;3536;3537;6693;6694	133;134;456;1634;2253;3444;3445;3446;3447;6573;6574	134;456;1634;2253;3444;3447;6573
A6QQ77	A6QQ77	1	1	1	Sperm acrosome membrane-associated protein 3	SPACA3	sp|A6QQ77|SACA3_BOVIN Sperm acrosome membrane-associated protein 3 OS=Bos taurus OX=9913 GN=SPACA3 PE=2 SV=1	1	1	1	1	1	1	1	1	1	1	6.7	6.7	6.7	18.098	163	163	0.0017153	6.5518	By MS/MS	By matching	6.7	6.7	4649400	2037100	2612300	2263500	2612300	1	0	1	VLQDFGLEGYR				271	3741	TRUE	4105	6893;6894	6780	6780
Q32PB3	Q32PB3	2	2	2	Sperm acrosome membrane-associated protein 4	SPACA4	sp|Q32PB3|SACA4_BOVIN Sperm acrosome membrane-associated protein 4 OS=Bos taurus OX=9913 GN=SPACA4 PE=2 SV=1	1	2	2	2	0	2	0	2	0	2	33.3	33.3	33.3	12.964	126	126	0	25.029		By MS/MS	0	33.3	89404000	0	89404000	0	0	0	6	6	CGDDEDCFTGHGVAPGVGPIINK;DCVFCELTDSTSCPGTSMR				614	450;576	True;True	487;627;628	722;723;999;1000;1001;1002	687;688;962;963;964;965	688;965
P29392	P29392	6	6	6	Spermadhesin-1	SPADH1	sp|P29392|SPAD1_BOVIN Spermadhesin-1 OS=Bos taurus OX=9913 GN=SPADH1 PE=1 SV=1	1	6	6	6	1	6	1	6	1	6	55.2	55.2	55.2	15.036	134	134	0	40.595	By MS/MS	By MS/MS	12.7	55.2	165020000	3969900	161050000	1212400	44263000	1	7	8	EESGVIATYYGPK;ESLEIIDGLPGSPVLGK;ICEGSLMDYR;NTNCGGILK;SSGSIMTVK;TNCVWTIQMPPEYHVR				537	813;956;1610;2657;3208;3453	True;True;True;True;True;True	877;1031;1739;2916;3526;3789	1431;1633;1634;1635;2801;4841;5972;6337	1378;1569;1570;1571;2725;4721;5868;6217	1378;1571;2725;4721;5868;6217
Q4R0H2;P82292	Q4R0H2;P82292	7;6	7;6	7;6	Spermadhesin 2	spadh2	tr|Q4R0H2|Q4R0H2_BOVIN Spermadhesin 2 OS=Bos taurus OX=9913 GN=spadh2 PE=2 SV=1;sp|P82292|Z13_BOVIN Spermadhesin Z13 OS=Bos taurus OX=9913 PE=1 SV=1	2	7	7	7	1	6	1	6	1	6	45.5	45.5	45.5	15.22	134	134;116	0	66.154	By MS/MS	By MS/MS	12.7	43.3	136190000	21223000	114970000	0	0	1	13	14	DVHLNCNK;ESLEIIEGPPESSNSR;ESLEIIEGPPESSNSRK;ICDTSHAEYTSCTNTMTVK;KICDTSHAEYTSCTNTMTVK;KPNHPAPDFFLIFR;YTRKPNHPAPDFFLIFR				643	743;957;958;1609;1902;1933;4071	True;True;True;True;True;True;True	805;1032;1033;1738;2057;2058;2092;4469	1281;1636;1637;1638;1639;2799;2800;3338;3339;3392;3393;3394;3395;7452	1230;1572;1573;1574;1575;2723;2724;3253;3254;3305;3306;3307;3308;3309;7305	1230;1572;1575;2723;3254;3307;7305
A4UAF2	A4UAF2	1	1	1	Sperm associated antigen 11 isoform E	SPAG11	tr|A4UAF2|A4UAF2_BOVIN Sperm associated antigen 11 isoform E OS=Bos taurus OX=9913 GN=SPAG11 PE=2 SV=1	1	1	1	1	0	1	0	1	0	1	15	15	15	9.2437	80	80	0.0093604	6.0633		By MS/MS	0	15	3893100	0	3893100	0	0	0	1	1	NIICLMQHGTCR				257	2545	TRUE	2791	4662;4663	4548;4549	4548
F1MTV1	F1MTV1	6	6	6	Hyaluronidase	SPAM1	tr|F1MTV1|F1MTV1_BOVIN Hyaluronidase OS=Bos taurus OX=9913 GN=SPAM1 PE=3 SV=1	1	6	6	6	4	6	4	6	4	6	12.8	12.8	12.8	62.28	553	553	0	39.709	By MS/MS	By MS/MS	8	12.8	91185000	14709000	76476000	17173000	28984000	2	8	10	DVYRDESVELVLQK;FSDTFYCSCYANIHCK;HSPECLK;LGYYPHIDEK;NPQLSFPEASK;TVFGGIPQLGNLK				432	754;1131;1555;2102;2605;3541	True;True;True;True;True;True	816;1223;1678;2282;2859;3888	1292;1293;1294;1945;2712;2713;3862;3863;3864;4757;6483;6484	1241;1242;1243;1871;2631;3776;3777;4636;6362;6363	1243;1871;2631;3777;4636;6363
F1MUB8	F1MUB8	1	1	1	Spermatogenesis and centriole associated 1	SPATC1	tr|F1MUB8|F1MUB8_BOVIN Spermatogenesis and centriole associated 1 OS=Bos taurus OX=9913 GN=SPATC1 PE=4 SV=3	1	1	1	1	0	1	0	1	0	1	4.1	4.1	4.1	44.819	415	415	0	8.3453		By MS/MS	0	4.1	1387100	0	1387100	0	0	0	1	1	VHPALTEQLVNAYGILR				433	3669	TRUE	4027	6790	6677	6677
Q2TBS5	Q2TBS5	2	2	2	Serine peptidase inhibitor, Kazal type 2 (Acrosin-trypsin inhibitor)	SPINK2B	tr|Q2TBS5|Q2TBS5_BOVIN Serine peptidase inhibitor, Kazal type 2 (Acrosin-trypsin inhibitor) OS=Bos taurus OX=9913 GN=SPINK2B PE=2 SV=1	1	2	2	2	0	2	0	2	0	2	36.9	36.9	36.9	9.3907	84	84	0	12.491		By MS/MS	0	36.9	15561000	0	15561000	0	0	0	2	2	DFNPVCGSDLSTYPNECTLCMK;QYTLPGCPR				601	590;2826	True;True	642;3112	1032;5146	993;5025	993;5025
Q32KP8;A0A3Q1ME64	Q32KP8;A0A3Q1ME64	2;2	2;2	2;2	Serine peptidase inhibitor-like, with Kunitz and WAP domains 1 (Eppin)	SPINLW1	tr|Q32KP8|Q32KP8_BOVIN Serine peptidase inhibitor-like, with Kunitz and WAP domains 1 (Eppin) OS=Bos taurus OX=9913 GN=SPINLW1 PE=2 SV=1;tr|A0A3Q1ME64|A0A3Q1ME64_BOVIN Uncharacterized protein OS=Bos taurus OX=9913 GN=SPINLW1 PE=4 SV=1	2	2	2	2	0	2	0	2	0	2	22.4	22.4	22.4	15.093	134	134;233	0	12.664		By MS/MS	0	22.4	6693500	0	6693500	0	0	0	3	3	EAGPCMALFHR;GNNNNFQSQAVCQSACSAK				146	779;1363	True;True	842;1465	1335;1336;2285	1281;1282;2207	1282;2207
A0A3Q1N827;A0A3Q1LWG5;A0A3Q1NKL1;E1BFB0;A0A3Q1MT78;A0A3Q1M8L3;A0A3Q1LNC8	A0A3Q1N827;A0A3Q1LWG5;A0A3Q1NKL1;E1BFB0;A0A3Q1MT78;A0A3Q1M8L3;A0A3Q1LNC8	1;1;1;1;1;1;1	1;1;1;1;1;1;1	1;1;1;1;1;1;1	Spectrin alpha, non-erythrocytic 1	SPTAN1	tr|A0A3Q1N827|A0A3Q1N827_BOVIN Spectrin alpha, non-erythrocytic 1 OS=Bos taurus OX=9913 GN=SPTAN1 PE=1 SV=1;tr|A0A3Q1LWG5|A0A3Q1LWG5_BOVIN Spectrin alpha, non-erythrocytic 1 OS=Bos taurus OX=9913 GN=SPTAN1 PE=1 SV=1;tr|A0A3Q1NKL1|A0A3Q1NKL1_BOVIN Spectrin	7	1	1	1	1	0	1	0	1	0	1.6	1.6	1.6	272.88	2372	2372;2429;2469;2472;2473;2478;2489	0.0093897	6.0836	By MS/MS		1.6	0	7485100	7485100	0	0	0	1	0	1	ALINADELANDVAGAEALLDRHQEHKGEIDAHEDSFK				30	200	TRUE	215	281	269	269
P00669;A0A3Q1LPK8;P61823;P39873	P00669	11;2;2;2	11;2;2;2	11;2;2;2	Seminal ribonuclease	SRN	sp|P00669|RNS_BOVIN Seminal ribonuclease OS=Bos taurus OX=9913 GN=SRN PE=1 SV=2	4	11	11	11	2	11	2	11	2	11	62	62	62	16.377	150	150;147;150;167	0	162.36	By MS/MS	By MS/MS	22	62	1226700000	1684700	1225000000	385420	248740000	1	29	30	CKPVNTFVHESLADVK;ETGSSKYPNCAYK;HIIVACGGKPSVPVHFDASV;ITDCRETGSSK;ITDCRETGSSKYPNCAYK;KVTCKNGQTNCYQSK;PSVPVHFDASV;QHMDSGNSPSSSSNYCNLMMCCR;QHMDSGNSPSSSSNYCNLMMCCRK;VTCKNGQTNCYQSK;YPNCAYK				505	476;968;1516;1819;1820;1963;2714;2752;2753;3840;4049	True;True;True;True;True;True;True;True;True;True;True	515;516;1043;1632;1972;1973;1974;2124;2983;3025;3026;3027;3028;4215;4447	761;762;763;764;765;766;1653;1654;1655;2563;2564;2565;2566;3209;3210;3211;3212;3213;3214;3502;4943;5018;5019;5020;5021;5022;5023;7041;7427	725;726;727;728;729;730;731;1589;1590;2483;2484;2485;2486;2487;3125;3126;3127;3128;3129;3130;3415;4817;4903;4904;4905;4906;4907;4908;6918;7281	730;1590;2485;3125;3127;3415;4817;4904;4908;6918;7281	127;128;129;130
A7E3S8;A0A3Q1MQM3;A0A3Q1M4L0	A7E3S8;A0A3Q1MQM3;A0A3Q1M4L0	4;3;2	4;3;2	4;3;2	Heat shock 70kD protein binding protein	ST13	tr|A7E3S8|A7E3S8_BOVIN Heat shock 70kD protein binding protein OS=Bos taurus OX=9913 GN=ST13 PE=2 SV=1;tr|A0A3Q1MQM3|A0A3Q1MQM3_BOVIN ST13 Hsp70 interacting protein OS=Bos taurus OX=9913 GN=ST13 PE=4 SV=1;tr|A0A3Q1M4L0|A0A3Q1M4L0_BOVIN TPR_REGION domain-co	3	4	4	4	0	4	0	4	0	4	13.6	13.6	13.6	41.444	369	369;379;200	0	23.674		By MS/MS	0	13.6	7520800	0	7520800	0	0	0	4	4	AIEINPDSAQPYK;FLREWVESMGGK;TKLEENTKEEK;VAAIDALNDGELQK				274	151;1095;3412;3572	True;True;True;True	160;1185;3742;3923	211;1898;6272;6592	201;1825;6154;6473	201;1825;6154;6473
A0A3Q1ML02;Q3ZBZ8;A0A3Q1LW53;A0A3Q1LW78	A0A3Q1ML02;Q3ZBZ8;A0A3Q1LW53;A0A3Q1LW78	1;1;1;1	1;1;1;1	1;1;1;1	Stress-induced-phosphoprotein 1	STIP1	tr|A0A3Q1ML02|A0A3Q1ML02_BOVIN Stress-induced-phosphoprotein 1 OS=Bos taurus OX=9913 GN=STIP1 PE=4 SV=1;sp|Q3ZBZ8|STIP1_BOVIN Stress-induced-phosphoprotein 1 OS=Bos taurus OX=9913 GN=STIP1 PE=2 SV=1;tr|A0A3Q1LW53|A0A3Q1LW53_BOVIN Uncharacterized protein OS	4	1	1	1	0	1	0	1	0	1	2.5	2.5	2.5	59.733	518	518;543;543;650	0.0048544	6.2437		By MS/MS	0	2.5	1421200	0	1421200	0	0	0	1	1	LAYINPDLALEEK				65	2019	TRUE	2185	3584	3491	3491
A8E4P3	A8E4P3	6	6	6	STOM protein	STOM	tr|A8E4P3|A8E4P3_BOVIN STOM protein OS=Bos taurus OX=9913 GN=STOM PE=1 SV=1	1	6	6	6	0	6	0	6	0	6	23.6	23.6	23.6	31.288	284	284	0	41.101		By MS/MS	0	23.6	28604000	0	28604000	0	0	0	6	6	AMAAEAEASR;DVKLPVQLQR;EASMVITESPAALQLR;LPVQLQR;VIAAEGEMNASR;VQNATLAVANITNADSATR				282	234;744;794;2246;3675;3797	True;True;True;True;True;True	250;806;857;2447;4033;4169	321;1282;1352;4156;6798;6983	307;1231;1298;4064;6685;6863	307;1231;1298;4064;6685;6863
A0A3Q1MPD9;A0A3Q1NEX5;F1MNQ8	A0A3Q1MPD9;A0A3Q1NEX5;F1MNQ8	1;1;1	1;1;1	1;1;1	Syntaxin 2	STX2	tr|A0A3Q1MPD9|A0A3Q1MPD9_BOVIN Syntaxin 2 OS=Bos taurus OX=9913 GN=STX2 PE=3 SV=1;tr|A0A3Q1NEX5|A0A3Q1NEX5_BOVIN Syntaxin 2 OS=Bos taurus OX=9913 GN=STX2 PE=3 SV=1;tr|F1MNQ8|F1MNQ8_BOVIN Syntaxin 2 OS=Bos taurus OX=9913 GN=STX2 PE=3 SV=3	3	1	1	1	0	1	0	1	0	1	7	7	7	33.213	287	287;288;317	0	7.0619		By MS/MS	0	7	1769100	0	1769100	0	0	0	1	1	SIEQSFDQDEGGNRTSVELR				179	3069	TRUE	3377	5740	5640	5640
F1MHC2	F1MHC2	5	5	5	Syntaxin binding protein 2	STXBP2	tr|F1MHC2|F1MHC2_BOVIN Syntaxin binding protein 2 OS=Bos taurus OX=9913 GN=STXBP2 PE=1 SV=1	1	5	5	5	0	5	0	5	0	5	11.5	11.5	11.5	66.356	593	593	0	29.788		By MS/MS	0	11.5	13855000	0	13855000	0	0	0	5	5	AAHVFFTDTCPEPLFSELGR;ADTPNLGEGPEK;KGPEDTAQLAHAVLAK;SVQALIADFR;VLIMDHPSMR				392	10;66;1898;3260;3731	True;True;True;True;True	10;71;2053;3579;4095	14;87;3319;6050;6880	13;81;3230;5942;6768	13;81;3230;5942;6768
A8PVV5;A0A3S5ZPC1;A0A3Q1MJ97	A8PVV5;A0A3S5ZPC1;A0A3Q1MJ97	2;2;1	2;2;1	2;2;1	SYPL1 protein	SYPL1	tr|A8PVV5|A8PVV5_BOVIN SYPL1 protein OS=Bos taurus OX=9913 GN=SYPL1 PE=2 SV=1;tr|A0A3S5ZPC1|A0A3S5ZPC1_BOVIN Synaptophysin like 1 OS=Bos taurus OX=9913 GN=SYPL1 PE=4 SV=1;tr|A0A3Q1MJ97|A0A3Q1MJ97_BOVIN Synaptophysin like 1 OS=Bos taurus OX=9913 GN=SYPL1 PE	3	2	2	2	0	2	0	2	0	2	10.9	10.9	10.9	19.476	174	174;256;238	0	12.622		By MS/MS	0	10.9	18636000	0	18636000	0	0	0	2	2	ASNIYLVR;TITAAFGYPFR				222	324;3400	True;True	352;3728	467;6253	447;6135	447;6135
A5PJW1	A5PJW1	1	1	1	Transcription initiation factor TFIID subunit 10	TAF10	tr|A5PJW1|A5PJW1_BOVIN Transcription initiation factor TFIID subunit 10 OS=Bos taurus OX=9913 GN=TAF10 PE=2 SV=1	1	1	1	1	1	0	1	0	1	0	7.3	7.3	7.3	21.691	218	218	0.0093023	6.0551	By MS/MS		7.3	0	0	0	0	0	0	1	0	1	FISDIANDALQHCKMK				261	1073	TRUE	1161	1863	1791	1791
Q5E9F5	Q5E9F5	1	1	1	Transgelin-2	TAGLN2	sp|Q5E9F5|TAGL2_BOVIN Transgelin-2 OS=Bos taurus OX=9913 GN=TAGLN2 PE=2 SV=3	1	1	1	1	0	1	0	1	0	1	5.5	5.5	5.5	22.426	199	199	0	6.7799		By MS/MS	0	5.5	4268900	0	4268900	0	0	0	1	1	YFSDNQLQEGK				650	3985	TRUE	4373	7258	7127	7127
G5E531;Q32L40	G5E531;Q32L40	11;10	11;10	11;10	T-complex protein 1 subunit alpha	TCP1	tr|G5E531|G5E531_BOVIN T-complex protein 1 subunit alpha OS=Bos taurus OX=9913 GN=TCP1 PE=3 SV=1;sp|Q32L40|TCPA_BOVIN T-complex protein 1 subunit alpha OS=Bos taurus OX=9913 GN=TCP1 PE=1 SV=1	2	11	11	11	0	11	0	11	0	11	24.6	24.6	24.6	60.222	556	556;556	0	68.112		By MS/MS	0	24.6	47379000	0	47379000	0	0	0	10	10	AFHNEAQVNPERK;EQLAIAEFAR;FATEAAITILR;ICDDELILIK;LGVQVVITDPEKLDQIR;MEGPLSVFGDR;SLLVIPNTLAVNAAQDSTDLVAK;SQNVMAAASIANIVK;SSLGPVGLDK;STGEAIR;YPVNSINVLK				487	102;942;1033;1606;2100;2418;3122;3182;3210;3227;4050	True;True;True;True;True;True;True;True;True;True;True	109;1017;1117;1735;2280;2639;3434;3496;3528;3545;4448	153;1617;1782;2796;3860;4456;5847;5848;5931;5974;5999;7428	145;1554;1715;2720;3774;4352;5746;5747;5827;5871;5895;7282	145;1554;1715;2720;3774;4352;5746;5827;5871;5895;7282
A6QPE3	A6QPE3	2	2	2	TEX101 protein	TEX101	tr|A6QPE3|A6QPE3_BOVIN TEX101 protein OS=Bos taurus OX=9913 GN=TEX101 PE=2 SV=1	1	2	2	2	0	2	0	2	0	2	12.6	12.6	12.6	27.285	253	253	0	13.394		By MS/MS	0	12.6	15941000	0	15941000	0	0	0	2	2	EGLYDIWNIQETEEETK;LQVSEGNVNSLLEIK				269	837;2277	True;True	902;2479	1459;4200	1407;4107	1407;4107
[truncated: 81 more rows]
[truncated: 4 more columns]

## Sheet: Heatmap_Raw values
Log transformed Intensity values of the proteins used for heatmap based EV protein visualiztion
Proteins	Cond_media	EVs
ACTA1	6.40639	8.90645
ACTB	0	6.93477
ACTG1	7.37515	9.31226
ADAM10	0	6.97199
ALB	12.0532	11.0349
ANXA1	6.75439	9.03019
APOA1	8.02268	8.98582
APOB	6.44113	8.74778
BSG	0	7.83483
CD47	0	7.44458
CD81	0	7.09444
CD9	0	8.33423
EHD1	0	7.80793
EPCAM	0	7.10445
FLOT1	0	6.08962
GAPDH	6.81988	8.2294
GNAI2	0	8.04875
GNAS	0	6.81367
HSP90AB1	6.34062	7.67959
HSPA8	7.08934	8.19254
ITGA3	0	8.10782
ITGB1	6.03671	8.18004
LAMP2	0	7.05266
NT5E	0	8.50489
PDCD6IP	0	7.9452
RHOA	0	7.92546
SDCBP	0	7.92469
TSG101	0	6.67408
TSPAN8	0	7.67309
TUBB4B	6.85262	8.33746

## Sheet: Comparison with EV databases
Comparison of proteins detected in the current study with commonly reported EV proteins in 2 databases (Vesiclepedia and Exocarta)
Vesiclepedia		Exocarta		BOEC EVs
A2M		A2M		A1BG
ACLY		ACLY		A2M
ACTB		ACTB		ABCA3
ACTN1		ACTG1		ABCG2
ACTN4		ACTN4		ACE
AHCY		AHCY		ACO2
ALB		ALB		ACR
ALDOA		ALDOA		ACRBP
ANXA1		ANXA1		ACRV1
ANXA11		ANXA11		ACSBG2
ANXA2		ANXA2		ACTA1
ANXA5		ANXA4		ACTB
ANXA6		ANXA5		ACTG1
ANXA7		ANXA6		ACTN1
ATP1A1		ARF1		ACTN2
[truncated: 574 more rows]
